# Supplementary material for: Structure and absolute configuration of natural fungal product beauveriolide I, isolated from Cordyceps javanica, determined by 3D electron diffraction
Source: Acta Crystallogr C Struct Chem. 2024 Feb 27;80(Pt 3):56–61. doi: 10.1107/S2053229624001359 (PMC10913083; doi:10.1107/S2053229624001359)
Supplement: Supplementary file 1 [file c-80-00056-sup1.cif]

##############################################################################
#                                                                            #
# This CIF contains the data in a paper accepted for publication in          #
# Acta Crystallographica Section C. It conforms to the requirements of       #
# Notes for Authors for Acta Crystallographica Section C, and has been       #
# peer reviewed under the auspices of the IUCr Commission on Journals.       #
#                                                                            #
# Full details of the Crystallographic Information File format               #
# are given in the paper "The Crystallographic Information File (CIF):       #
# a New Standard Archive File for Crystallography" by S. R. Hall, F. H.      #
# Allen and I. D. Brown [Acta Cryst. (1991), A47, 655-685].                  #
#                                                                            #
# The current version of the core CIF dictionary is obtainable from          #
# ftp://ftp.iucr.org/pub/cif_core.dic.                                       #
#                                                                            #
# Software is freely available for graphical display of the structure(s)     #
# in this CIF. For information consult the CIF software page                 #
# http://www.iucr.org/resources/cif/software.                                #
#                                                                            #
# This file may be used for bona fide research purposes within the           #
# scientific community so long as proper attribution is given to the journal # 
# article from which it was obtained.                                        #
#                                                                            #
##############################################################################
data_global
_audit_creation_method     'Jana2020 1.3.43'
_journal_date_recd_electronic     2023-12-21
_journal_date_accepted     2024-02-11
_journal_name_full     'Acta Crystallographica, Section C'
_journal_year     2024
_journal_volume     80
_journal_issue      3
_journal_page_first     0
_journal_page_last     0
_journal_paper_category     FA
_journal_paper_doi     10.1107/S2053229624001359
_journal_coeditor_code     NH3001
_publ_contact_author_name     "Luk\'a\>s Palatinus"
_publ_contact_author_address
;
Department of Structure Analysis
Institute of Physics of the Czech Academy of Sciences
Na Slovance 1999/2
Prague 8
18221
Czech Republic
;
_publ_contact_author_email     palat@fzu.cz
_publ_section_title
;
The structure and absolute configuration of natural fungal product beauveriolide
I, isolated from <i>Cordyceps javanica</i>, was determined by
three-dimensional electron diffraction (3D ED).
;
loop_
    _publ_author_name
    _publ_author_footnote
    _publ_author_address
    'Kshitij Gurung' .
;
Department of Structure Analysis
Institute of Physics of the Czech Academy of Sciences
Na Slovance 1999/2
Prague 8
18221
Czech Republic
;
    'Petr \<Simek' .
;
Biology Centre
Czech Academy of Sciences
Brani\<sovsk\'a 1160/31
\<Cesk\'e Bud\<ejovice 2
370 05
Czech Republic
;
    'Alexandr Jegorov Jr' .
;
Biology Centre
Czech Academy of Sciences
Brani\<sovsk\'a 1160/31
\<Cesk\'e Bud\<ejovice 2
370 05
Czech Republic
;
    "Luk\'a\<s Palatinus" .
;
Department of Structure Analysis
Institute of Physics of the Czech Academy of Sciences
Na Slovance 1999/2
Prague 8
18221
Czech Republic
;
_publ_section_synopsis
;
The crystal structure of the natural fungal product beauveriolide I, isolated
from the fungus <i>Cordyceps javanica</i> (Bally) Kepler, B. Shrestha &
Spatafora, was subjected to 3D electron diffraction experiment and its
absolute structure was determined by dynamical refinement.
;
data_I
_chemical_name_systematic
;\
(3<i>R</i>,6<i>S</i>,9<i>S</i>,13<i>S</i>)-9-Benzyl-13-[(2<i>S</i>)-hexan-2-\
yl]-6-methyl-3-(2-methylpropyl)-1-oxa-4,7,10-triazacyclotridecane-2,5,8,11-\
tetrone
;
_chemical_name_common     'Beauveriolide I'
_chemical_formula_moiety     'C27 H41 N3 O5'
_chemical_formula_sum     'C27 H41 N3 O5'
_chemical_formula_iupac     'C27 H41 N3 O5'
_chemical_formula_weight     487.6
_chemical_absolute_configuration     ad
_symmetry_cell_setting     monoclinic
_symmetry_space_group_name_H-M     'I 1 2 1'
_symmetry_space_group_name_Hall     'I 2y'
loop_
    _space_group_symop_id
    _space_group_symop_operation_xyz
    1 x,y,z
    2 -x,y,-z
    3 x+1/2,y+1/2,z+1/2
    4 -x+1/2,y+1/2,-z+1/2
_cell_length_a     40.2744(4)
_cell_length_b     5.0976(5)
_cell_length_c     27.698(4)
_cell_angle_alpha     90
_cell_angle_beta     105.729(6)
_cell_angle_gamma     90
_cell_volume     5473.6(9)
_cell_formula_units_Z     8
_cell_measurement_reflns_used     13569
_cell_measurement_theta_min     0.144
_cell_measurement_theta_max     0.791
_cell_measurement_temperature     100
_cell_special_details
;
cell parameters determined from the combined data of four crystals
;
_exptl_crystal_description     'long, flat rods'
_exptl_crystal_colour     'white'
_exptl_crystal_size_max     0.010000
_exptl_crystal_size_mid     0.000350
_exptl_crystal_size_min     0.000100
_exptl_crystal_size_rad     ?
_exptl_crystal_density_diffrn     1.1835
_exptl_crystal_density_meas     ?
_exptl_crystal_density_method     ?
_exptl_crystal_F_000     2112
_exptl_absorpt_coefficient_mu     0
_exptl_absorpt_correction_type     none
_exptl_absorpt_process_details     ?
_exptl_absorpt_correction_T_min     ?
_exptl_absorpt_correction_T_max     ?
_exptl_special_details     ?
_diffrn_ambient_temperature     100
_diffrn_radiation_type     'electrons 200 keV'
_diffrn_radiation_wavelength     0.0251
_diffrn_radiation_source     'Lab6 cathode'
_diffrn_measurement_device     'TEM FEI Tecnai G2 20'
_diffrn_measurement_method     'continuous rotation 3D ED'
_diffrn_detector     'ASI Cheetah'
_diffrn_measurement_specimen_support     'holey carbon grid'
_diffrn_reflns_number     15190
_diffrn_reflns_av_R_equivalents     ?
_diffrn_reflns_av_unetI/netI     0.1293
_diffrn_reflns_theta_min     0.14
_diffrn_reflns_theta_max     0.791
_diffrn_reflns_theta_full     0.791
_diffrn_measured_fraction_theta_max     0.70
_diffrn_measured_fraction_theta_full     0.70
_diffrn_reflns_limit_h_min     -27
_diffrn_reflns_limit_h_max     27
_diffrn_reflns_limit_k_min     -4
_diffrn_reflns_limit_k_max     4
_diffrn_reflns_limit_l_min     -24
_diffrn_reflns_limit_l_max     24
_diffrn_reflns_reduction_process
;
Data set was processed in PETS2. Orientation of individual
 frames was optimized during the process. The optimized frames
 were then used to extract the final integrated intensities.
;
_diffrn_standards_number     0
_diffrn_radiation_probe     electron
loop_
    _refln_index_h
    _refln_index_k
    _refln_index_l
    _refln_observed_status
    -13 -2 -23 <
    -12 -3 -21 <
    -12 -2 -22 <
    -12 -1 -25 <
    -12 -1 -23 o
    -12 0 -24 <
    -12 1 -25 <
    -11 -4 -17 o
    -11 -3 -20 <
    -11 -2 -21 o
    -11 -1 -22 <
    -11 0 -23 <
    -11 1 -24 <
    -10 -4 -16 <
    -10 -3 -17 o
    -10 -2 -18 o
    -10 -1 -21 o
    -10 -1 -19 o
    -10 0 -22 <
    -10 0 -20 o
    -10 1 -23 <
    -10 1 -21 o
    -10 2 -24 o
    -10 2 -22 o
    -9 -4 -15 o
    -9 -4 -13 o
    -9 -3 -16 o
    -9 -2 -17 o
    -9 -1 -18 <
    -9 0 -19 <
    -9 1 -20 <
    -9 2 -21 <
    -9 3 -22 <
    -8 -4 -12 o
    -8 -3 -13 o
    -8 -2 -14 o
    -8 -1 -15 o
    -8 0 -16 <
    -8 1 -17 o
    -8 2 -18 o
    -8 3 -19 o
    -7 -5 -8 <
    -7 -3 -12 <
    -7 -2 -13 o
    -7 -1 -14 o
    -7 0 -15 o
    -7 1 -16 o
    -7 2 -17 o
    -7 3 -18 o
    -6 -4 -8 o
    -6 -3 -9 <
    -6 -2 -10 <
    -6 -1 -11 o
    -6 0 -12 o
    -6 1 -13 o
    -6 2 -14 o
    -6 3 -15 o
    -6 4 -16 <
    -5 -5 -4 o
    -5 -1 -10 o
    -5 0 -11 o
    -5 1 -12 o
    -5 2 -13 o
    -5 3 -14 o
    -4 -3 -5 o
    -4 -2 -6 o
    -4 -1 -7 o
    -4 0 -8 o
    -4 1 -9 o
    -4 2 -10 o
    -4 3 -11 o
    -4 4 -12 o
    -3 -5 0 o
    -2 -2 -2 o
    -2 -1 -3 o
    -2 2 -6 o
    -2 3 -7 o
    -2 4 -8 o
    -1 -4 3 o
    0 -5 7 <
    0 2 -2 o
    1 -3 6 o
    2 -5 11 <
    2 -4 10 <
    3 -3 10 o
    3 -2 9 o
    3 -1 8 o
    3 0 7 o
    3 3 4 o
    3 4 3 o
    3 5 2 o
    4 -4 14 o
    4 -3 13 o
    4 -2 12 o
    5 -4 17 <
    5 -3 16 <
    5 -2 13 <
    5 -1 12 o
    5 0 11 o
    5 1 10 o
    5 2 9 o
    5 3 8 o
    5 4 7 o
    6 -4 18 <
    6 -3 17 o
    6 -2 16 o
    6 -1 15 <
    6 0 14 <
    6 1 13 o
    6 2 12 o
    6 3 11 o
    6 4 10 <
    6 5 9 <
    7 -3 20 <
    7 -2 19 o
    7 -1 16 o
    7 -1 18 o
    7 0 15 o
    7 1 14 o
    7 2 13 o
    7 3 12 o
    7 4 11 o
    8 -3 21 <
    8 -2 20 <
    8 -2 22 <
    8 -1 19 o
    8 0 18 o
    8 1 17 o
    8 2 16 <
    8 3 15 o
    8 4 14 <
    9 -2 23 <
    9 -1 22 <
    9 0 21 <
    9 1 18 o
    9 1 20 <
    9 2 17 o
    9 2 19 <
    9 3 18 <
    9 4 17 o
    10 -2 24 <
    10 -1 23 <
    10 -1 25 <
    10 0 22 <
    10 0 24 <
    10 1 21 o
    10 1 23 <
    10 2 20 <
    10 2 22 <
    10 3 19 <
    10 3 21 <
    11 0 25 <
    11 1 24 <
    11 2 23 <
    12 1 25 <
    -13 -3 -20 <
    -13 -2 -23 <
    -13 -2 -21 <
    -13 -1 -24 <
    -13 -1 -22 <
    -13 0 -25 <
    -13 0 -23 <
    -13 1 -24 <
    -12 -3 -19 <
    -12 -2 -20 <
    -12 -1 -21 <
    -12 0 -22 <
    -12 1 -23 <
    -11 -4 -15 o
    -11 -3 -18 o
    -11 -3 -16 o
    -11 -2 -19 o
    -11 -1 -20 o
    -11 0 -21 <
    -11 1 -22 <
    -11 1 -20 o
    -11 2 -23 <
    -11 2 -21 <
    -10 -4 -14 o
    -10 -3 -15 o
    -10 -2 -16 <
    -10 -1 -17 <
    -10 0 -18 o
    -10 1 -19 o
    -10 2 -20 o
    -10 3 -21 <
    -9 -5 -10 o
    -9 -4 -13 o
    -9 -3 -14 o
    -9 -2 -15 o
    -9 -1 -16 o
    -9 0 -17 o
    -9 1 -18 o
    -9 2 -19 <
    -9 3 -20 <
    -8 -5 -9 o
    -8 -4 -10 <
    -8 -3 -11 o
    -8 -2 -12 o
    -8 1 -15 <
    -8 2 -16 <
    -8 3 -17 <
    -8 4 -18 <
    -7 -4 -9 <
    -7 -3 -10 o
    -7 -2 -11 o
    -7 -1 -12 o
    -7 0 -13 o
    -7 1 -14 o
    -7 2 -15 o
    -7 3 -16 o
    -7 4 -17 o
    -6 -5 -5 o
    -6 4 -14 o
    -5 -4 -5 o
    -5 -3 -6 o
    -5 -2 -7 o
    -5 -1 -8 o
    -5 0 -9 o
    -5 1 -10 o
    -5 2 -11 o
    -5 3 -12 o
    -5 4 -13 o
    -4 0 -8 o
    -4 1 -9 o
    -4 5 -11 <
    -3 -4 -1 <
    -3 3 -8 <
    -3 4 -9 o
    -3 5 -10 o
    -2 0 -4 o
    -2 1 -5 o
    -1 5 -6 o
    0 1 -1 o
    1 -5 8 o
    1 -4 7 o
    2 -2 6 o
    2 -1 5 o
    2 0 4 o
    2 1 3 o
    2 2 2 o
    3 -5 12 <
    3 -4 11 <
    4 -3 11 o
    4 -2 10 o
    4 -1 9 o
    4 0 8 o
    4 1 7 o
    4 2 6 o
    4 3 5 o
    4 4 4 o
    5 -4 15 <
    5 -3 14 <
    5 5 6 o
    6 -4 16 o
    6 -3 15 o
    6 -2 14 o
    6 -1 13 o
    6 0 12 o
    6 1 11 o
    6 2 10 o
    6 3 9 o
    6 4 8 <
    6 5 7 o
    7 -3 18 <
    7 -2 17 o
    7 0 13 o
    7 1 12 o
    7 4 11 o
    7 5 10 o
    8 -3 19 o
    8 -2 18 o
    8 -1 17 o
    8 0 16 o
    8 1 15 <
    8 2 14 o
    8 3 13 o
    8 4 12 o
    9 -3 22 <
    9 -2 21 <
    9 -1 18 <
    9 -1 20 <
    9 0 17 <
    9 0 19 <
    9 1 16 o
    9 1 18 o
    9 2 15 o
    9 2 17 o
    9 3 16 o
    9 4 15 o
    10 -2 22 <
    10 -1 21 o
    10 0 20 o
    10 1 19 o
    10 2 18 o
    10 3 17 <
    10 4 16 <
    11 -2 23 <
    11 -1 22 <
    11 -1 24 o
    11 0 21 <
    11 0 23 <
    11 1 20 o
    11 1 22 <
    11 2 19 <
    11 2 21 <
    11 3 18 o
    11 3 20 <
    12 -1 25 <
    12 0 24 <
    12 1 23 <
    12 2 22 <
    12 3 21 <
    13 0 25 <
    13 1 24 <
    13 2 23 <
    -15 -1 -24 <
    -15 1 -24 <
    -14 -3 -19 <
    -14 -2 -22 <
    -14 -2 -20 <
    -14 -1 -23 <
    -14 -1 -21 <
    -14 0 -24 <
    -14 0 -22 <
    -14 1 -23 <
    -13 -3 -18 o
    -13 -2 -19 o
    -13 -1 -20 <
    -13 0 -21 <
    -13 1 -22 <
    -13 2 -23 <
    -12 -4 -16 <
    -12 -3 -17 <
    -12 -2 -18 o
    -12 -1 -19 o
    -12 0 -20 <
    -12 1 -21 <
    -12 2 -22 <
    -12 3 -21 <
    -11 -3 -16 o
    -11 -2 -17 o
    -11 -1 -18 o
    -11 0 -19 <
    -11 1 -20 o
    -11 2 -19 <
    -11 3 -20 <
    -10 -4 -12 o
    -10 -3 -13 o
    -10 -2 -14 o
    -10 -1 -15 o
    -10 0 -16 o
    -10 1 -17 o
    -10 2 -18 o
    -10 3 -19 <
    -9 -5 -10 o
    -9 -4 -11 o
    -9 -3 -12 o
    -9 -2 -13 o
    -9 -1 -14 o
    -9 0 -15 o
    -9 1 -16 o
    -9 2 -17 o
    -9 3 -18 <
    -8 -2 -12 o
    -8 -1 -13 <
    -8 0 -14 o
    -8 1 -15 <
    -8 3 -15 o
    -8 4 -16 <
    -7 -5 -6 o
    -7 -4 -7 o
    -7 -3 -8 o
    -7 1 -12 o
    -7 2 -13 o
    -7 3 -14 o
    -7 4 -15 <
    -6 -4 -6 o
    -6 -3 -7 o
    -6 -2 -8 o
    -6 -1 -9 o
    -6 0 -10 o
    -6 1 -11 o
    -6 2 -12 o
    -6 3 -13 o
    -5 4 -11 o
    -4 -5 -1 o
    -4 3 -9 o
    -4 4 -10 o
    -3 -3 -2 o
    -3 -2 -3 o
    -3 -1 -4 o
    -3 0 -5 o
    -3 1 -6 o
    -3 2 -7 o
    -2 5 -7 o
    -1 4 -5 o
    0 -1 1 o
    2 -5 9 o
    2 -4 8 o
    2 -3 7 o
    2 3 1 o
    3 -2 7 o
    3 -1 6 o
    3 0 5 o
    3 1 4 o
    4 -4 12 o
    4 5 3 o
    5 -4 13 o
    5 -3 12 o
    5 -2 11 o
    5 -1 10 o
    5 0 9 o
    5 1 8 o
    5 2 7 o
    5 3 6 o
    5 4 5 o
    6 -2 12 o
    6 -1 11 o
    6 0 10 o
    6 1 9 o
    6 5 7 o
    7 -4 17 <
    7 -3 16 o
    7 -2 15 o
    7 -1 14 o
    7 0 13 o
    7 1 12 o
    7 2 11 o
    7 3 10 <
    7 4 9 o
    7 5 8 <
    8 -4 18 <
    8 -3 17 o
    8 -2 16 <
    8 -1 15 <
    8 0 14 o
    8 1 13 <
    8 2 12 <
    8 3 11 o
    8 4 10 <
    9 -3 20 <
    9 -2 19 o
    9 -1 16 o
    9 0 15 o
    9 1 14 o
    9 3 14 o
    9 4 13 o
    10 -3 21 <
    10 -2 20 o
    10 -1 19 o
    10 0 18 o
    10 1 17 o
    10 2 16 o
    10 3 15 o
    10 4 14 o
    11 -2 21 <
    11 -2 23 <
    11 -1 20 o
    11 0 19 <
    11 1 18 <
    11 2 17 o
    11 3 16 <
    11 3 18 o
    11 4 17 o
    12 -1 23 <
    12 0 22 <
    12 1 21 <
    12 2 20 <
    12 3 19 <
    13 -1 24 <
    13 0 23 <
    13 1 22 <
    13 2 21 <
    13 3 20 <
    14 0 24 <
    14 1 23 <
    14 2 22 <
    -16 -2 -22 <
    -16 -1 -23 <
    -16 0 -24 <
    -15 -2 -21 <
    -15 -1 -22 <
    -15 0 -23 <
    -15 0 -21 <
    -15 1 -24 <
    -15 1 -22 o
    -14 -3 -17 <
    -14 -2 -18 <
    -14 -1 -19 <
    -14 0 -20 <
    -14 1 -21 <
    -14 2 -22 <
    -13 -4 -15 <
    -13 -3 -16 <
    -13 -2 -17 <
    -13 -1 -18 o
    -13 0 -19 <
    -13 1 -20 <
    -13 2 -21 <
    -12 -4 -14 <
    -12 -3 -15 <
    -12 -2 -16 <
    -12 -1 -17 o
    -12 0 -18 o
    -12 1 -19 o
    -12 2 -20 <
    -12 3 -21 <
    -11 -4 -13 <
    -11 -3 -14 o
    -11 -2 -15 o
    -11 -1 -16 o
    -11 0 -17 <
    -11 1 -18 o
    -11 3 -18 <
    -10 1 -15 <
    -10 2 -16 o
    -10 3 -17 <
    -9 -5 -8 <
    -9 -4 -9 <
    -9 -3 -10 o
    -9 -2 -11 o
    -9 -1 -12 o
    -9 0 -13 o
    -9 1 -14 o
    -9 2 -15 <
    -9 3 -16 o
    -9 4 -17 <
    -8 -5 -7 o
    -8 -4 -8 o
    -8 -3 -9 o
    -8 -2 -10 o
    -8 -1 -11 o
    -8 0 -12 <
    -8 1 -13 o
    -8 2 -14 o
    -8 3 -15 o
    -7 -3 -8 o
    -7 -2 -9 o
    -7 -1 -10 o
    -7 0 -11 o
    -7 4 -13 o
    -6 3 -11 o
    -6 4 -12 <
    -5 -5 -2 o
    -5 2 -9 <
    -5 3 -10 o
    -5 4 -11 o
    -4 -4 -2 o
    -4 -3 -3 o
    -4 -2 -4 o
    -4 -1 -5 o
    -4 0 -6 o
    -4 1 -7 o
    -4 2 -8 o
    -3 5 -8 o
    -2 4 -6 o
    -1 -5 4 o
    -1 3 -4 o
    0 -3 3 o
    0 -2 2 o
    2 -5 9 o
    2 4 0 o
    3 -5 10 <
    3 -4 9 o
    3 -3 8 o
    3 1 4 o
    3 2 3 o
    4 -3 9 <
    4 -2 8 <
    4 -1 7 o
    4 0 6 o
    5 4 5 o
    5 5 4 o
    6 -4 14 o
    6 -3 13 o
    6 -2 12 o
    6 1 9 o
    6 2 8 o
    6 3 7 o
    6 4 6 o
    7 -4 15 o
    7 -3 14 <
    7 -2 13 o
    7 -1 12 o
    7 0 11 o
    7 1 10 o
    7 2 9 o
    7 3 8 o
    8 -3 15 o
    8 -2 14 o
    8 -1 13 <
    8 0 12 <
    8 4 10 <
    8 5 9 o
    9 -3 18 <
    9 -2 17 o
    9 -1 16 o
    9 0 15 o
    9 1 14 o
    9 2 13 o
    9 3 12 o
    9 4 11 <
    9 5 10 <
    10 -3 19 <
    10 -2 18 o
    10 -1 17 <
    10 0 16 o
    10 1 15 o
    10 2 14 o
    10 3 13 <
    10 4 12 o
    11 -3 20 <
    11 -2 19 <
    11 -1 18 <
    11 0 17 <
    11 1 16 o
    11 2 15 o
    11 4 15 <
    12 -2 22 <
    12 -1 21 <
    12 0 20 <
    12 1 19 o
    12 2 18 <
    12 3 17 o
    12 4 16 <
    13 -2 23 o
    13 -1 22 <
    13 0 21 <
    13 1 20 <
    13 2 19 o
    13 3 18 <
    14 -1 23 <
    14 0 22 <
    14 1 21 <
    14 2 20 <
    14 3 19 <
    15 -1 24 <
    15 0 23 <
    15 1 22 o
    15 1 24 <
    15 2 21 <
    -17 -2 -21 <
    -17 -1 -22 <
    -17 0 -23 <
    -16 -3 -19 <
    -16 -2 -20 <
    -16 -1 -21 <
    -16 0 -22 o
    -16 1 -23 <
    -16 2 -22 <
    -15 -3 -18 <
    -15 -2 -19 <
    -15 -1 -20 <
    -15 0 -21 <
    -15 1 -20 <
    -15 2 -21 <
    -14 -1 -17 o
    -14 0 -18 <
    -14 1 -19 o
    -14 2 -20 o
    -13 -4 -13 <
    -13 -3 -14 <
    -13 -2 -15 <
    -13 -1 -16 o
    -13 0 -17 o
    -13 1 -18 <
    -13 2 -19 o
    -13 3 -20 <
    -12 -4 -12 o
    -12 -3 -13 o
    -12 -2 -14 o
    -12 -1 -15 o
    -12 0 -16 <
    -12 1 -17 o
    -12 2 -18 o
    -12 3 -19 <
    -11 -4 -11 o
    -11 -3 -12 <
    -11 -2 -13 o
    -11 -1 -14 o
    -11 0 -15 o
    -11 1 -16 o
    -11 2 -17 o
    -11 4 -17 o
    -10 -5 -9 o
    -10 -4 -10 o
    -10 -3 -11 o
    -10 -2 -12 o
    -10 -1 -13 o
    -10 0 -14 <
    -10 1 -15 <
    -10 4 -16 <
    -9 3 -14 o
    -9 4 -15 o
    -8 2 -12 o
    -8 3 -13 o
    -8 4 -14 <
    -7 1 -10 o
    -7 2 -11 o
    -7 3 -12 <
    -6 -5 -3 o
    -6 -4 -4 o
    -6 -3 -5 o
    -6 -2 -6 o
    -6 -1 -7 o
    -6 0 -8 o
    -6 1 -9 o
    -6 2 -10 <
    -5 -4 -3 o
    -5 -3 -4 o
    -5 -2 -5 o
    -5 -1 -6 o
    -5 0 -7 o
    -5 1 -8 o
    -5 5 -10 o
    -4 5 -9 o
    -3 4 -7 o
    -2 3 -5 o
    -1 2 -3 o
    0 -4 4 o
    0 -3 3 o
    3 3 2 <
    4 -5 11 o
    4 -4 10 <
    4 1 5 o
    4 2 4 o
    5 -4 11 o
    5 -3 10 o
    5 -2 9 o
    5 -1 8 o
    5 0 7 o
    5 1 6 o
    6 -3 11 o
    6 -2 10 o
    6 -1 9 o
    6 5 5 o
    7 3 8 o
    7 4 7 o
    7 5 6 o
    8 -4 16 <
    8 -3 15 o
    8 1 11 o
    8 2 10 o
    8 3 9 o
    8 4 8 <
    9 -4 17 <
    9 -3 16 o
    9 -2 15 <
    9 -1 14 <
    9 0 13 o
    9 1 12 o
    9 2 11 o
    9 3 10 o
    10 -3 17 o
    10 -2 16 <
    10 -1 15 <
    10 0 14 <
    10 1 13 <
    10 2 12 o
    11 -3 18 o
    11 -2 17 o
    11 -1 16 o
    11 0 15 o
    11 3 14 <
    11 4 13 o
    12 -3 21 <
    12 -2 20 <
    12 -1 19 <
    12 0 18 o
    12 1 17 o
    12 2 16 <
    12 3 15 <
    12 4 14 <
    13 -2 21 <
    13 -1 20 <
    13 0 19 <
    13 1 18 o
    13 2 17 o
    13 3 16 <
    13 4 15 <
    14 -2 22 <
    14 -1 21 <
    14 0 20 <
    14 1 19 o
    14 2 18 <
    14 3 17 o
    15 -1 22 <
    15 0 21 <
    15 1 20 <
    15 2 19 <
    15 2 21 <
    16 -1 23 <
    16 0 22 <
    16 0 24 <
    16 1 23 o
    16 2 22 <
    -19 -1 -22 <
    -18 -2 -20 <
    -18 -1 -21 <
    -18 0 -22 <
    -17 -3 -18 <
    -17 -2 -19 <
    -17 -1 -20 <
    -17 0 -21 o
    -17 1 -22 <
    -16 -3 -17 <
    -16 -2 -18 <
    -16 -1 -19 <
    -16 0 -20 <
    -16 1 -21 <
    -16 2 -20 <
    -15 -4 -15 <
    -15 -3 -16 o
    -15 -2 -17 o
    -15 -1 -18 o
    -15 0 -19 o
    -15 2 -19 <
    -14 -4 -14 o
    -14 -3 -15 o
    -14 -2 -16 o
    -14 -1 -17 o
    -14 2 -18 o
    -14 3 -19 <
    -13 1 -16 <
    -13 2 -17 o
    -13 3 -18 o
    -12 1 -15 o
    -12 2 -16 o
    -12 3 -17 o
    -11 0 -13 o
    -11 1 -14 o
    -11 2 -15 o
    -11 3 -16 <
    -10 -1 -11 o
    -10 0 -12 <
    -10 1 -13 <
    -10 2 -14 o
    -10 3 -15 o
    -9 -5 -6 <
    -9 -4 -7 o
    -9 -3 -8 o
    -9 -2 -9 o
    -9 -1 -10 o
    -9 0 -11 o
    -9 1 -12 o
    -9 2 -13 o
    -8 -5 -5 o
    -8 -4 -6 o
    -8 -3 -7 <
    -8 -2 -8 o
    -8 -1 -9 o
    -8 0 -10 o
    -8 1 -11 o
    -7 -5 -4 o
    -7 -4 -5 o
    -7 -3 -6 o
    -7 -2 -7 o
    -7 -1 -8 o
    -7 0 -9 o
    -7 4 -11 <
    -6 -3 -5 o
    -6 -2 -6 o
    -6 4 -10 <
    -6 5 -11 o
    -5 4 -9 o
    -4 3 -7 o
    -4 4 -8 o
    -3 3 -6 o
    -2 2 -4 o
    -1 1 -2 o
    0 -5 5 o
    1 -4 5 o
    1 -3 4 o
    1 -2 3 o
    3 4 1 o
    4 3 3 o
    5 2 5 o
    5 3 4 o
    6 -4 12 o
    6 0 8 o
    6 1 7 o
    6 2 6 <
    7 -4 13 <
    7 -3 12 o
    7 -2 11 o
    7 -1 10 o
    7 0 9 o
    7 1 8 o
    7 2 7 o
    8 -4 14 <
    8 -3 13 o
    8 -2 12 <
    8 -1 11 o
    8 0 10 o
    8 1 9 o
    8 5 7 o
    9 -4 15 o
    9 -3 14 o
    9 -2 13 o
    9 -1 12 o
    9 0 11 <
    9 4 9 <
    9 5 8 <
    10 3 11 <
    10 4 10 o
    10 5 9 o
    11 1 14 o
    11 2 13 o
    11 3 12 <
    11 4 11 o
    12 -3 19 <
    12 -2 18 o
    12 -1 17 o
    12 0 16 o
    12 1 15 <
    12 2 14 o
    12 3 13 o
    12 4 12 o
    13 -3 20 <
    13 -2 19 o
    13 -1 18 o
    13 0 17 o
    13 1 16 <
    13 2 15 <
    13 3 14 o
    14 -2 20 o
    14 -1 19 o
    14 0 18 <
    14 1 17 o
    14 2 16 o
    15 -2 21 <
    15 -1 20 o
    15 0 19 o
    15 1 18 o
    15 2 17 o
    15 3 18 <
    16 -2 22 <
    16 -1 21 <
    16 -1 23 <
    16 0 20 <
    16 0 22 <
    16 1 21 <
    16 2 20 <
    16 3 19 <
    17 0 23 <
    17 1 22 o
    17 2 21 <
    -20 -2 -20 <
    -20 -1 -21 <
    -20 0 -22 <
    -19 -2 -19 <
    -19 -1 -20 <
    -19 0 -21 <
    -19 1 -22 o
    -18 -3 -17 <
    -18 -2 -18 o
    -18 -1 -19 <
    -18 0 -20 <
    -18 1 -21 <
    -17 -3 -16 o
    -17 -2 -17 o
    -17 -1 -18 <
    -17 0 -19 <
    -17 1 -20 <
    -17 2 -21 <
    -16 -4 -14 <
    -16 -3 -15 o
    -16 -2 -16 <
    -16 -1 -17 o
    -16 0 -18 o
    -16 1 -19 <
    -16 2 -20 <
    -15 -4 -13 o
    -15 -3 -14 <
    -15 -2 -15 o
    -15 -1 -16 o
    -15 0 -17 <
    -15 1 -18 o
    -15 3 -18 <
    -14 -4 -12 o
    -14 -3 -13 <
    -14 -2 -14 <
    -14 -1 -15 o
    -14 0 -16 o
    -14 1 -17 o
    -14 3 -17 <
    -13 -4 -11 o
    -13 -3 -12 o
    -13 -2 -13 <
    -13 -1 -14 o
    -13 0 -15 o
    -13 3 -16 <
    -12 -4 -10 o
    -12 -3 -11 o
    -12 -2 -12 o
    -12 -1 -13 o
    -12 0 -14 <
    -12 3 -15 <
    -12 4 -16 <
    -11 -5 -8 <
    -11 -4 -9 o
    -11 -3 -10 <
    -11 -2 -11 o
    -11 -1 -12 o
    -11 3 -14 o
    -11 4 -15 <
    -10 -5 -7 o
    -10 -4 -8 <
    -10 -3 -9 <
    -10 -2 -10 o
    -10 3 -13 <
    -10 4 -14 o
    -9 3 -12 o
    -9 4 -13 <
    -8 3 -11 o
    -8 4 -12 <
    -7 2 -9 <
    -7 3 -10 o
    -7 4 -11 <
    -6 2 -8 o
    -6 3 -9 <
    -5 2 -7 o
    -5 3 -8 o
    -4 2 -6 o
    -3 2 -5 o
    -2 1 -3 o
    1 -5 6 o
    1 -1 2 o
    2 -5 7 o
    2 -4 6 o
    2 -3 5 o
    2 -2 4 o
    2 5 -1 o
    3 -4 7 o
    3 -3 6 o
    4 4 2 o
    5 4 3 o
    6 3 5 o
    6 4 4 o
    7 2 7 o
    7 3 6 o
    8 2 8 <
    8 3 7 o
    9 0 11 <
    9 1 10 o
    9 2 9 o
    9 3 8 o
    10 -4 16 <
    10 -3 15 o
    10 -2 14 o
    10 -1 13 <
    10 0 12 o
    10 1 11 o
    10 2 10 o
    10 3 9 <
    11 -4 17 o
    11 -3 16 o
    11 -2 15 o
    11 -1 14 o
    11 0 13 o
    11 1 12 o
    11 2 11 o
    12 -3 17 o
    12 -2 16 o
    12 -1 15 o
    12 0 14 <
    12 1 13 o
    12 2 12 o
    13 -3 18 o
    13 -2 17 <
    13 -1 16 <
    13 0 15 o
    13 1 14 o
    13 4 13 <
    14 -3 19 <
    14 -2 18 <
    14 -1 17 o
    14 0 16 <
    14 1 15 o
    14 3 15 o
    14 4 14 <
    15 -2 19 <
    15 -1 18 o
    15 0 17 <
    15 2 17 o
    15 3 16 o
    15 4 15 <
    16 -2 20 <
    16 -1 19 <
    16 1 19 o
    16 2 18 <
    16 3 17 <
    17 -1 22 o
    17 0 21 o
    17 1 20 <
    17 2 19 <
    17 3 18 <
    18 0 22 <
    18 1 21 <
    18 2 20 <
    19 1 22 <
    -21 -2 -19 <
    -21 -1 -20 o
    -21 0 -21 <
    -20 -3 -17 <
    -20 -2 -18 o
    -20 -1 -19 <
    -20 0 -20 <
    -20 1 -21 <
    -19 -3 -16 <
    -19 -2 -17 o
    -19 -1 -18 <
    -19 0 -19 o
    -19 1 -20 <
    -18 -2 -16 <
    -18 -1 -17 <
    -18 0 -18 <
    -18 1 -19 o
    -18 2 -20 <
    -17 -2 -15 o
    -17 -1 -16 <
    -17 0 -17 o
    -17 1 -18 o
    -17 2 -19 o
    -16 -1 -15 o
    -16 0 -16 <
    -16 1 -17 o
    -16 2 -18 o
    -16 3 -19 <
    -15 -1 -14 o
    -15 0 -15 <
    -15 1 -16 o
    -15 2 -17 o
    -15 3 -18 <
    -14 -1 -13 o
    -14 0 -14 o
    -14 1 -15 o
    -14 2 -16 o
    -14 3 -17 <
    -13 -1 -12 o
    -13 0 -13 <
    -13 1 -14 o
    -13 2 -15 <
    -12 0 -12 o
    -12 1 -13 o
    -12 2 -14 o
    -11 0 -11 o
    -11 1 -12 o
    -11 2 -13 o
    -10 0 -10 <
    -10 1 -11 o
    -10 2 -12 o
    -9 0 -9 o
    -9 1 -10 o
    -9 2 -11 o
    -8 0 -8 o
    -8 1 -9 o
    -8 2 -10 o
    -7 0 -7 o
    -7 1 -8 o
    -7 2 -9 <
    -6 0 -6 o
    -6 1 -7 o
    -5 0 -5 o
    -5 1 -6 o
    -4 0 -4 o
    -4 1 -5 o
    -3 0 -3 o
    -3 1 -4 o
    -2 0 -2 o
    2 -1 3 o
    3 -5 8 o
    3 -2 5 o
    3 -1 4 o
    3 5 0 o
    4 -5 9 o
    4 -4 8 o
    4 -3 7 o
    4 -2 6 o
    4 -1 5 o
    4 5 1 o
    5 -5 10 o
    5 -4 9 o
    5 -3 8 o
    5 -2 7 o
    5 -1 6 o
    5 5 2 o
    6 -5 11 <
    6 -4 10 o
    6 -3 9 o
    6 -2 8 o
    6 -1 7 o
    6 5 3 o
    7 -4 11 o
    7 -3 10 o
    7 -2 9 o
    7 -1 8 o
    7 4 5 o
    7 5 4 o
    8 -4 12 o
    8 -3 11 o
    8 -2 10 o
    8 -1 9 o
    8 4 6 <
    8 5 5 o
    9 -4 13 o
    9 -3 12 o
    9 -2 11 o
    9 -1 10 o
    9 4 7 o
    9 5 6 <
    10 -4 14 o
    10 -3 13 o
    10 -2 12 o
    10 3 9 <
    10 4 8 o
    10 5 7 o
    11 -4 15 o
    11 -3 14 o
    11 -2 13 o
    11 3 10 o
    11 4 9 <
    12 -4 16 <
    12 -3 15 o
    12 -2 14 o
    12 2 12 o
    12 3 11 o
    12 4 10 o
    13 -3 16 <
    13 2 13 <
    13 3 12 o
    13 4 11 <
    14 1 15 o
    14 2 14 o
    14 3 13 <
    14 4 12 <
    15 0 17 <
    15 1 16 o
    15 2 15 o
    15 3 14 <
    15 4 13 o
    16 -1 19 <
    16 0 18 o
    16 1 17 o
    16 2 16 <
    16 3 15 o
    16 4 14 o
    17 -2 21 <
    17 -1 20 o
    17 0 19 <
    17 1 18 <
    17 2 17 o
    17 3 16 o
    18 -1 21 <
    18 0 20 <
    18 1 19 o
    18 2 18 o
    18 3 17 o
    19 -1 22 <
    19 0 21 <
    19 1 20 <
    19 2 19 o
    20 0 22 <
    20 1 21 <
    20 2 20 <
    -23 -1 -20 <
    -22 -1 -19 <
    -22 0 -20 <
    -21 -1 -18 <
    -21 0 -19 <
    -21 1 -20 o
    -20 -3 -17 <
    -20 0 -18 <
    -20 1 -19 <
    -20 2 -20 <
    -19 -3 -16 <
    -19 0 -17 <
    -19 1 -18 <
    -19 2 -19 <
    -18 -3 -15 o
    -18 -2 -16 <
    -18 1 -17 <
    -18 2 -18 o
    -17 -4 -13 <
    -17 -3 -14 o
    -17 -2 -15 o
    -17 1 -16 o
    -17 2 -17 o
    -17 3 -18 <
    -16 -4 -12 <
    -16 -3 -13 o
    -16 -2 -14 o
    -16 2 -16 <
    -16 3 -17 <
    -15 -4 -11 <
    -15 -3 -12 <
    -15 -2 -13 o
    -15 2 -15 o
    -15 3 -16 o
    -14 -4 -10 <
    -14 -3 -11 <
    -14 -2 -12 o
    -14 -1 -13 o
    -14 2 -14 o
    -14 3 -15 o
    -13 -4 -9 o
    -13 -3 -10 o
    -13 -2 -11 o
    -13 -1 -12 o
    -13 3 -14 <
    -13 4 -15 o
    -12 -5 -7 o
    -12 -4 -8 o
    -12 -3 -9 <
    -12 -2 -10 o
    -12 -1 -11 o
    -12 3 -13 o
    -12 4 -14 <
    -11 -5 -6 o
    -11 -4 -7 o
    -11 -3 -8 o
    -11 -2 -9 o
    -11 -1 -10 o
    -11 3 -12 <
    -11 4 -13 o
    -10 -5 -5 o
    -10 -4 -6 o
    -10 -3 -7 o
    -10 -2 -8 o
    -10 -1 -9 o
    -10 4 -12 o
    -9 -5 -4 o
    -9 -4 -5 o
    -9 -3 -6 o
    -9 -2 -7 o
    -9 -1 -8 <
    -9 4 -11 <
    -8 -5 -3 o
    -8 -4 -4 o
    -8 -3 -5 o
    -8 -2 -6 o
    -8 -1 -7 <
    -8 4 -10 <
    -7 -3 -4 o
    -7 -2 -5 o
    -7 -1 -6 o
    -7 4 -9 o
    -7 5 -10 o
    -6 -2 -4 o
    -6 -1 -5 o
    -6 4 -8 <
    -6 5 -9 o
    -5 -2 -3 o
    -5 -1 -4 o
    -5 5 -8 o
    -4 -1 -3 o
    -4 0 -4 o
    -4 5 -7 <
    -3 -1 -2 o
    -3 0 -3 o
    -3 5 -6 o
    -2 0 -2 o
    -2 5 -5 o
    -1 0 -1 o
    -1 5 -4 o
    2 0 2 o
    3 0 3 o
    4 0 4 o
    4 1 3 o
    5 0 5 o
    5 1 4 o
    6 0 6 o
    6 1 5 o
    7 0 7 o
    7 1 6 o
    8 0 8 o
    8 1 7 <
    9 -1 10 o
    9 0 9 o
    9 1 8 o
    9 5 6 <
    10 -1 11 o
    10 0 10 o
    10 1 9 o
    10 2 8 o
    10 5 7 o
    11 -2 13 o
    11 -1 12 o
    11 0 11 o
    11 1 10 o
    11 2 9 o
    11 5 8 <
    12 -2 14 o
    12 -1 13 o
    12 0 12 o
    12 1 11 o
    12 2 10 <
    13 -3 16 <
    13 -2 15 <
    13 -1 14 o
    13 0 13 <
    13 1 12 <
    13 2 11 o
    14 -3 17 <
    14 -2 16 o
    14 -1 15 o
    14 0 14 o
    14 1 13 o
    14 2 12 o
    15 -3 18 <
    15 -2 17 <
    15 -1 16 o
    15 0 15 <
    15 1 14 o
    15 2 13 o
    16 -3 19 <
    16 -2 18 o
    16 -1 17 <
    16 0 16 <
    16 1 15 o
    16 2 14 o
    17 -2 19 <
    17 -1 18 <
    17 0 17 o
    17 1 16 <
    17 2 15 <
    18 -2 20 <
    18 -1 19 o
    18 0 18 <
    18 1 17 o
    18 2 16 o
    19 -1 20 <
    19 0 19 o
    19 1 18 <
    19 2 17 o
    19 3 16 <
    20 -1 21 <
    20 0 20 <
    20 1 19 <
    20 2 18 <
    20 3 17 <
    21 0 21 <
    21 1 20 <
    21 2 19 o
    -24 -1 -19 <
    -24 0 -20 <
    -23 0 -19 <
    -23 1 -20 <
    -22 -2 -18 <
    -22 1 -19 <
    -21 -3 -16 <
    -21 -2 -17 <
    -21 -1 -18 <
    -21 1 -18 <
    -21 2 -19 o
    -20 -3 -15 o
    -20 -2 -16 o
    -20 -1 -17 o
    -20 2 -18 o
    -19 -3 -14 <
    -19 -2 -15 <
    -19 -1 -16 <
    -19 0 -17 <
    -19 2 -17 o
    -18 -4 -12 o
    -18 -3 -13 o
    -18 -2 -14 o
    -18 -1 -15 <
    -18 0 -16 o
    -18 3 -17 o
    -17 -4 -11 o
    -17 -3 -12 <
    -17 -2 -13 o
    -17 -1 -14 <
    -17 0 -15 o
    -17 1 -16 o
    -17 3 -16 o
    -16 -3 -11 o
    -16 -2 -12 o
    -16 -1 -13 o
    -16 0 -14 <
    -16 1 -15 <
    -15 -2 -11 <
    -15 -1 -12 o
    -15 0 -13 o
    -15 1 -14 o
    -15 4 -15 o
    -14 -1 -11 <
    -14 0 -12 o
    -14 1 -13 o
    -14 2 -14 o
    -13 0 -11 <
    -13 1 -12 o
    -13 2 -13 o
    -12 0 -10 o
    -12 1 -11 o
    -12 2 -12 o
    -11 1 -10 o
    -11 2 -11 o
    -10 2 -10 o
    -10 3 -11 <
    -9 2 -9 o
    -9 3 -10 <
    -8 -5 -3 o
    -8 3 -9 o
    -7 -5 -2 o
    -7 -4 -3 o
    -7 3 -8 o
    -6 -5 -1 o
    -6 -4 -2 o
    -6 -3 -3 o
    -6 3 -7 o
    -6 4 -8 <
    -5 -4 -1 o
    -5 -3 -2 o
    -5 -2 -3 o
    -5 4 -7 o
    -4 -2 -2 o
    -4 4 -6 o
    -3 -2 -1 o
    -3 -1 -2 o
    -2 -1 -1 o
    3 1 2 o
    4 1 3 o
    5 2 3 o
    6 2 4 o
    7 2 5 o
    8 2 6 o
    8 3 5 o
    9 2 7 o
    9 3 6 o
    10 -4 12 o
    10 2 8 o
    10 3 7 <
    11 -4 13 o
    11 -3 12 <
    11 3 8 o
    11 4 7 <
    12 -4 14 o
    12 -3 13 o
    12 -2 12 <
    12 3 9 o
    12 4 8 <
    13 -4 15 o
    13 -3 14 o
    13 -2 13 <
    13 3 10 o
    13 4 9 o
    14 -3 15 o
    14 -2 14 o
    14 -1 13 o
    14 3 11 o
    14 4 10 <
    15 -3 16 o
    15 -2 15 o
    15 -1 14 o
    15 3 12 <
    15 4 11 <
    16 -3 17 o
    16 -2 16 <
    16 -1 15 o
    16 0 14 o
    16 3 13 o
    16 4 12 <
    17 -3 18 <
    17 -2 17 o
    17 -1 16 <
    17 0 15 o
    17 3 14 o
    17 4 13 <
    18 -2 18 o
    18 -1 17 <
    18 0 16 o
    18 1 15 <
    18 3 15 <
    19 -2 19 <
    19 -1 18 <
    19 0 17 <
    19 1 16 o
    19 3 16 <
    20 -2 20 <
    20 -1 19 <
    20 0 18 o
    20 1 17 o
    20 3 17 <
    21 -1 20 <
    21 0 19 <
    21 1 18 <
    21 2 17 o
    22 0 20 <
    22 1 19 <
    22 2 18 o
    23 1 20 <
    -25 0 -19 o
    -24 1 -19 <
    -23 -2 -17 <
    -23 -1 -18 <
    -22 -3 -15 o
    -22 -2 -16 <
    -22 -1 -17 <
    -22 0 -18 o
    -22 2 -18 <
    -21 -3 -14 <
    -21 -2 -15 o
    -21 -1 -16 o
    -21 0 -17 <
    -20 -3 -13 o
    -20 -2 -14 o
    -20 -1 -15 <
    -20 0 -16 <
    -20 1 -17 o
    -20 3 -17 <
    -19 -2 -13 o
    -19 -1 -14 o
    -19 0 -15 o
    -19 1 -16 o
    -19 2 -17 o
    -18 -1 -13 o
    -18 0 -14 o
    -18 1 -15 <
    -18 2 -16 o
    -17 0 -13 o
    -17 1 -14 <
    -17 2 -15 o
    -17 3 -16 o
    -16 -4 -10 <
    -16 1 -13 o
    -16 2 -14 o
    -16 3 -15 o
    -15 -4 -9 o
    -15 -3 -10 o
    -15 2 -13 o
    -15 3 -14 o
    -14 -4 -8 o
    -14 -3 -9 o
    -14 -2 -10 o
    -14 2 -12 o
    -14 3 -13 o
    -14 4 -14 o
    -13 -5 -6 o
    -13 -4 -7 o
    -13 -3 -8 o
    -13 -2 -9 o
    -13 -1 -10 o
    -13 3 -12 o
    -13 4 -13 <
    -12 -3 -7 o
    -12 -2 -8 <
    -12 -1 -9 o
    -12 0 -10 o
    -12 4 -12 o
    -11 -2 -7 o
    -11 -1 -8 o
    -11 0 -9 o
    -11 4 -11 o
    -10 -1 -7 o
    -10 0 -8 o
    -10 1 -9 o
    -9 0 -7 o
    -9 1 -8 o
    -9 5 -10 o
    -8 1 -7 <
    -8 2 -8 o
    -7 2 -7 o
    -6 2 -6 o
    -5 -5 0 o
    -5 3 -6 o
    -4 -4 0 o
    -4 -3 -1 o
    -4 3 -5 o
    -3 -2 -1 o
    -3 4 -5 o
    -2 4 -4 o
    0 5 -3 o
    2 1 1 o
    4 2 2 o
    6 -5 9 o
    6 -4 8 o
    6 3 3 o
    7 -5 10 o
    7 -4 9 o
    7 -3 8 o
    7 3 4 o
    8 -4 10 o
    8 -3 9 o
    8 -2 8 o
    8 4 4 o
    9 -4 11 <
    9 -3 10 o
    9 -2 9 o
    9 -1 8 o
    9 4 5 o
    10 -4 12 o
    10 -3 11 <
    10 -2 10 o
    10 -1 9 o
    10 0 8 o
    10 4 6 o
    10 5 5 o
    11 -2 11 o
    11 -1 10 o
    11 0 9 o
    11 5 6 o
    12 -2 12 <
    12 -1 11 o
    12 0 10 <
    12 1 9 o
    12 5 7 o
    13 -1 12 o
    13 0 11 <
    13 1 10 <
    13 2 9 o
    14 0 12 <
    14 1 11 <
    14 2 10 o
    15 0 13 o
    15 1 12 o
    15 2 11 <
    16 1 13 o
    16 2 12 <
    16 3 11 o
    17 -3 16 o
    17 1 14 <
    17 2 13 o
    17 3 12 <
    18 -3 17 o
    18 -2 16 o
    18 1 15 <
    18 2 14 o
    18 3 13 o
    18 4 12 o
    19 -2 17 o
    19 2 15 <
    19 3 14 o
    20 -2 18 o
    20 -1 17 o
    20 2 16 o
    20 3 15 o
    21 -2 19 <
    21 -1 18 <
    21 0 17 <
    21 2 17 o
    21 3 16 <
    22 -1 19 <
    22 0 18 o
    22 2 18 o
    23 -1 20 <
    23 0 19 <
    23 1 18 <
    24 0 20 <
    24 1 19 o
    -25 -2 -17 <
    -25 -1 -18 <
    -24 -2 -16 o
    -24 -1 -17 <
    -24 0 -18 o
    -23 -3 -14 o
    -23 -2 -15 o
    -23 -1 -16 <
    -23 0 -17 <
    -23 1 -18 <
    -22 -2 -14 o
    -22 -1 -15 o
    -22 0 -16 o
    -22 1 -17 <
    -22 2 -18 <
    -21 -1 -14 o
    -21 0 -15 o
    -21 1 -16 o
    -21 2 -17 o
    -20 0 -14 o
    -20 1 -15 <
    -20 2 -16 o
    -20 3 -17 <
    -19 -4 -11 <
    -19 -3 -12 o
    -19 -2 -13 o
    -19 1 -14 o
    -19 2 -15 o
    -19 3 -16 <
    -18 -4 -10 o
    -18 -3 -11 o
    -18 -2 -12 o
    -18 -1 -13 o
    -18 2 -14 o
    -18 3 -15 <
    -17 -4 -9 o
    -17 -3 -10 o
    -17 -2 -11 <
    -17 -1 -12 o
    -17 0 -13 o
    -17 3 -14 o
    -16 -2 -10 o
    -16 -1 -11 o
    -16 0 -12 o
    -16 4 -14 <
    -15 -1 -10 o
    -15 0 -11 <
    -15 1 -12 o
    -15 4 -13 o
    -14 0 -10 o
    -14 1 -11 o
    -14 2 -12 o
    -13 1 -10 <
    -13 2 -11 o
    -12 -5 -5 <
    -12 -4 -6 o
    -12 2 -10 o
    -12 3 -11 o
    -11 -5 -4 o
    -11 -4 -5 o
    -11 -3 -6 o
    -11 -2 -7 o
    -11 3 -10 <
    -10 -3 -5 o
    -10 -2 -6 o
    -10 -1 -7 o
    -10 3 -9 <
    -10 4 -10 o
    -9 -2 -5 o
    -9 -1 -6 <
    -9 4 -9 <
    -8 -1 -5 o
    -8 0 -6 o
    -8 5 -9 o
    -7 0 -5 o
    -7 1 -6 o
    -7 5 -8 <
    -6 1 -5 o
    -5 2 -5 o
    -4 -5 1 o
    -4 3 -5 o
    -3 -3 0 o
    -2 -2 0 o
    -2 4 -4 o
    3 2 1 o
    4 -5 7 <
    5 -5 8 o
    5 -4 7 o
    5 -3 6 <
    5 3 2 o
    6 -3 7 o
    6 -2 6 o
    6 4 2 o
    7 -2 7 o
    7 -1 6 o
    7 4 3 o
    8 -1 7 <
    8 0 6 o
    8 5 3 o
    9 0 7 o
    9 1 6 <
    9 5 4 <
    10 1 7 o
    10 2 6 o
    11 1 8 o
    11 2 7 o
    12 -4 12 o
    12 2 8 o
    12 3 7 o
    13 -4 13 o
    13 -3 12 o
    13 2 9 o
    13 3 8 o
    14 -4 14 <
    14 -3 13 <
    14 -2 12 o
    14 -1 11 <
    14 3 9 o
    14 4 8 <
    15 -4 15 <
    15 -3 14 <
    15 -2 13 o
    15 -1 12 o
    15 3 10 o
    15 4 9 o
    16 -3 15 o
    16 -2 14 o
    16 -1 13 o
    16 0 12 o
    16 4 10 <
    17 -3 16 o
    17 -2 15 o
    17 -1 14 <
    17 0 13 o
    17 1 12 o
    17 4 11 o
    18 -2 16 o
    18 -1 15 <
    18 0 14 o
    18 1 13 o
    18 2 12 o
    19 -1 16 o
    19 0 15 o
    19 1 14 o
    19 2 13 o
    20 0 16 <
    20 1 15 <
    20 2 14 o
    20 3 13 o
    21 0 17 <
    21 1 16 o
    21 2 15 o
    21 3 14 <
    22 -2 18 <
    22 1 17 <
    22 2 16 <
    22 3 15 o
    23 -1 18 <
    23 2 17 <
    24 -1 19 <
    24 0 18 <
    25 0 19 o
    25 1 18 <
    -26 -2 -16 <
    -26 -1 -17 <
    -26 0 -18 <
    -25 -2 -15 <
    -25 -1 -16 <
    -25 0 -17 <
    -25 1 -18 <
    -24 -1 -15 o
    -24 0 -16 <
    -24 1 -17 <
    -23 0 -15 o
    -23 1 -16 o
    -23 2 -17 <
    -22 -3 -13 <
    -22 -2 -14 o
    -22 1 -15 o
    -22 2 -16 <
    -21 -4 -11 o
    -21 -3 -12 <
    -21 -2 -13 <
    -21 -1 -14 o
    -21 2 -15 o
    -21 3 -16 <
    -20 -4 -10 o
    -20 -3 -11 o
    -20 -2 -12 o
    -20 -1 -13 o
    -20 0 -14 o
    -20 3 -15 o
    -19 -2 -11 o
    -19 -1 -12 <
    -19 0 -13 o
    -19 1 -14 o
    -18 -1 -11 o
    -18 0 -12 o
    -18 1 -13 <
    -17 1 -12 o
    -17 2 -13 o
    -16 -4 -8 o
    -16 -3 -9 o
    -16 2 -12 <
    -16 3 -13 o
    -15 -4 -7 o
    -15 -3 -8 <
    -15 -2 -9 o
    -15 2 -11 <
    -15 3 -12 <
    -14 -3 -7 o
    -14 -2 -8 o
    -14 -1 -9 o
    -14 3 -11 o
    -14 4 -12 <
    -13 -1 -8 o
    -13 0 -9 o
    -13 4 -11 o
    -12 0 -8 o
    -12 1 -9 o
    -11 1 -8 o
    -11 2 -9 o
    -10 -5 -3 o
    -10 -4 -4 o
    -10 2 -8 o
    -9 -4 -3 o
    -9 -3 -4 o
    -9 3 -8 o
    -8 -2 -4 o
    -8 -1 -5 o
    -8 4 -8 o
    -7 -1 -4 o
    -7 0 -5 o
    -7 4 -7 o
    -6 0 -4 o
    -6 5 -7 o
    -5 1 -4 o
    -4 2 -4 o
    -3 -4 1 o
    -3 3 -4 o
    -1 -1 0 o
    3 -5 6 o
    4 -4 6 o
    4 -3 5 o
    4 3 1 o
    5 -2 5 o
    5 4 1 o
    6 -1 5 o
    7 0 5 o
    7 5 2 o
    8 1 5 o
    9 -5 10 o
    9 2 5 o
    10 -4 10 o
    10 -3 9 <
    10 2 6 o
    10 3 5 o
    11 -4 11 o
    11 -3 10 <
    11 -2 9 o
    11 3 6 o
    12 -4 12 o
    12 -3 11 o
    12 -2 10 o
    12 -1 9 o
    12 4 6 o
    13 -2 11 o
    13 -1 10 <
    13 0 9 o
    13 4 7 o
    13 5 6 o
    14 -1 11 <
    14 0 10 o
    14 1 9 <
    15 0 11 <
    15 1 10 o
    15 2 9 o
    16 -4 14 o
    16 1 11 o
    16 2 10 o
    16 3 9 o
    17 -3 14 o
    17 2 11 o
    17 3 10 o
    18 -3 15 <
    18 -2 14 o
    18 -1 13 o
    18 2 12 o
    18 3 11 o
    18 4 10 o
    19 -3 16 o
    19 -2 15 <
    19 -1 14 o
    19 0 13 o
    19 3 12 o
    19 4 11 o
    20 -3 17 <
    20 -2 16 o
    20 -1 15 <
    20 0 14 o
    20 1 13 o
    21 -2 17 <
    21 -1 16 o
    21 0 15 o
    21 1 14 <
    22 -1 17 <
    22 0 16 o
    22 1 15 <
    22 2 14 o
    23 0 17 <
    23 1 16 o
    23 2 15 <
    23 3 14 o
    24 1 17 <
    24 2 16 o
    25 -1 18 <
    25 1 18 <
    25 2 17 <
    26 0 18 <
    -27 -2 -15 <
    -27 -1 -16 o
    -27 0 -17 <
    -26 -1 -15 o
    -26 0 -16 <
    -26 1 -17 <
    -25 0 -15 o
    -25 1 -16 o
    -25 2 -17 <
    -24 -3 -13 <
    -24 -2 -14 <
    -24 1 -15 <
    -24 2 -16 o
    -23 -3 -12 <
    -23 -2 -13 o
    -23 -1 -14 o
    -23 2 -15 o
    -22 -3 -11 o
    -22 -2 -12 o
    -22 -1 -13 <
    -22 0 -14 o
    -22 3 -15 o
    -21 -1 -12 o
    -21 0 -13 <
    -21 1 -14 o
    -20 -4 -10 o
    -20 0 -12 <
    -20 1 -13 o
    -20 2 -14 o
    -19 -4 -9 o
    -19 -3 -10 o
    -19 1 -12 <
    -19 2 -13 o
    -19 3 -14 o
    -18 -4 -8 <
    -18 -3 -9 o
    -18 -2 -10 <
    -18 -1 -11 o
    -18 2 -12 o
    -18 3 -13 o
    -17 -2 -9 o
    -17 -1 -10 o
    -17 0 -11 o
    -17 3 -12 <
    -17 4 -13 <
    -16 -1 -9 o
    -16 0 -10 o
    -16 1 -11 o
    -16 4 -12 <
    -15 0 -9 <
    -15 1 -10 o
    -15 2 -11 <
    -14 -5 -5 <
    -14 -4 -6 o
    -14 2 -10 o
    -13 -4 -5 o
    -13 -3 -6 o
    -13 -2 -7 o
    -13 3 -10 o
    -12 -2 -6 o
    -12 -1 -7 o
    -12 4 -10 o
    -11 -1 -6 o
    -11 0 -7 o
    -11 4 -9 o
    -10 1 -7 o
    -10 5 -9 o
    -9 -5 -2 o
    -9 2 -7 o
    -8 -4 -2 o
    -8 -3 -3 o
    -8 3 -7 o
    -7 -2 -3 o
    -6 -1 -3 o
    -6 4 -6 o
    -5 5 -6 o
    -1 4 -3 o
    1 1 0 o
    2 2 0 o
    3 -4 5 o
    4 -2 4 o
    5 -1 4 o
    6 0 4 o
    6 5 1 o
    7 1 4 o
    8 -5 9 o
    8 -4 8 o
    8 2 4 o
    9 -5 10 o
    9 -4 9 <
    9 -3 8 <
    9 -2 7 o
    9 3 4 o
    10 -3 9 <
    10 -2 8 o
    10 -1 7 o
    10 4 4 o
    11 -1 8 o
    11 0 7 o
    11 4 5 o
    11 5 4 o
    12 0 8 o
    12 1 7 o
    12 5 5 <
    13 1 8 o
    13 2 7 o
    14 -4 12 o
    14 -3 11 o
    14 2 8 o
    14 3 7 o
    15 -4 13 o
    15 -3 12 <
    15 -2 11 <
    15 3 8 <
    15 4 7 o
    16 -4 14 o
    16 -3 13 o
    16 -2 12 <
    16 -1 11 o
    16 0 10 o
    16 3 9 o
    16 4 8 <
    17 -2 13 o
    17 -1 12 o
    17 0 11 o
    17 1 10 o
    17 4 9 o
    18 -1 13 o
    18 0 12 o
    18 1 11 <
    19 0 13 o
    19 1 12 <
    19 2 11 <
    20 -3 15 o
    20 -2 14 o
    20 1 13 o
    20 2 12 o
    20 3 11 o
    21 -3 16 <
    21 -2 15 o
    21 -1 14 o
    21 2 13 <
    21 3 12 <
    21 4 11 <
    22 -2 16 <
    22 -1 15 o
    22 0 14 o
    22 3 13 o
    23 -2 17 <
    23 -1 16 <
    23 0 15 o
    23 1 14 <
    24 -1 17 <
    24 0 16 <
    24 1 15 <
    24 2 14 o
    25 0 17 <
    25 1 16 <
    25 2 15 o
    26 1 17 <
    26 2 16 o
    -29 -1 -16 <
    -28 -2 -14 <
    -28 -1 -15 o
    -28 0 -16 <
    -27 0 -15 o
    -27 1 -16 o
    -26 -2 -14 o
    -26 1 -15 o
    -26 2 -16 o
    -25 -3 -12 <
    -25 -2 -13 <
    -25 -1 -14 o
    -25 2 -15 <
    -24 -2 -12 <
    -24 -1 -13 o
    -24 0 -14 o
    -23 -1 -12 o
    -23 0 -13 <
    -23 1 -14 <
    -22 -4 -10 o
    -22 -3 -11 o
    -22 1 -13 o
    -22 2 -14 o
    -21 -4 -9 <
    -21 -3 -10 o
    -21 -2 -11 o
    -21 2 -13 o
    -21 3 -14 <
    -20 -3 -9 <
    -20 -2 -10 o
    -20 -1 -11 <
    -20 3 -13 o
    -19 -1 -10 o
    -19 0 -11 o
    -19 1 -12 <
    -18 0 -10 <
    -18 1 -11 o
    -18 2 -12 o
    -17 -4 -7 o
    -17 -3 -8 o
    -17 1 -10 o
    -17 2 -11 <
    -17 3 -12 <
    -16 -4 -6 <
    -16 -3 -7 <
    -16 -2 -8 o
    -16 3 -11 o
    -15 -2 -7 <
    -15 -1 -8 <
    -15 0 -9 <
    -15 4 -11 <
    -14 0 -8 <
    -14 1 -9 <
    -14 4 -10 <
    -13 -5 -4 o
    -13 1 -8 o
    -13 2 -9 o
    -12 -5 -3 <
    -12 -4 -4 o
    -12 -3 -5 o
    -12 2 -8 <
    -12 3 -9 o
    -11 -2 -5 o
    -11 3 -8 o
    -10 -1 -5 o
    -10 0 -6 o
    -10 4 -8 o
    -9 1 -6 o
    -9 5 -8 o
    -8 -5 -1 o
    -8 2 -6 o
    -7 -3 -2 o
    -7 3 -6 o
    -6 -2 -2 o
    -5 0 -3 o
    -4 1 -3 o
    -4 5 -5 o
    -3 -5 2 o
    -3 2 -3 o
    -2 3 -3 o
    2 -5 5 o
    3 -3 4 o
    3 3 0 o
    4 -1 3 o
    4 4 0 o
    5 0 3 o
    6 1 3 o
    7 -5 8 <
    7 -4 7 o
    7 2 3 o
    8 -3 7 o
    8 -2 6 o
    8 3 3 o
    9 -2 7 o
    9 -1 6 o
    9 4 3 o
    10 0 6 o
    10 5 3 o
    11 1 6 o
    11 5 4 o
    12 -4 10 o
    12 2 6 o
    13 -4 11 o
    13 -3 10 o
    13 -2 9 o
    13 3 6 o
    14 -2 10 o
    14 -1 9 <
    14 4 6 o
    15 -1 10 o
    15 0 9 <
    15 1 8 o
    15 4 7 o
    16 0 10 o
    16 1 9 o
    16 2 8 o
    17 -4 13 <
    17 -3 12 <
    17 1 10 o
    17 2 9 o
    17 3 8 o
    18 -3 13 o
    18 -2 12 o
    18 2 10 o
    18 3 9 o
    19 -3 14 o
    19 -2 13 o
    19 -1 12 <
    19 0 11 o
    19 3 10 o
    19 4 9 o
    20 -2 14 o
    20 -1 13 o
    20 0 12 <
    20 1 11 o
    20 4 10 o
    21 0 13 <
    21 1 12 o
    21 2 11 <
    22 -3 15 o
    22 1 13 <
    22 2 12 o
    22 3 11 o
    23 -2 15 <
    23 2 13 o
    23 3 12 <
    24 -2 16 o
    24 -1 15 <
    24 0 14 o
    24 3 13 o
    25 -2 17 <
    25 -1 16 <
    25 0 15 <
    25 1 14 o
    26 -1 17 <
    26 0 16 <
    26 1 15 o
    26 2 14 <
    27 0 17 o
    27 1 16 <
    27 2 15 <
    -30 -1 -15 <
    -29 -1 -14 o
    -29 0 -15 o
    -29 1 -16 <
    -28 1 -15 o
    -27 -3 -12 <
    -27 -2 -13 <
    -27 -1 -14 o
    -27 2 -15 o
    -26 -2 -12 o
    -26 -1 -13 o
    -26 0 -14 <
    -25 -1 -12 <
    -25 0 -13 <
    -25 1 -14 o
    -24 -3 -11 <
    -24 1 -13 o
    -24 2 -14 <
    -23 -4 -9 <
    -23 -3 -10 o
    -23 -2 -11 <
    -23 -1 -12 o
    -23 2 -13 o
    -23 3 -14 o
    -22 -2 -10 o
    -22 -1 -11 o
    -22 0 -12 o
    -22 3 -13 o
    -21 -1 -10 <
    -21 0 -11 <
    -21 1 -12 o
    -20 -4 -8 o
    -20 1 -11 o
    -20 2 -12 o
    -19 -4 -7 o
    -19 -3 -8 o
    -19 -2 -9 <
    -19 2 -11 o
    -19 3 -12 o
    -18 -2 -8 o
    -18 -1 -9 o
    -18 3 -11 o
    -18 4 -12 o
    -17 -1 -8 o
    -17 0 -9 o
    -17 1 -10 o
    -17 4 -11 o
    -16 -4 -6 <
    -16 1 -9 o
    -16 2 -10 o
    -15 -4 -5 o
    -15 -3 -6 o
    -15 2 -9 o
    -15 3 -10 o
    -14 -2 -6 o
    -14 -1 -7 o
    -14 3 -9 o
    -14 4 -10 <
    -13 -1 -6 o
    -13 0 -7 o
    -13 4 -9 o
    -12 -5 -3 <
    -12 1 -7 o
    -11 -4 -3 o
    -11 -3 -4 o
    -11 2 -7 o
    -10 -2 -4 o
    -10 3 -7 o
    -9 -1 -4 o
    -9 0 -5 o
    -9 4 -7 o
    -8 1 -5 o
    -8 5 -7 o
    -7 -5 0 o
    -7 -4 -1 o
    -7 2 -5 o
    -6 -2 -2 o
    -6 3 -5 o
    -5 -1 -2 o
    -5 4 -5 o
    -4 5 -5 o
    -2 -3 1 o
    2 -4 4 o
    3 -2 3 o
    5 1 2 o
    5 5 0 o
    6 -5 7 o
    6 2 2 o
    7 -3 6 o
    7 3 2 o
    8 -1 5 o
    8 4 2 o
    9 0 5 o
    9 5 2 o
    10 -5 9 o
    10 1 5 o
    11 -4 9 o
    11 -3 8 o
    11 2 5 o
    12 -3 9 <
    12 -2 8 <
    12 -1 7 o
    12 3 5 o
    13 -1 8 o
    13 0 7 o
    13 4 5 o
    14 0 8 o
    14 1 7 o
    14 5 5 <
    15 -4 11 <
    15 1 8 o
    15 2 7 <
    16 -4 12 <
    16 -3 11 o
    16 -2 10 o
    16 2 8 o
    16 3 7 <
    17 -3 12 <
    17 -2 11 <
    17 -1 10 o
    17 3 8 o
    17 4 7 o
    18 -1 11 <
    18 0 10 <
    18 1 9 o
    18 4 8 o
    19 0 11 o
    19 1 10 o
    19 2 9 o
    20 -3 13 o
    20 2 10 o
    20 3 9 <
    21 -3 14 <
    21 -2 13 <
    21 -1 12 o
    21 3 10 o
    21 4 9 <
    22 -3 15 o
    22 -2 14 o
    22 -1 13 <
    22 0 12 <
    22 3 11 o
    22 4 10 <
    23 -1 14 <
    23 0 13 <
    23 1 12 o
    24 0 14 o
    24 1 13 o
    24 2 12 <
    25 -2 15 <
    25 2 13 o
    25 3 12 <
    26 -2 16 <
    26 -1 15 <
    26 0 14 o
    27 -1 16 <
    27 0 15 <
    27 1 14 o
    28 0 16 o
    28 1 15 o
    28 2 14 <
    29 1 16 <
    -31 -1 -14 <
    -31 0 -15 <
    -30 0 -14 <
    -30 1 -15 <
    -29 -2 -13 o
    -29 1 -14 o
    -28 -3 -11 o
    -28 -2 -12 <
    -28 -1 -13 o
    -28 0 -14 <
    -27 -1 -12 <
    -27 0 -13 o
    -27 1 -14 o
    -26 -3 -11 <
    -26 0 -12 <
    -26 1 -13 o
    -26 2 -14 o
    -25 -3 -10 o
    -25 -2 -11 o
    -25 2 -13 <
    -24 -2 -10 <
    -24 -1 -11 <
    -24 0 -12 o
    -24 3 -13 <
    -23 0 -11 o
    -23 1 -12 o
    -22 -4 -8 <
    -22 -3 -9 <
    -22 1 -11 o
    -22 2 -12 o
    -21 -3 -8 <
    -21 -2 -9 o
    -21 -1 -10 <
    -21 2 -11 <
    -21 3 -12 <
    -20 -2 -8 <
    -20 -1 -9 <
    -20 0 -10 <
    -20 3 -11 o
    -19 0 -9 o
    -19 1 -10 o
    -18 -4 -6 <
    -18 -3 -7 o
    -18 1 -9 o
    -18 2 -10 <
    -17 -3 -6 o
    -17 -2 -7 o
    -17 -1 -8 o
    -17 3 -10 o
    -16 -1 -7 o
    -16 0 -8 o
    -16 4 -10 <
    -15 -5 -4 o
    -15 1 -8 o
    -14 -4 -4 o
    -14 -3 -5 <
    -14 2 -8 o
    -13 -2 -5 <
    -13 -1 -6 o
    -13 3 -8 o
    -12 -1 -5 o
    -12 0 -6 <
    -12 4 -8 <
    -11 -5 -2 o
    -11 1 -6 <
    -11 5 -8 <
    -10 -4 -2 <
    -10 -3 -3 o
    -10 2 -6 o
    -9 -2 -3 o
    -9 3 -6 o
    -8 0 -4 o
    -8 4 -6 o
    -7 1 -4 o
    -7 5 -6 o
    -6 -3 -1 o
    -4 0 -2 o
    2 -3 3 o
    4 0 2 o
    5 -5 6 o
    5 1 2 o
    6 -4 6 o
    6 -3 5 o
    7 -2 5 o
    8 0 4 o
    9 -5 8 <
    9 1 4 o
    9 5 2 o
    10 -4 8 o
    10 -3 7 <
    10 2 4 o
    11 -2 7 o
    11 -1 6 <
    11 3 4 o
    12 -1 7 o
    12 0 6 <
    12 4 4 o
    13 1 6 o
    13 5 4 o
    14 -4 10 o
    14 -3 9 o
    14 2 6 <
    15 -3 10 o
    15 -2 9 o
    15 -1 8 o
    15 3 6 o
    16 -1 9 o
    16 0 8 o
    16 4 6 <
    17 0 9 o
    17 1 8 o
    18 -4 12 o
    18 -3 11 o
    18 2 8 o
    19 -3 12 o
    19 -2 11 <
    19 -1 10 o
    19 3 8 o
    20 -2 12 o
    20 -1 11 <
    20 0 10 <
    20 4 8 <
    21 0 11 o
    21 1 10 <
    22 -3 13 o
    22 1 11 o
    22 2 10 o
    23 -3 14 <
    23 -2 13 o
    23 -1 12 o
    23 2 11 <
    23 3 10 o
    24 -2 14 <
    24 -1 13 o
    24 0 12 o
    24 3 11 <
    25 -1 14 o
    25 0 13 <
    25 1 12 <
    26 0 14 o
    26 1 13 o
    26 2 12 o
    27 -2 15 o
    27 -1 14 o
    27 2 13 <
    27 3 12 <
    28 -1 15 o
    28 0 14 <
    29 -1 16 <
    29 0 15 o
    29 1 14 o
    30 1 15 o
    -32 -1 -13 <
    -32 0 -14 <
    -31 1 -14 <
    -30 -2 -12 <
    -30 -1 -13 <
    -29 -2 -11 <
    -29 -1 -12 <
    -29 0 -13 <
    -28 0 -12 <
    -28 1 -13 o
    -28 2 -14 <
    -27 -3 -10 <
    -27 -2 -11 o
    -27 1 -12 o
    -27 2 -13 <
    -26 -2 -10 o
    -26 -1 -11 o
    -26 0 -12 <
    -25 -1 -10 o
    -25 0 -11 <
    -25 1 -12 <
    -24 -4 -8 <
    -24 -3 -9 <
    -24 1 -11 <
    -24 2 -12 <
    -23 -3 -8 o
    -23 -2 -9 <
    -23 -1 -10 o
    -23 2 -11 <
    -23 3 -12 o
    -22 -1 -9 <
    -22 0 -10 o
    -22 3 -11 o
    -21 -4 -7 <
    -21 0 -9 o
    -21 1 -10 o
    -20 -4 -6 <
    -20 -3 -7 <
    -20 -2 -8 <
    -20 2 -10 o
    -20 3 -11 o
    -19 -2 -7 o
    -19 -1 -8 <
    -19 3 -10 o
    -19 4 -11 <
    -18 0 -8 o
    -18 1 -9 o
    -18 4 -10 o
    -17 -4 -5 <
    -17 1 -8 o
    -17 2 -9 o
    -16 -3 -5 o
    -16 -2 -6 o
    -16 2 -8 o
    -16 3 -9 o
    -15 -1 -6 o
    -15 0 -7 o
    -15 4 -9 o
    -14 -5 -3 o
    -14 1 -7 o
    -13 -4 -3 o
    -13 -3 -4 <
    -13 2 -7 o
    -12 -2 -4 <
    -12 -1 -5 o
    -12 3 -7 o
    -11 0 -5 o
    -11 4 -7 <
    -10 -5 -1 o
    -10 1 -5 o
    -10 5 -7 o
    -9 -3 -2 o
    -8 -1 -3 o
    -6 -4 0 o
    -6 2 -4 o
    -5 -2 -1 o
    -5 3 -4 o
    -4 4 -4 o
    -3 1 -2 o
    -3 5 -4 o
    1 -5 4 o
    2 -3 3 o
    3 -1 2 o
    5 -5 6 o
    5 -4 5 o
    6 -2 4 o
    6 3 1 o
    7 -1 4 o
    7 4 1 o
    8 1 3 o
    8 5 1 <
    9 -4 7 o
    9 -3 6 o
    9 2 3 o
    10 -2 6 o
    10 3 3 o
    11 0 5 o
    11 4 3 o
    12 1 5 o
    12 5 3 <
    13 -4 9 o
    13 -3 8 o
    13 2 5 <
    14 -2 8 o
    14 -1 7 o
    14 3 5 <
    15 0 7 o
    15 4 5 o
    16 -4 10 <
    16 1 7 o
    16 2 6 o
    17 -4 11 o
    17 -3 10 o
    17 -2 9 o
    17 2 7 o
    17 3 6 o
    18 -2 10 <
    18 -1 9 o
    18 3 7 o
    18 4 6 o
    19 0 9 o
    19 1 8 <
    19 4 7 o
    20 -3 11 o
    20 1 9 <
    20 2 8 o
    21 -3 12 <
    21 -2 11 o
    21 2 9 o
    21 3 8 <
    22 -2 12 o
    22 -1 11 o
    22 0 10 <
    22 3 9 <
    22 4 8 <
    23 0 11 o
    23 1 10 o
    23 4 9 <
    24 -3 13 <
    24 1 11 o
    24 2 10 <
    25 -2 13 <
    25 -1 12 <
    25 2 11 <
    25 3 10 o
    26 -2 14 <
    26 -1 13 o
    26 0 12 o
    26 3 11 <
    27 -1 14 o
    27 0 13 o
    27 1 12 <
    28 -2 14 <
    28 1 13 o
    28 2 12 <
    28 3 11 <
    29 -1 14 o
    29 2 13 o
    30 -1 15 <
    30 0 14 <
    30 1 13 <
    31 0 15 <
    31 1 14 <
    -33 0 -13 <
    -32 1 -13 <
    -31 -2 -11 <
    -31 -1 -12 <
    -31 0 -13 <
    -30 -1 -11 <
    -30 0 -12 <
    -30 1 -13 <
    -29 -3 -10 o
    -29 -2 -11 <
    -29 1 -12 <
    -29 2 -13 o
    -28 -3 -9 o
    -28 -2 -10 o
    -28 -1 -11 o
    -28 2 -12 <
    -27 -1 -10 o
    -27 0 -11 o
    -27 1 -12 o
    -26 -3 -9 <
    -26 1 -11 o
    -26 2 -12 <
    -25 -3 -8 o
    -25 -2 -9 o
    -25 -1 -10 o
    -25 2 -11 <
    -25 3 -12 o
    -24 -1 -9 <
    -24 0 -10 o
    -24 3 -11 <
    -23 -4 -7 <
    -23 0 -9 o
    -23 1 -10 o
    -22 -4 -6 o
    -22 -3 -7 <
    -22 -2 -8 <
    -22 2 -10 o
    -22 3 -11 o
    -21 -2 -7 o
    -21 -1 -8 o
    -21 3 -10 o
    -21 4 -11 <
    -20 0 -8 o
    -20 1 -9 <
    -20 4 -10 o
    -19 -4 -5 o
    -19 -3 -6 o
    -19 1 -8 <
    -19 2 -9 o
    -18 -2 -6 o
    -18 -1 -7 <
    -18 3 -9 o
    -17 0 -7 o
    -17 4 -9 o
    -16 -5 -3 o
    -16 -4 -4 o
    -16 1 -7 o
    -16 2 -8 o
    -15 -3 -4 o
    -15 -2 -5 o
    -15 2 -7 <
    -15 3 -8 o
    -14 -1 -5 o
    -14 0 -6 o
    -14 4 -8 o
    -13 -5 -2 o
    -13 1 -6 o
    -12 -3 -3 o
    -12 2 -6 o
    -11 -1 -4 o
    -11 3 -6 o
    -10 0 -4 o
    -9 -4 -1 o
    -9 2 -5 o
    -8 -2 -2 o
    -8 3 -5 o
    -7 0 -3 o
    -7 4 -5 o
    -6 -5 1 o
    -6 1 -3 o
    -6 5 -5 o
    -4 -1 -1 o
    -2 2 -2 o
    5 -3 4 o
    5 2 1 o
    7 0 3 o
    8 -5 7 o
    8 -4 6 <
    9 -3 6 o
    9 -2 5 o
    9 3 2 o
    10 -1 5 o
    10 4 2 o
    11 -5 8 <
    11 1 4 o
    11 5 2 o
    12 -4 8 <
    12 -3 7 o
    12 2 4 <
    13 -2 7 o
    13 -1 6 o
    13 3 4 <
    14 0 6 o
    14 4 4 <
    15 -4 9 <
    15 1 6 o
    15 2 5 o
    15 5 4 o
    16 -3 9 o
    16 -2 8 o
    16 3 5 o
    17 -1 8 o
    17 0 7 o
    17 4 5 <
    18 0 8 o
    18 1 7 <
    19 -4 11 <
    19 -3 10 o
    19 2 7 o
    20 -3 11 o
    20 -2 10 o
    20 -1 9 <
    20 3 7 <
    21 -1 10 <
    21 0 9 o
    21 4 7 <
    22 1 9 <
    22 2 8 <
    23 -3 12 o
    23 -2 11 <
    23 2 9 <
    23 3 8 o
    24 -2 12 o
    24 -1 11 o
    24 0 10 o
    24 3 9 <
    24 4 8 o
    25 0 11 <
    25 1 10 o
    26 1 11 o
    26 2 10 o
    27 -2 13 <
    27 -1 12 <
    27 2 11 o
    27 3 10 o
    28 -2 14 <
    28 -1 13 o
    28 0 12 <
    28 1 11 <
    28 3 11 <
    29 0 13 <
    29 1 12 o
    29 2 11 <
    30 1 13 <
    30 2 12 <
    31 -1 14 <
    31 0 13 <
    32 0 14 <
    32 1 13 <
    -34 0 -12 <
    -33 -1 -12 <
    -32 -2 -10 o
    -32 -1 -11 <
    -32 0 -12 <
    -31 0 -11 <
    -31 1 -12 <
    -30 -3 -9 <
    -30 -2 -10 o
    -30 2 -12 <
    -29 -2 -9 o
    -29 -1 -10 <
    -29 0 -11 <
    -28 0 -10 o
    -28 1 -11 <
    -27 -3 -8 o
    -27 -2 -9 o
    -27 2 -11 o
    -27 3 -12 <
    -26 -2 -8 o
    -26 -1 -9 <
    -26 0 -10 <
    -26 3 -11 <
    -25 -4 -7 <
    -25 0 -9 o
    -25 1 -10 o
    -24 -4 -6 <
    -24 -3 -7 o
    -24 -2 -8 o
    -24 2 -10 <
    -23 -2 -7 o
    -23 -1 -8 o
    -23 3 -10 o
    -22 0 -8 o
    -22 1 -9 <
    -22 4 -10 <
    -21 -4 -5 o
    -21 -3 -6 o
    -21 1 -8 o
    -21 2 -9 o
    -20 -2 -6 o
    -20 -1 -7 <
    -20 3 -9 <
    -19 0 -7 o
    -19 1 -8 <
    -19 4 -9 o
    -18 -4 -4 <
    -18 -3 -5 o
    -18 1 -7 <
    -18 2 -8 <
    -17 -2 -5 o
    -17 -1 -6 <
    -17 3 -8 o
    -16 0 -6 o
    -16 4 -8 <
    -15 -4 -3 <
    -15 1 -6 o
    -15 2 -7 <
    -14 -2 -4 o
    -14 3 -7 o
    -13 0 -5 o
    -13 4 -7 o
    -12 -5 -1 o
    -12 -4 -2 o
    -12 1 -5 o
    -12 5 -7 <
    -11 -2 -3 o
    -10 -1 -3 o
    -10 4 -6 o
    -9 -5 0 o
    -9 1 -4 o
    -9 5 -6 <
    -8 -3 -1 o
    -8 2 -4 o
    -7 -1 -2 o
    -5 -3 0 o
    -5 2 -3 o
    -1 3 -2 o
    2 -2 2 o
    3 4 -1 o
    4 -5 5 o
    4 1 1 o
    4 5 -1 o
    6 -1 3 o
    7 -5 6 o
    7 1 2 o
    8 -3 5 o
    8 2 2 o
    9 -1 4 o
    10 0 4 o
    11 -4 7 <
    11 -3 6 o
    11 2 3 o
    12 -2 6 o
    12 3 3 <
    13 0 5 o
    13 4 3 o
    14 -4 8 o
    14 1 5 o
    14 5 3 o
    15 -3 8 o
    15 -2 7 <
    15 3 4 o
    16 -1 7 o
    16 0 6 o
    16 4 4 o
    17 -4 9 <
    17 1 6 o
    18 -4 10 o
    18 -3 9 o
    18 -2 8 <
    18 2 6 o
    19 -2 9 o
    19 -1 8 <
    19 3 6 <
    19 4 5 o
    20 0 8 o
    20 1 7 o
    20 4 6 <
    21 -4 11 o
    21 -3 10 o
    21 1 8 o
    21 2 7 o
    22 -3 11 o
    22 -2 10 o
    22 -1 9 <
    22 3 7 <
    23 -1 10 o
    23 0 9 o
    23 4 7 <
    24 -3 11 <
    24 1 9 <
    24 2 8 o
    25 -3 12 <
    25 -2 11 o
    25 -1 10 <
    25 2 9 o
    25 3 8 o
    26 -2 12 <
    26 -1 11 o
    26 0 10 <
    26 3 9 o
    27 0 11 o
    27 1 10 o
    28 -2 12 <
    28 1 11 <
    28 2 10 o
    28 3 9 o
    29 -2 13 o
    29 -1 12 <
    29 0 11 <
    29 3 10 <
    30 -1 13 <
    30 0 12 <
    30 1 11 <
    31 1 12 o
    31 2 11 <
    32 -1 13 <
    33 0 13 <
    33 1 12 <
    -34 -1 -11 <
    -33 -1 -10 <
    -33 0 -11 o
    -33 1 -12 <
    -32 -2 -10 o
    -32 1 -11 <
    -31 -3 -8 <
    -31 -2 -9 <
    -31 -1 -10 o
    -31 2 -11 <
    -30 -1 -9 o
    -30 0 -10 <
    -30 1 -11 <
    -29 -3 -8 o
    -29 1 -10 <
    -29 2 -11 <
    -28 -2 -8 <
    -28 -1 -9 o
    -28 2 -10 o
    -28 3 -11 <
    -27 0 -9 o
    -27 1 -10 o
    -26 -4 -6 <
    -26 -3 -7 <
    -26 1 -9 <
    -26 2 -10 o
    -25 -2 -7 <
    -25 -1 -8 o
    -25 3 -10 o
    -24 0 -8 <
    -24 1 -9 <
    -23 -4 -5 o
    -23 -3 -6 <
    -23 1 -8 <
    -23 2 -9 <
    -22 -2 -6 <
    -22 -1 -7 o
    -22 3 -9 <
    -21 0 -7 o
    -21 1 -8 o
    -21 4 -9 <
    -20 -4 -4 <
    -20 -3 -5 <
    -20 1 -7 o
    -20 2 -8 o
    -19 -2 -5 o
    -19 -1 -6 o
    -19 3 -8 o
    -18 0 -6 <
    -18 1 -7 <
    -18 4 -8 <
    -17 -4 -3 <
    -17 -3 -4 <
    -17 2 -7 o
    -16 -2 -4 o
    -16 -1 -5 o
    -16 3 -7 <
    -15 -5 -2 o
    -15 0 -5 <
    -15 4 -7 o
    -14 -4 -2 o
    -14 -3 -3 o
    -14 2 -6 <
    -13 -2 -3 o
    -13 -1 -4 o
    -13 3 -6 o
    -12 0 -4 <
    -12 4 -6 o
    -11 -3 -2 <
    -11 2 -5 <
    -10 -1 -3 o
    -10 3 -5 o
    -9 0 -3 <
    -9 4 -5 o
    -8 2 -4 o
    -7 3 -4 o
    -6 0 -2 <
    -4 3 -3 o
    -3 0 -1 o
    1 -4 3 o
    3 0 1 o
    3 4 -1 o
    4 -4 4 o
    5 -2 3 o
    6 0 2 <
    6 4 0 o
    7 -4 5 o
    7 1 2 o
    7 5 0 o
    8 -2 4 o
    9 4 1 o
    10 -5 7 o
    10 -4 6 o
    10 1 3 o
    10 5 1 o
    11 -3 6 o
    11 -2 5 <
    12 -1 5 o
    12 4 2 o
    13 -4 7 o
    13 1 4 o
    13 5 2 <
    14 -3 7 o
    14 -2 6 <
    14 2 4 o
    15 -1 6 o
    15 4 3 <
    16 -4 8 <
    16 1 5 o
    16 5 3 <
    17 -4 9 <
    17 -3 8 o
    17 -2 7 o
    17 2 5 o
    18 -1 7 <
    18 3 5 o
    18 4 4 o
    19 0 7 o
    19 1 6 o
    20 -4 10 o
    20 -3 9 <
    20 2 6 o
    21 -2 9 o
    21 -1 8 o
    21 3 6 o
    22 0 8 o
    22 1 7 o
    22 4 6 o
    23 -3 10 <
    23 1 8 o
    23 2 7 o
    24 -3 11 <
    24 -2 10 <
    24 -1 9 <
    24 3 7 <
    25 -1 10 <
    25 0 9 o
    25 1 8 o
    25 4 7 <
    26 -3 11 <
    26 1 9 <
    26 2 8 o
    27 -3 12 <
    27 -2 11 o
    27 -1 10 o
    27 2 9 o
    27 3 8 o
    28 -1 11 <
    28 0 10 o
    28 1 9 o
    29 1 10 <
    29 2 9 o
    30 -2 12 <
    30 -1 11 <
    30 2 10 o
    30 3 9 <
    31 -1 12 <
    31 0 11 <
    32 0 12 <
    32 1 11 <
    32 2 10 <
    33 -1 12 <
    34 0 12 <
    -35 -1 -10 <
    -35 0 -11 <
    -34 0 -10 <
    -34 1 -11 o
    -33 -2 -9 <
    -33 1 -10 <
    -32 -2 -8 o
    -32 -1 -9 o
    -32 0 -10 o
    -31 -3 -8 <
    -31 0 -9 o
    -31 1 -10 o
    -30 -3 -7 o
    -30 -2 -8 o
    -30 2 -10 o
    -29 -1 -8 <
    -29 0 -9 o
    -29 3 -10 o
    -28 -3 -7 <
    -28 1 -9 o
    -28 2 -10 o
    -27 -3 -6 o
    -27 -2 -7 o
    -27 -1 -8 o
    -27 2 -9 o
    -27 3 -10 <
    -26 -1 -7 <
    -26 0 -8 <
    -25 -4 -5 o
    -25 -3 -6 o
    -25 1 -8 o
    -25 2 -9 <
    -24 -2 -6 o
    -24 -1 -7 o
    -24 2 -8 o
    -24 3 -9 <
    -23 0 -7 o
    -23 4 -9 <
    -22 -4 -4 <
    -22 -3 -5 o
    -22 1 -7 o
    -22 2 -8 <
    -21 -2 -5 o
    -21 -1 -6 o
    -21 3 -8 <
    -20 0 -6 <
    -20 1 -7 o
    -20 4 -8 <
    -19 -4 -3 o
    -19 -3 -4 o
    -19 2 -7 <
    -18 -1 -5 o
    -18 3 -7 <
    -17 -5 -2 <
    -17 0 -5 o
    -17 1 -6 <
    -17 4 -7 <
    -16 -3 -3 o
    -16 2 -6 o
    -15 -1 -4 o
    -15 3 -6 o
    -14 -5 -1 o
    -14 1 -5 o
    -13 -3 -2 o
    -13 -2 -3 o
    -13 2 -5 <
    -12 -1 -3 o
    -11 -5 0 o
    -11 -4 -1 <
    -11 1 -4 o
    -11 5 -6 o
    -10 -2 -2 o
    -9 4 -5 o
    -8 -4 0 o
    -8 1 -3 o
    -8 5 -5 o
    -7 -2 -1 o
    -6 4 -4 o
    -5 -4 1 <
    -5 5 -4 o
    -4 -2 0 o
    -3 4 -3 o
    5 3 0 o
    6 0 2 <
    7 -3 4 o
    8 -1 3 o
    8 3 1 o
    9 -5 6 <
    9 0 3 o
    10 -3 5 o
    10 2 2 o
    11 -1 4 o
    11 3 2 <
    12 -5 7 <
    12 0 4 <
    13 -3 6 o
    13 2 3 o
    14 -1 5 o
    14 3 3 o
    15 0 5 <
    15 1 4 o
    16 -4 8 <
    16 -3 7 <
    16 2 4 <
    17 -2 7 o
    17 -1 6 <
    17 3 4 <
    18 0 6 <
    18 1 5 o
    18 4 4 o
    19 -4 9 o
    19 -3 8 o
    19 2 5 o
    20 -2 8 o
    20 -1 7 o
    20 3 5 o
    21 -4 9 <
    21 0 7 o
    21 1 6 o
    21 4 5 o
    22 -4 10 <
    22 -3 9 <
    22 -2 8 <
    22 2 6 <
    23 -2 9 <
    23 -1 8 o
    23 3 6 <
    23 4 5 o
    24 0 8 <
    24 1 7 o
    24 4 6 o
    25 -3 10 o
    25 -2 9 <
    25 2 7 <
    26 -2 10 <
    26 -1 9 <
    26 0 8 <
    26 3 7 <
    26 4 6 <
    27 0 9 o
    27 1 8 o
    28 -3 11 <
    28 -2 10 o
    28 1 9 o
    28 2 8 <
    29 -2 11 <
    29 -1 10 <
    29 0 9 o
    29 3 8 o
    30 0 10 <
    30 1 9 o
    31 -2 11 <
    31 1 10 o
    31 2 9 <
    31 3 8 <
    32 -1 11 <
    32 0 10 o
    33 -1 12 <
    33 0 11 <
    33 1 10 <
    34 1 11 <
    35 0 11 <
    -36 -1 -9 <
    -36 0 -10 <
    -35 0 -9 <
    -35 1 -10 <
    -34 -2 -8 <
    -34 -1 -9 <
    -33 -1 -8 <
    -33 0 -9 o
    -32 1 -9 o
    -32 2 -10 <
    -31 -2 -7 <
    -31 -1 -8 o
    -31 2 -9 <
    -30 0 -8 o
    -30 1 -9 <
    -29 -3 -6 <
    -29 -2 -7 <
    -29 1 -8 <
    -29 2 -9 <
    -28 -1 -7 o
    -28 0 -8 o
    -28 3 -9 o
    -27 -4 -5 <
    -27 0 -7 <
    -27 1 -8 o
    -26 -3 -5 <
    -26 -2 -6 <
    -26 2 -8 o
    -26 3 -9 <
    -25 -1 -6 o
    -25 0 -7 o
    -25 3 -8 o
    -24 -4 -4 <
    -24 -3 -5 o
    -24 1 -7 o
    -24 2 -8 o
    -23 -2 -5 o
    -23 -1 -6 o
    -23 2 -7 o
    -23 3 -8 o
    -22 0 -6 o
    -22 4 -8 <
    -21 -4 -3 o
    -21 -3 -4 o
    -21 1 -6 o
    -21 2 -7 o
    -20 -1 -5 o
    -20 3 -7 <
    -19 -4 -3 o
    -19 0 -5 o
    -19 1 -6 o
    -19 4 -7 o
    -18 -3 -3 <
    -18 -2 -4 o
    -18 2 -6 o
    -17 -1 -4 o
    -17 3 -6 o
    -16 -5 -1 o
    -16 -4 -2 o
    -16 1 -5 o
    -15 -2 -3 o
    -15 2 -5 o
    -14 0 -4 <
    -14 4 -6 o
    -13 -4 -1 o
    -13 1 -4 o
    -13 5 -6 o
    -12 -2 -2 o
    -12 3 -5 o
    -11 -5 0 o
    -11 0 -3 o
    -11 4 -5 o
    -10 -3 -1 o
    -10 2 -4 o
    -9 -1 -2 o
    -9 3 -4 <
    -8 -5 1 o
    -7 2 -3 o
    -5 1 -2 o
    -2 5 -3 o
    0 4 -2 o
    2 3 -1 o
    4 -3 3 o
    5 -1 2 o
    6 -5 5 o
    7 2 1 o
    8 -1 3 o
    9 -5 6 <
    9 -4 5 o
    9 1 2 o
    9 5 0 o
    10 -2 4 o
    11 0 3 o
    11 4 1 o
    12 -4 6 o
    12 1 3 o
    12 5 1 o
    13 -2 5 <
    13 3 2 o
    14 0 4 o
    14 4 2 o
    15 -4 7 o
    15 -3 6 o
    15 1 4 o
    15 5 2 o
    16 -2 6 o
    16 -1 5 o
    16 3 3 o
    17 0 5 o
    17 4 3 o
    18 -4 8 <
    18 -3 7 <
    18 2 4 o
    19 -2 7 <
    19 -1 6 o
    19 3 4 o
    20 0 6 <
    20 1 5 o
    20 4 4 <
    21 -4 9 <
    21 -3 8 <
    21 -2 7 o
    21 2 5 o
    22 -1 7 o
    22 3 5 o
    23 -4 9 <
    23 0 7 o
    23 1 6 o
    23 4 5 o
    24 -3 9 <
    24 -2 8 o
    24 2 6 <
    25 -1 8 o
    25 0 7 o
    25 3 6 o
    25 4 5 o
    26 0 8 <
    26 1 7 o
    27 -3 10 <
    27 -2 9 o
    27 2 7 o
    27 3 6 o
    28 -1 9 o
    28 0 8 o
    28 3 7 <
    29 -3 10 <
    29 0 9 o
    29 1 8 <
    29 2 7 o
    30 -2 10 o
    30 -1 9 o
    30 2 8 o
    30 3 7 <
    31 -1 10 o
    31 0 9 <
    31 3 8 <
    32 1 9 o
    32 2 8 o
    33 -1 10 <
    33 2 9 <
    34 -1 11 <
    34 0 10 <
    34 1 9 <
    35 1 10 <
    -37 -1 -8 <
    -37 0 -9 <
    -36 1 -9 <
    -35 -2 -7 <
    -35 -1 -8 <
    -34 0 -8 <
    -34 1 -9 o
    -33 -2 -7 <
    -33 1 -8 <
    -33 2 -9 <
    -32 -1 -7 <
    -32 0 -8 o
    -31 -3 -6 o
    -31 1 -8 <
    -31 2 -9 <
    -30 -2 -6 o
    -30 -1 -7 o
    -30 2 -8 o
    -30 3 -9 <
    -29 0 -7 <
    -29 1 -8 <
    -28 -3 -5 <
    -28 -2 -6 o
    -28 1 -7 o
    -28 2 -8 <
    -27 -2 -5 o
    -27 -1 -6 o
    -27 3 -8 o
    -26 -4 -4 <
    -26 0 -6 <
    -26 1 -7 <
    -25 -3 -4 o
    -25 -2 -5 o
    -25 2 -7 <
    -24 -1 -5 <
    -24 0 -6 <
    -24 3 -7 o
    -24 4 -8 <
    -23 -4 -3 o
    -23 -3 -4 <
    -23 1 -6 o
    -23 2 -7 o
    -22 -2 -4 <
    -22 -1 -5 <
    -22 3 -7 <
    -21 0 -5 o
    -21 1 -6 o
    -21 4 -7 o
    -20 -3 -3 <
    -20 -2 -4 o
    -20 2 -6 o
    -19 -1 -4 o
    -19 3 -6 <
    -18 -4 -2 o
    -18 1 -5 o
    -17 -2 -3 o
    -17 2 -5 o
    -16 -5 -1 o
    -16 0 -4 <
    -16 4 -6 o
    -15 -3 -2 o
    -14 -1 -3 o
    -14 3 -5 <
    -13 -5 0 o
    -13 4 -5 o
    -12 2 -4 o
    -11 -1 -2 o
    -10 -4 0 o
    -10 1 -3 o
    -10 5 -5 o
    -9 -2 -1 o
    -8 0 -2 o
    -8 4 -4 o
    -7 -3 0 o
    -6 -1 -1 o
    -6 3 -3 o
    -4 2 -2 o
    3 -5 4 o
    4 2 0 o
    6 -4 4 o
    6 1 1 o
    7 -2 3 o
    8 0 2 o
    8 4 0 o
    9 -3 4 o
    9 5 0 o
    10 -1 3 o
    10 3 1 o
    11 -5 6 o
    12 -3 5 o
    12 2 2 o
    13 -1 4 o
    14 -4 6 o
    14 1 3 o
    14 5 1 o
    15 -2 5 o
    15 2 3 o
    16 0 4 <
    16 4 2 o
    17 -4 7 o
    17 -3 6 o
    17 1 4 o
    17 5 2 <
    18 -2 6 <
    18 -1 5 o
    18 3 3 o
    19 0 5 <
    19 4 3 o
    20 -4 8 <
    20 -3 7 <
    20 2 4 o
    21 -1 6 o
    21 3 4 <
    22 -4 8 <
    22 0 6 o
    22 1 5 <
    22 4 4 <
    23 -3 8 <
    23 -2 7 o
    23 2 5 <
    24 -1 7 o
    24 0 6 <
    24 3 5 <
    24 4 4 <
    25 -3 8 o
    25 1 6 o
    26 -3 9 <
    26 -2 8 o
    26 -1 7 <
    26 2 6 o
    26 3 5 <
    27 -1 8 o
    27 0 7 <
    27 4 5 <
    28 -3 9 o
    28 1 7 o
    28 2 6 <
    29 -2 9 <
    29 -1 8 <
    29 2 7 o
    29 3 6 <
    30 0 8 <
    30 1 7 o
    31 -2 9 <
    31 1 8 o
    31 2 7 <
    32 -2 10 <
    32 -1 9 o
    32 0 8 o
    33 0 9 o
    33 1 8 <
    34 2 8 o
    35 -1 10 <
    35 0 9 <
    36 0 10 <
    36 1 9 <
    -37 1 -8 o
    -36 -2 -6 <
    -36 -1 -7 <
    -36 0 -8 o
    -35 0 -7 <
    -35 1 -8 <
    -34 -2 -6 <
    -34 -1 -7 o
    -34 2 -8 <
    -33 -1 -6 o
    -33 0 -7 <
    -33 1 -8 <
    -32 -3 -5 o
    -32 -2 -6 o
    -32 1 -7 <
    -32 2 -8 o
    -31 -1 -6 o
    -31 0 -7 o
    -31 3 -8 <
    -30 -3 -5 <
    -30 0 -6 <
    -30 1 -7 o
    -29 -2 -5 o
    -29 -1 -6 o
    -29 2 -7 o
    -29 3 -8 o
    -28 0 -6 o
    -27 -4 -3 <
    -27 -3 -4 <
    -27 -2 -5 o
    -27 1 -6 o
    -27 2 -7 o
    -26 -1 -5 o
    -26 3 -7 <
    -25 -4 -3 <
    -25 0 -5 o
    -25 1 -6 o
    -25 4 -7 <
    -24 -2 -4 o
    -24 2 -6 o
    -24 3 -7 o
    -23 0 -5 o
    -23 4 -7 o
    -22 -3 -3 <
    -22 1 -5 <
    -22 2 -6 o
    -21 -1 -4 o
    -21 3 -6 o
    -20 -4 -2 o
    -20 1 -5 o
    -20 4 -6 <
    -19 -2 -3 o
    -19 2 -5 o
    -18 -5 -1 o
    -18 0 -4 o
    -18 4 -6 <
    -17 -3 -2 <
    -17 1 -4 o
    -16 -1 -3 o
    -16 3 -5 o
    -15 -5 0 <
    -15 -4 -1 o
    -15 1 -4 o
    -15 4 -5 o
    -14 -2 -2 o
    -14 2 -4 o
    -13 0 -3 o
    -12 -3 -1 o
    -12 1 -3 o
    -12 5 -5 <
    -11 -1 -2 o
    -11 3 -4 o
    -10 -5 1 o
    -10 4 -4 o
    -9 2 -3 o
    -7 1 -2 o
    -7 5 -4 o
    -5 -5 2 o
    -5 4 -3 <
    -2 -4 2 o
    -2 1 -1 o
    1 -3 2 o
    2 -1 1 o
    4 -2 2 o
    6 5 -1 o
    7 3 0 o
    8 -5 5 o
    9 2 1 o
    11 -4 5 o
    11 1 2 o
    11 5 0 o
    12 -2 4 o
    13 -5 6 o
    13 0 3 o
    13 4 1 o
    14 -3 5 <
    14 2 2 o
    14 5 1 o
    15 -1 4 o
    15 3 2 o
    16 -4 6 <
    16 1 3 o
    17 -2 5 o
    17 2 3 o
    18 0 4 o
    18 4 2 o
    19 -4 7 o
    19 -3 6 o
    19 1 4 o
    20 -2 6 o
    20 -1 5 o
    20 3 3 o
    21 -4 7 <
    21 0 5 o
    21 1 4 o
    21 4 3 o
    22 -3 7 <
    22 -2 6 o
    22 2 4 <
    23 -1 6 o
    23 0 5 o
    23 3 4 o
    23 4 3 o
    24 -4 8 <
    24 -3 7 <
    24 1 5 o
    25 -2 7 o
    25 -1 6 o
    25 2 5 o
    25 3 4 <
    26 -1 7 <
    26 0 6 <
    26 4 4 <
    27 -3 8 o
    27 1 6 o
    27 2 5 o
    28 -2 8 <
    28 -1 7 <
    28 3 5 <
    29 0 7 <
    29 1 6 o
    30 -3 9 <
    30 -2 8 o
    30 2 6 o
    31 -1 8 <
    31 0 7 o
    31 3 6 o
    32 1 7 <
    32 2 6 o
    33 -2 9 <
    33 -1 8 <
    33 2 7 o
    34 -1 9 <
    34 0 8 <
    34 1 7 o
    35 1 8 <
    35 2 7 <
    36 -1 9 <
    36 0 8 <
    37 0 9 <
    37 1 8 <
    -37 -1 -6 <
    -37 0 -7 <
    -36 1 -7 <
    -35 -2 -5 <
    -35 -1 -6 <
    -35 2 -7 <
    -34 0 -6 <
    -34 1 -7 o
    -33 -3 -4 <
    -33 -2 -5 o
    -33 -1 -6 o
    -33 2 -7 <
    -32 -1 -5 <
    -32 0 -6 o
    -31 -3 -4 <
    -31 -2 -5 <
    -31 1 -6 o
    -31 2 -7 o
    -30 -1 -5 <
    -30 3 -7 o
    -29 -3 -4 <
    -29 0 -5 o
    -29 1 -6 o
    -28 -2 -4 <
    -28 -1 -5 o
    -28 2 -6 <
    -28 3 -7 <
    -27 -4 -3 <
    -27 0 -5 o
    -26 -3 -3 o
    -26 -2 -4 o
    -26 1 -5 o
    -26 2 -6 <
    -25 -1 -4 o
    -25 0 -5 o
    -25 3 -6 o
    -24 -4 -2 <
    -24 -3 -3 o
    -24 1 -5 <
    -23 -2 -3 o
    -23 -1 -4 o
    -23 2 -5 <
    -23 3 -6 <
    -22 -4 -2 <
    -22 0 -4 o
    -22 4 -6 o
    -21 -3 -2 o
    -21 -2 -3 o
    -21 2 -5 <
    -20 -1 -3 o
    -20 0 -4 o
    -20 3 -5 <
    -19 -4 -1 o
    -19 -3 -2 o
    -19 1 -4 <
    -18 -1 -3 o
    -18 3 -5 o
    -17 -5 0 o
    -17 -4 -1 <
    -17 0 -3 o
    -17 4 -5 <
    -16 -2 -2 o
    -16 2 -4 <
    -15 0 -3 o
    -14 -3 -1 o
    -14 1 -3 o
    -14 5 -5 <
    -13 -1 -2 o
    -13 3 -4 <
    -12 -4 0 o
    -11 -2 -1 o
    -11 2 -3 o
    -10 0 -2 o
    -9 -3 0 o
    -9 5 -4 <
    -8 -1 -1 o
    -8 3 -3 o
    -7 -4 1 o
    -6 -2 0 o
    -5 0 -1 o
    -4 -3 1 o
    -3 -1 0 o
    3 -4 3 o
    5 -5 4 o
    5 0 1 o
    5 4 -1 o
    6 -3 3 o
    7 -1 2 o
    8 -4 4 o
    8 1 1 o
    9 -2 3 o
    10 -5 5 o
    10 0 2 o
    10 4 0 o
    11 -3 4 o
    12 -1 3 o
    12 3 1 o
    13 -4 5 o
    13 1 2 o
    14 -2 4 o
    15 0 3 o
    15 4 1 o
    16 -3 5 o
    16 2 2 o
    16 5 1 o
    17 -1 4 o
    17 3 2 <
    18 -4 6 <
    18 1 3 o
    19 -2 5 o
    19 2 3 o
    20 0 4 o
    20 4 2 <
    21 -3 6 o
    21 1 4 o
    21 2 3 o
    22 -1 5 <
    22 3 3 o
    23 -4 7 <
    23 1 4 o
    23 4 3 o
    24 -3 7 <
    24 -2 6 <
    24 2 4 <
    25 -1 6 o
    25 0 5 o
    25 4 3 <
    26 -3 7 <
    26 1 5 o
    26 2 4 <
    27 -2 7 o
    27 -1 6 o
    27 3 4 <
    28 0 6 o
    28 1 5 o
    29 -3 8 <
    29 -2 7 o
    29 2 5 o
    29 3 4 <
    30 -1 7 o
    30 0 6 <
    30 3 5 <
    31 -3 8 <
    31 1 6 <
    31 2 5 <
    32 -2 8 o
    32 -1 7 <
    32 3 5 o
    33 0 7 <
    33 1 6 o
    34 -2 8 <
    34 2 6 <
    35 -1 8 <
    35 0 7 o
    36 1 7 <
    36 2 6 <
    37 -1 8 <
    -38 -1 -5 <
    -38 0 -6 <
    -37 -2 -5 o
    -37 1 -6 <
    -36 -1 -5 <
    -36 0 -6 <
    -35 1 -6 <
    -34 -2 -4 <
    -34 -1 -5 <
    -34 2 -6 <
    -33 0 -5 <
    -33 1 -6 o
    -32 -3 -3 o
    -32 -2 -4 o
    -32 2 -6 o
    -31 -1 -4 o
    -31 0 -5 o
    -31 3 -6 o
    -30 -3 -3 <
    -30 -2 -4 <
    -30 1 -5 <
    -30 2 -6 o
    -29 -1 -4 <
    -29 0 -5 o
    -29 3 -6 <
    -28 -4 -2 <
    -28 -3 -3 o
    -28 1 -5 o
    -27 -2 -3 <
    -27 -1 -4 o
    -27 2 -5 o
    -27 3 -6 o
    -26 -4 -2 o
    -26 0 -4 <
    -26 1 -5 o
    -26 4 -6 <
    -25 -3 -2 <
    -25 -2 -3 <
    -25 2 -5 o
    -24 -1 -3 <
    -24 0 -4 <
    -24 3 -5 o
    -24 4 -6 <
    -23 -3 -2 o
    -23 1 -4 o
    -23 2 -5 <
    -22 -1 -3 <
    -22 3 -5 o
    -21 -4 -1 o
    -21 1 -4 o
    -21 4 -5 o
    -20 -2 -2 o
    -20 2 -4 o
    -19 -5 0 <
    -19 0 -3 o
    -19 4 -5 o
    -18 -3 -1 o
    -18 -2 -2 o
    -18 2 -4 o
    -17 -1 -2 o
    -17 3 -4 o
    -16 -3 -1 o
    -16 1 -3 o
    -15 -1 -2 o
    -15 3 -4 o
    -14 -4 0 <
    -14 1 -3 o
    -14 4 -4 <
    -13 -2 -1 o
    -13 2 -3 o
    -12 -5 1 o
    -12 0 -2 o
    -12 4 -4 o
    -11 -3 0 o
    -11 5 -4 o
    -10 -1 -1 o
    -10 3 -3 o
    -9 1 -2 o
    -7 4 -3 o
    -6 2 -2 o
    -4 5 -3 o
    -3 3 -2 o
    3 1 0 o
    5 4 -1 o
    6 2 0 o
    8 -3 3 o
    8 5 -1 o
    9 -1 2 o
    9 3 0 o
    10 -4 4 o
    11 -2 3 o
    11 2 1 o
    12 -5 5 o
    12 0 2 o
    12 4 0 o
    13 -3 4 <
    13 5 0 o
    14 -1 3 o
    14 3 1 o
    15 -4 5 o
    15 1 2 o
    16 -2 4 <
    17 0 3 o
    17 4 1 <
    18 -3 5 <
    18 -2 4 o
    18 2 2 o
    18 5 1 o
    19 -1 4 o
    19 3 2 o
    20 -4 6 <
    20 -3 5 <
    20 1 3 o
    21 -2 5 <
    21 -1 4 o
    21 3 2 o
    22 -4 6 <
    22 0 4 o
    22 4 2 <
    23 -3 6 <
    23 -2 5 <
    23 2 3 o
    24 -1 5 <
    24 0 4 <
    24 3 3 o
    24 4 2 <
    25 -4 7 <
    25 -3 6 o
    25 1 4 o
    26 -2 6 o
    26 -1 5 o
    26 3 3 o
    27 0 5 o
    27 1 4 o
    27 4 3 <
    28 -3 7 <
    28 -2 6 o
    28 2 4 o
    29 -1 6 o
    29 0 5 o
    29 3 4 <
    30 -3 7 o
    30 1 5 o
    30 2 4 <
    31 -2 7 o
    31 -1 6 o
    31 3 4 <
    32 0 6 o
    32 1 5 o
    33 -2 7 <
    33 -1 6 o
    33 2 5 <
    33 3 4 <
    34 -1 7 <
    34 0 6 <
    35 -2 7 <
    35 1 6 <
    35 2 5 <
    36 -1 7 <
    36 0 6 <
    37 0 7 <
    37 1 6 <
    -39 0 -5 <
    -38 1 -5 <
    -37 -1 -4 <
    -37 0 -5 <
    -36 -2 -4 <
    -36 1 -5 <
    -36 2 -6 <
    -35 -1 -4 <
    -35 0 -5 <
    -34 -3 -3 <
    -34 1 -5 <
    -33 -2 -3 <
    -33 -1 -4 <
    -33 2 -5 <
    -32 0 -4 o
    -32 1 -5 <
    -31 -2 -3 <
    -31 2 -5 <
    -30 0 -4 <
    -30 3 -5 <
    -29 -3 -2 o
    -29 -2 -3 o
    -29 1 -4 <
    -29 2 -5 <
    -28 -1 -3 o
    -28 0 -4 <
    -28 3 -5 <
    -27 -4 -1 o
    -27 -3 -2 <
    -27 1 -4 o
    -26 -1 -3 <
    -26 3 -5 <
    -25 -4 -1 o
    -25 1 -4 o
    -25 4 -5 o
    -24 -2 -2 o
    -24 -1 -3 <
    -24 2 -4 o
    -23 -4 -1 <
    -23 0 -3 <
    -23 4 -5 o
    -22 -3 -1 o
    -22 -2 -2 o
    -22 2 -4 <
    -21 0 -3 <
    -21 3 -4 o
    -20 -3 -1 o
    -20 1 -3 o
    -19 -1 -2 o
    -19 3 -4 o
    -18 -4 0 o
    -18 1 -3 o
    -17 -2 -1 o
    -17 -1 -2 o
    -16 -4 0 o
    -16 0 -2 o
    -16 4 -4 o
    -15 -2 -1 o
    -15 2 -3 o
    -14 -5 1 o
    -14 0 -2 o
    -13 -3 0 o
    -13 5 -4 o
    -12 -1 -1 o
    -12 3 -3 <
    -11 1 -2 o
    -9 -4 1 o
    -9 4 -3 o
    -8 -2 0 o
    -8 2 -2 o
    -7 -5 2 o
    -7 0 -1 <
    -6 5 -3 o
    0 -5 3 o
    5 -4 3 <
    6 -2 2 <
    7 -5 4 o
    7 0 1 <
    10 -3 3 o
    10 1 1 o
    11 -1 2 o
    12 -4 4 o
    12 4 0 o
    13 -2 3 o
    13 2 1 o
    14 -5 5 <
    14 0 2 o
    14 4 0 o
    15 -3 4 o
    15 2 1 o
    15 5 0 <
    16 -1 3 o
    16 3 1 o
    17 -4 5 <
    17 -3 4 <
    17 1 2 o
    17 5 0 <
    18 -2 4 o
    18 -1 3 o
    18 3 1 o
    19 -4 5 o
    19 0 3 o
    19 4 1 o
    20 -2 4 o
    20 2 2 o
    21 0 3 <
    21 4 1 o
    22 -3 5 o
    22 1 3 <
    22 2 2 <
    23 -1 4 o
    23 3 2 o
    24 -4 6 o
    24 -3 5 <
    24 1 3 o
    25 -2 5 o
    25 -1 4 <
    25 2 3 <
    25 3 2 <
    26 -4 6 <
    26 0 4 o
    26 1 3 o
    26 4 2 <
    27 -3 6 <
    27 -2 5 o
    27 2 3 <
    28 -1 5 o
    28 0 4 <
    28 3 3 <
    28 4 2 <
    29 -3 6 <
    29 1 4 <
    29 2 3 o
    30 -2 6 <
    30 -1 5 o
    30 3 3 <
    31 -3 6 <
    31 0 5 o
    31 1 4 o
    32 -2 6 o
    32 -1 5 o
    32 2 4 o
    32 3 3 <
    33 0 5 <
    34 -2 6 <
    34 1 5 <
    34 2 4 <
    35 -1 6 <
    35 0 5 <
    36 1 5 <
    36 2 4 <
    37 -1 6 <
    37 2 5 <
    38 0 6 <
    38 1 5 <
    -40 0 -4 <
    -39 -1 -4 <
    -38 -1 -3 <
    -38 0 -4 <
    -37 -2 -3 <
    -37 1 -4 <
    -37 2 -5 <
    -36 -1 -3 <
    -36 0 -4 <
    -35 -3 -2 <
    -35 -2 -3 <
    -35 1 -4 <
    -35 2 -5 <
    -34 -1 -3 o
    -34 0 -4 o
    -33 -3 -2 <
    -33 1 -4 <
    -32 -2 -2 <
    -32 -1 -3 o
    -32 2 -4 o
    -32 3 -5 <
    -31 -3 -2 <
    -31 0 -3 <
    -31 1 -4 o
    -30 -2 -2 <
    -30 -1 -3 <
    -30 2 -4 <
    -30 3 -5 <
    -29 -4 -1 o
    -29 0 -3 o
    -28 -2 -2 o
    -28 2 -4 o
    -27 0 -3 <
    -27 3 -4 <
    -27 4 -5 <
    -26 -3 -1 o
    -26 -2 -2 <
    -26 1 -3 <
    -26 2 -4 o
    -25 -1 -2 o
    -25 0 -3 o
    -25 3 -4 <
    -24 -3 -1 o
    -24 1 -3 o
    -23 -1 -2 o
    -23 3 -4 <
    -22 -4 0 <
    -22 -3 -1 o
    -22 1 -3 <
    -22 4 -4 <
    -21 -2 -1 o
    -21 -1 -2 <
    -21 2 -3 o
    -20 -4 0 o
    -20 0 -2 o
    -20 4 -4 o
    -19 -2 -1 o
    -19 2 -3 o
    -18 -5 1 o
    -18 0 -2 o
    -18 4 -4 <
    -17 -2 -1 o
    -17 2 -3 o
    -16 -5 1 <
    -16 3 -3 o
    -15 -3 0 o
    -15 1 -2 o
    -15 5 -4 o
    -14 -1 -1 o
    -14 3 -3 <
    -13 1 -2 o
    -11 -4 1 o
    -11 4 -3 o
    -10 -2 0 o
    -10 2 -2 o
    -9 -5 2 o
    -9 0 -1 o
    -6 -3 1 o
    -5 -1 0 o
    -5 3 -2 o
    -4 1 -1 o
    3 -3 2 o
    4 -1 1 o
    7 4 -1 o
    8 -2 2 o
    8 2 0 o
    9 -5 4 <
    9 0 1 o
    10 -3 3 o
    10 5 -1 <
    11 3 0 o
    12 -3 3 o
    12 1 1 <
    13 -1 2 o
    13 3 0 o
    14 -4 4 <
    14 1 1 o
    15 -2 3 o
    15 2 1 o
    16 -4 4 o
    16 0 2 o
    16 4 0 <
    17 -2 3 o
    17 2 1 o
    17 5 0 <
    18 0 2 o
    19 -3 4 o
    19 1 2 o
    19 5 0 <
    20 -1 3 o
    20 3 1 o
    21 -4 5 o
    21 -3 4 o
    21 1 2 o
    22 -2 4 <
    22 -1 3 o
    22 3 1 <
    23 -4 5 o
    23 0 3 o
    23 1 2 o
    23 4 1 <
    24 -2 4 <
    24 2 2 o
    25 0 3 o
    25 4 1 o
    26 -3 5 <
    26 -2 4 <
    26 1 3 o
    26 2 2 <
    27 -1 4 o
    27 0 3 o
    27 3 2 <
    28 -3 5 o
    28 1 3 <
    29 -2 5 o
    29 -1 4 <
    29 3 2 o
    30 -3 5 <
    30 0 4 <
    30 1 3 <
    31 -2 5 o
    31 -1 4 o
    31 2 3 <
    32 0 4 o
    33 -2 5 o
    33 1 4 <
    33 2 3 <
    34 -1 5 <
    34 0 4 o
    34 3 3 <
    35 1 4 <
    35 2 3 <
    36 -2 6 <
    36 -1 5 <
    36 2 4 <
    37 0 5 <
    37 1 4 <
    38 -1 5 o
    39 0 5 <
    39 1 4 <
    -41 0 -3 <
    -40 -1 -3 <
    -39 0 -3 <
    -39 1 -4 <
    -38 -2 -2 <
    -38 -1 -3 <
    -37 0 -3 <
    -36 -2 -2 <
    -36 1 -3 <
    -36 2 -4 <
    -35 -1 -2 <
    -35 0 -3 <
    -34 -3 -1 <
    -34 -2 -2 o
    -34 1 -3 <
    -34 2 -4 <
    -33 -1 -2 o
    -33 0 -3 o
    -33 3 -4 <
    -32 -3 -1 o
    -32 1 -3 o
    -31 -1 -2 <
    -31 3 -4 <
    -30 -3 -1 <
    -30 1 -3 <
    -29 -2 -1 o
    -29 -1 -2 <
    -29 2 -3 o
    -29 3 -4 <
    -28 -4 0 <
    -28 -3 -1 o
    -28 0 -2 <
    -28 1 -3 <
    -27 -2 -1 o
    -27 -1 -2 o
    -27 2 -3 <
    -26 -4 0 <
    -26 0 -2 o
    -26 4 -4 <
    -25 -2 -1 <
    -25 2 -3 <
    -24 -4 0 <
    -24 0 -2 <
    -24 4 -4 <
    -23 -2 -1 o
    -23 2 -3 o
    -22 0 -2 o
    -22 3 -3 <
    -21 -3 0 o
    -21 2 -3 o
    -20 -1 -1 o
    -20 3 -3 <
    -19 -3 0 <
    -19 1 -2 o
    -18 -1 -1 o
    -18 3 -3 <
    -17 -3 0 <
    -17 1 -2 o
    -16 -1 -1 o
    -15 -4 1 o
    -15 4 -3 <
    -14 -2 0 o
    -14 2 -2 o
    -13 -4 1 <
    -13 0 -1 o
    -13 4 -3 <
    -12 -2 0 o
    -12 2 -2 o
    -11 -5 2 o
    -11 0 -1 o
    -10 5 -3 o
    -9 -5 2 o
    -8 -3 1 o
    -8 5 -3 <
    -7 3 -2 o
    -6 1 -1 o
    -2 4 -2 o
    4 3 -1 o
    5 1 0 o
    6 -1 1 o
    7 -4 3 o
    9 -4 3 <
    9 4 -1 o
    10 -2 2 o
    10 2 0 o
    11 -5 4 o
    11 0 1 o
    12 5 -1 o
    13 -5 4 o
    14 -3 3 <
    14 5 -1 o
    15 -1 2 o
    15 3 0 o
    16 -4 4 o
    16 -3 3 o
    16 1 1 o
    17 -1 2 o
    17 3 0 <
    18 -4 4 <
    18 1 1 o
    18 4 0 o
    19 -2 3 o
    19 2 1 o
    20 -4 4 <
    20 0 2 o
    20 4 0 o
    21 -2 3 o
    21 2 1 o
    22 0 2 o
    23 -3 4 o
    23 -2 3 o
    23 1 2 o
    23 2 1 o
    24 -1 3 <
    24 3 1 o
    25 -4 5 o
    25 -3 4 <
    25 1 2 <
    26 -1 3 <
    26 3 1 o
    27 -4 5 <
    27 -3 4 <
    27 1 2 o
    27 4 1 o
    28 -2 4 <
    28 -1 3 <
    28 2 2 o
    28 3 1 o
    29 0 3 o
    29 1 2 o
    29 4 1 o
    30 -3 5 <
    30 -2 4 <
    30 2 2 <
    31 0 3 <
    31 3 2 <
    32 -3 5 <
    32 -2 4 o
    32 1 3 o
    32 2 2 o
    33 -1 4 <
    33 0 3 o
    33 3 2 <
    34 1 3 <
    34 2 2 o
    35 -2 5 <
    35 -1 4 <
    35 3 2 <
    36 0 4 <
    36 1 3 <
    37 -2 5 <
    37 -1 4 <
    37 2 3 <
    38 0 4 o
    38 1 3 <
    39 -1 4 <
    40 0 4 <
    -41 -1 -2 <
    -40 0 -2 <
    -40 1 -3 <
    -39 -2 -1 <
    -39 -1 -2 <
    -38 0 -2 o
    -38 1 -3 <
    -37 -2 -1 <
    -37 -1 -2 <
    -37 2 -3 <
    -36 0 -2 <
    -35 -3 0 <
    -35 -2 -1 o
    -35 2 -3 <
    -34 0 -2 o
    -34 3 -3 <
    -33 -3 0 <
    -33 -2 -1 o
    -33 1 -2 o
    -33 2 -3 <
    -32 -1 -1 <
    -32 0 -2 o
    -32 3 -3 <
    -31 -3 0 o
    -31 -2 -1 o
    -31 1 -2 <
    -31 2 -3 <
    -30 -1 -1 o
    -30 0 -2 <
    -30 3 -3 o
    -29 -3 0 <
    -29 -2 -1 o
    -29 1 -2 <
    -29 2 -3 o
    -28 -1 -1 o
    -28 3 -3 o
    -27 -3 0 o
    -27 1 -2 o
    -26 -1 -1 <
    -26 3 -3 o
    -25 -4 1 <
    -25 -3 0 <
    -25 1 -2 o
    -25 4 -3 <
    -24 -1 -1 o
    -24 3 -3 o
    -23 -4 1 <
    -23 -3 0 <
    -23 1 -2 <
    -23 4 -3 o
    -22 -1 -1 o
    -22 2 -2 o
    -21 -4 1 <
    -21 1 -2 o
    -21 4 -3 o
    -20 -2 0 <
    -20 2 -2 o
    -19 -4 1 o
    -19 0 -1 o
    -19 4 -3 o
    -18 -2 0 o
    -18 2 -2 o
    -17 -4 1 o
    -17 0 -1 o
    -17 4 -3 <
    -16 -2 0 o
    -16 2 -2 o
    -16 5 -3 <
    -15 -5 2 o
    -15 0 -1 <
    -14 5 -3 o
    -13 -5 2 o
    -12 -3 1 o
    -12 5 -3 <
    -11 3 -2 o
    -10 -3 1 o
    -10 1 -1 o
    -9 -1 0 o
    -9 3 -2 o
    -8 1 -1 o
    -7 -1 0 o
    -4 4 -2 o
    -1 2 -1 o
    2 -5 3 o
    5 -3 2 o
    6 3 -1 o
    7 1 0 o
    8 -1 1 o
    11 -4 3 o
    11 4 -1 o
    12 -2 2 o
    12 2 0 o
    13 -4 3 <
    13 0 1 o
    13 4 -1 <
    14 -2 2 o
    14 2 0 o
    15 -5 4 o
    15 0 1 <
    16 -2 2 o
    16 2 0 o
    16 5 -1 o
    17 0 1 o
    17 3 0 <
    18 -3 3 <
    18 1 1 o
    18 5 -1 o
    19 -1 2 o
    19 3 0 <
    20 -3 3 o
    20 1 1 o
    21 -1 2 o
    21 3 0 o
    22 -4 4 <
    22 -3 3 o
    22 1 1 <
    22 4 0 o
    23 -2 3 o
    23 -1 2 o
    23 3 0 <
    24 -4 4 <
    24 0 2 o
    24 1 1 o
    24 4 0 <
    25 -2 3 <
    25 2 1 <
    26 -4 4 <
    26 0 2 o
    26 4 0 o
    27 -2 3 o
    27 2 1 o
    28 0 2 <
    28 3 1 o
    28 4 0 <
    29 -3 4 <
    29 -2 3 o
    29 2 1 <
    30 -1 3 <
    30 0 2 <
    30 3 1 o
    31 -3 4 <
    31 -2 3 <
    31 1 2 <
    31 2 1 <
    32 -1 3 o
    32 0 2 o
    32 3 1 <
    33 -3 4 <
    33 1 2 o
    34 -2 4 <
    34 -1 3 <
    34 2 2 o
    34 3 1 <
    35 0 3 <
    35 1 2 <
    36 -2 4 <
    36 -1 3 <
    36 2 2 <
    37 0 3 <
    37 1 2 <
    38 -1 3 o
    38 2 2 <
    39 0 3 <
    39 1 2 <
    40 1 3 <
    41 0 3 <
    -41 0 -1 <
    -41 1 -2 <
    -40 -1 -1 <
    -39 0 -1 <
    -39 1 -2 <
    -38 -2 0 <
    -38 -1 -1 <
    -38 2 -2 <
    -37 0 -1 <
    -37 1 -2 <
    -36 -2 0 o
    -36 -1 -1 o
    -36 2 -2 <
    -35 -3 0 <
    -35 0 -1 o
    -35 1 -2 o
    -34 -2 0 o
    -34 -1 -1 o
    -34 2 -2 o
    -33 0 -1 o
    -32 -2 0 <
    -32 2 -2 <
    -31 0 -1 <
    -30 -2 0 o
    -30 2 -2 o
    -29 -4 1 o
    -29 0 -1 <
    -29 3 -2 o
    -28 -2 0 o
    -28 2 -2 o
    -27 -4 1 <
    -27 0 -1 o
    -27 3 -2 <
    -27 4 -3 <
    -26 -2 0 o
    -26 2 -2 <
    -25 -4 1 <
    -25 0 -1 o
    -25 3 -2 <
    -24 -2 0 o
    -24 2 -2 o
    -23 0 -1 o
    -23 3 -2 <
    -22 -3 1 o
    -22 -2 0 o
    -22 2 -2 o
    -21 0 -1 o
    -21 3 -2 o
    -20 -3 1 o
    -20 1 -1 o
    -19 -5 2 o
    -19 -1 0 o
    -19 3 -2 o
    -18 -3 1 o
    -18 1 -1 o
    -17 -5 2 <
    -17 -1 0 o
    -17 3 -2 <
    -16 -3 1 o
    -16 1 -1 o
    -15 -1 0 o
    -15 3 -2 o
    -14 -3 1 o
    -14 1 -1 o
    -13 -1 0 o
    -13 3 -2 o
    -12 -3 1 o
    -12 1 -1 o
    -11 -1 0 o
    -10 4 -2 <
    -8 4 -2 o
    -6 4 -2 o
    -4 -4 2 o
    3 5 -2 o
    4 -5 3 o
    6 -5 3 o
    8 3 -1 o
    9 -3 2 o
    9 1 0 o
    10 -1 1 o
    10 3 -1 o
    11 -3 2 <
    11 1 0 o
    12 -1 1 <
    13 1 0 o
    14 -1 1 o
    15 -4 3 <
    15 4 -1 <
    17 -4 3 o
    17 4 -1 o
    18 -2 2 o
    18 2 0 o
    19 -4 3 <
    19 0 1 o
    19 4 -1 o
    20 -2 2 o
    20 2 0 <
    21 -4 3 o
    21 0 1 o
    21 4 -1 <
    22 -2 2 <
    22 2 0 o
    23 -4 3 o
    23 0 1 <
    23 3 0 <
    24 -3 3 <
    24 -2 2 o
    24 2 0 o
    25 -1 2 <
    25 0 1 o
    25 3 0 o
    26 -3 3 o
    26 -2 2 o
    26 1 1 o
    27 -1 2 o
    27 0 1 o
    27 3 0 o
    28 -3 3 o
    28 1 1 o
    29 -1 2 o
    29 3 0 <
    30 -3 3 <
    30 1 1 o
    31 -1 2 <
    31 3 0 o
    32 -3 3 o
    32 1 1 o
    33 -2 3 <
    33 -1 2 o
    33 2 1 o
    33 3 0 <
    34 -3 3 o
    34 0 2 o
    34 1 1 o
    35 -2 3 <
    35 -1 2 o
    35 2 1 o
    35 3 0 <
    36 0 2 <
    36 1 1 o
    37 -2 3 <
    37 -1 2 <
    37 2 1 <
    38 0 2 o
    39 1 2 <
    39 2 1 <
    40 -1 3 <
    40 0 2 <
    41 1 2 <
    -42 0 0 <
    -41 -1 0 <
    -40 0 0 <
    -40 1 -1 <
    -39 -2 1 <
    -39 -1 0 <
    -39 2 -1 <
    -38 0 0 <
    -38 1 -1 <
    -37 -2 1 <
    -37 -1 0 <
    -37 2 -1 <
    -36 -3 1 <
    -36 0 0 <
    -36 1 -1 o
    -35 -2 1 <
    -35 -1 0 o
    -35 2 -1 o
    -35 3 -2 <
    -34 -3 1 <
    -34 0 0 <
    -34 1 -1 o
    -33 -2 1 o
    -33 -1 0 o
    -33 2 -1 o
    -33 3 -2 <
    -32 -3 1 o
    -32 0 0 o
    -32 1 -1 o
    -31 -2 1 <
    -31 -1 0 o
    -31 2 -1 o
    -31 3 -2 <
    -30 -4 2 <
    -30 -3 1 <
    -30 0 0 <
    -30 1 -1 o
    -29 -2 1 o
    -29 -1 0 <
    -29 2 -1 o
    -29 3 -2 o
    -28 -4 2 o
    -28 -3 1 o
    -28 1 -1 o
    -28 4 -2 <
    -27 -1 0 <
    -27 2 -1 o
    -26 -4 2 <
    -26 -3 1 o
    -26 1 -1 <
    -26 4 -2 <
    -25 -1 0 <
    -25 2 -1 o
    -24 -4 2 o
    -24 -3 1 <
    -24 1 -1 o
    -24 4 -2 <
    -23 -1 0 o
    -23 2 -1 o
    -22 -4 2 <
    -22 1 -1 o
    -22 4 -2 <
    -21 -1 0 o
    -21 2 -1 o
    -20 -4 2 o
    -20 4 -2 <
    -19 -1 0 o
    -19 2 -1 o
    -18 -4 2 <
    -18 4 -2 o
    -17 2 -1 o
    -16 -4 2 o
    -16 4 -2 o
    -15 2 -1 o
    -14 -4 2 o
    -14 4 -2 o
    -13 2 -1 o
    -12 -4 2 o
    -12 4 -2 o
    -11 2 -1 o
    -10 -4 2 <
    -9 2 -1 o
    -8 -4 2 o
    -7 2 -1 o
    -6 -4 2 o
    -5 2 -1 o
    -3 2 -1 o
    -1 -2 1 o
    3 5 -2 o
    5 5 -2 <
    8 -5 3 o
    10 -5 3 o
    10 3 -1 o
    12 -5 3 <
    12 3 -1 o
    13 -3 2 o
    14 -5 3 o
    14 3 -1 o
    15 -3 2 o
    15 1 0 o
    16 -5 3 o
    16 -1 1 o
    16 3 -1 o
    17 -3 2 <
    17 1 0 o
    18 -1 1 o
    18 3 -1 o
    19 -3 2 o
    19 1 0 <
    20 -1 1 o
    20 3 -1 o
    21 -3 2 o
    21 1 0 o
    21 4 -1 <
    22 -1 1 o
    22 3 -1 o
    23 -3 2 <
    23 1 0 o
    23 4 -1 <
    24 -1 1 o
    24 3 -1 <
    25 -4 3 <
    25 -3 2 <
    25 1 0 o
    25 4 -1 o
    26 -1 1 <
    26 2 0 o
    27 -4 3 <
    27 -3 2 <
    27 0 1 o
    27 1 0 <
    27 4 -1 <
    28 -2 2 o
    28 -1 1 o
    28 2 0 o
    29 -3 2 o
    29 0 1 <
    29 1 0 <
    29 4 -1 o
    30 -2 2 o
    30 -1 1 o
    30 2 0 o
    31 -3 2 <
    31 0 1 <
    31 1 0 o
    32 -2 2 <
    32 -1 1 <
    32 2 0 <
    33 0 1 o
    34 -2 2 o
    34 -1 1 o
    34 2 0 o
    35 0 1 <
    35 3 0 <
    36 -2 2 <
    36 2 0 o
    37 0 1 <
    38 -2 2 <
    38 1 1 <
    38 2 0 o
    39 -1 2 <
    39 0 1 o
    40 1 1 <
    41 -1 2 <
    41 0 1 <
    -42 -1 1 <
    -41 0 1 o
    -41 1 0 o
    -40 -1 1 <
    -39 1 0 <
    -38 -1 1 <
    -38 2 0 <
    -37 1 0 <
    -36 -1 1 o
    -35 -3 2 o
    -35 1 0 o
    -34 -1 1 <
    -34 3 -1 <
    -33 -3 2 <
    -33 -2 1 o
    -33 1 0 <
    -32 -1 1 <
    -32 0 0 o
    -32 3 -1 <
    -31 -3 2 <
    -31 -2 1 <
    -31 1 0 o
    -30 -1 1 o
    -30 0 0 <
    -30 3 -1 <
    -29 -3 2 <
    -29 -2 1 o
    -29 1 0 <
    -28 -1 1 <
    -28 0 0 o
    -28 3 -1 o
    -27 -3 2 <
    -27 -2 1 <
    -27 1 0 o
    -26 -1 1 o
    -26 0 0 o
    -26 3 -1 o
    -25 -3 2 <
    -25 -2 1 o
    -25 1 0 o
    -24 0 0 o
    -24 3 -1 o
    -23 -2 1 o
    -23 1 0 o
    -22 0 0 <
    -22 3 -1 o
    -21 -2 1 o
    -20 0 0 o
    -20 3 -1 o
    -19 -2 1 o
    -18 -5 3 <
    -18 0 0 o
    -18 3 -1 o
    -17 -2 1 o
    -17 5 -2 <
    -16 0 0 o
    -16 3 -1 o
    -15 -2 1 o
    -15 5 -2 o
    -14 0 0 o
    -13 -2 1 o
    -13 5 -2 <
    -12 0 0 o
    -11 -2 1 o
    -11 5 -2 o
    -10 0 0 o
    -9 -2 1 o
    -9 5 -2 o
    -8 0 0 o
    -7 -2 1 o
    -7 5 -2 o
    -6 0 0 o
    -5 -2 1 o
    -5 5 -2 o
    -4 0 0 o
    -3 -2 1 o
    -3 5 -2 o
    -2 0 0 <
    -1 -2 1 o
    -1 5 -2 o
    1 -2 1 o
    3 -2 1 o
    4 0 0 o
    5 -2 1 o
    5 5 -2 <
    6 0 0 o
    7 -2 1 o
    7 5 -2 o
    8 -4 2 o
    8 0 0 o
    9 -2 1 o
    9 2 -1 o
    9 5 -2 o
    10 -4 2 <
    10 0 0 o
    11 -2 1 o
    11 2 -1 o
    11 5 -2 o
    12 -4 2 o
    12 0 0 o
    13 -2 1 o
    13 2 -1 o
    13 5 -2 o
    14 -4 2 o
    14 0 0 o
    15 -2 1 o
    15 2 -1 o
    15 5 -2 o
    16 -4 2 o
    16 0 0 o
    17 -2 1 o
    17 2 -1 o
    17 5 -2 <
    18 -4 2 o
    18 0 0 o
    19 -2 1 o
    19 2 -1 o
    19 5 -2 o
    20 -4 2 o
    20 0 0 o
    21 -2 1 o
    21 2 -1 o
    22 -4 2 o
    22 0 0 <
    23 -2 1 o
    23 2 -1 o
    24 -4 2 <
    24 0 0 o
    24 3 -1 <
    25 -2 1 <
    25 2 -1 o
    26 -4 2 o
    26 0 0 o
    26 3 -1 o
    27 -2 1 o
    27 2 -1 <
    28 -4 2 o
    28 0 0 o
    28 3 -1 o
    29 -2 1 o
    29 2 -1 <
    30 0 0 <
    30 3 -1 <
    31 -3 2 <
    31 -2 1 o
    31 1 0 o
    31 2 -1 <
    32 0 0 o
    32 3 -1 o
    33 -3 2 <
    33 -2 1 o
    33 1 0 <
    33 2 -1 o
    34 -1 1 o
    34 0 0 <
    34 3 -1 <
    35 -3 2 <
    35 -2 1 o
    35 1 0 o
    35 2 -1 <
    36 -1 1 o
    36 0 0 <
    36 3 -1 <
    37 -2 1 <
    37 1 0 o
    37 2 -1 <
    38 -1 1 <
    38 0 0 <
    39 -2 1 <
    39 1 0 <
    39 2 -1 <
    40 -1 1 <
    40 0 0 <
    41 1 0 <
    42 0 0 <
    -42 1 1 <
    -41 -1 2 <
    -41 0 1 o
    -40 -2 2 <
    -40 1 1 <
    -39 -1 2 <
    -39 0 1 <
    -38 -2 2 <
    -38 1 1 <
    -38 2 0 <
    -37 -1 2 <
    -37 0 1 <
    -36 -3 3 <
    -36 -2 2 o
    -36 1 1 o
    -36 2 0 <
    -35 -1 2 o
    -35 0 1 o
    -35 3 0 <
    -34 -3 3 <
    -34 -2 2 o
    -34 1 1 <
    -34 2 0 o
    -33 0 1 <
    -33 3 0 <
    -32 -2 2 <
    -32 2 0 <
    -31 0 1 <
    -31 3 0 o
    -30 -2 2 o
    -30 2 0 o
    -29 -4 3 <
    -29 0 1 o
    -29 3 0 <
    -29 4 -1 o
    -28 -2 2 o
    -28 2 0 o
    -27 -4 3 o
    -27 0 1 <
    -27 4 -1 o
    -26 -2 2 o
    -26 2 0 o
    -25 -4 3 <
    -25 0 1 <
    -25 4 -1 o
    -24 -2 2 o
    -24 -1 1 o
    -24 2 0 o
    -23 -4 3 <
    -23 -3 2 o
    -23 1 0 o
    -23 4 -1 o
    -22 -1 1 o
    -22 2 0 o
    -21 -3 2 o
    -21 1 0 o
    -21 4 -1 o
    -20 -1 1 o
    -19 -3 2 o
    -19 1 0 <
    -19 4 -1 o
    -18 -1 1 o
    -17 -3 2 <
    -17 1 0 o
    -17 4 -1 <
    -16 -5 3 <
    -16 -1 1 o
    -15 -3 2 <
    -15 1 0 o
    -14 -5 3 o
    -14 -1 1 o
    -14 3 -1 <
    -13 -3 2 o
    -13 1 0 o
    -12 -5 3 <
    -12 3 -1 o
    -10 -5 3 <
    -10 3 -1 o
    -8 3 -1 o
    2 -4 2 o
    4 -4 2 o
    5 2 -1 o
    6 -4 2 o
    7 2 -1 o
    9 2 -1 o
    12 4 -2 <
    14 4 -2 o
    15 -1 0 o
    16 -3 1 o
    16 4 -2 o
    17 -1 0 o
    18 -3 1 o
    18 1 -1 o
    18 4 -2 <
    19 -1 0 <
    20 -3 1 o
    20 1 -1 o
    20 4 -2 o
    21 -1 0 o
    22 -3 1 o
    22 1 -1 o
    22 4 -2 <
    23 -1 0 o
    23 3 -2 o
    24 -3 1 o
    24 1 -1 o
    24 4 -2 o
    25 -1 0 o
    25 3 -2 <
    26 -3 1 o
    26 1 -1 o
    26 4 -2 o
    27 -1 0 <
    27 3 -2 o
    28 -3 1 o
    28 1 -1 <
    28 4 -2 o
    29 -1 0 <
    29 3 -2 <
    30 -3 1 o
    30 1 -1 o
    30 4 -2 <
    31 -1 0 o
    31 3 -2 <
    32 -3 1 <
    32 1 -1 <
    33 -1 0 o
    33 3 -2 <
    34 -3 1 <
    34 -2 0 o
    34 1 -1 <
    35 -1 0 o
    35 0 -1 o
    35 3 -2 o
    36 -2 0 o
    36 1 -1 o
    37 -1 0 <
    37 0 -1 <
    38 -2 0 <
    38 1 -1 <
    39 -1 0 <
    39 0 -1 <
    40 1 -1 <
    40 2 -2 <
    41 -1 0 <
    41 0 -1 o
    42 1 -1 <
    -42 -1 3 <
    -42 0 2 <
    -41 1 2 <
    -40 -1 3 <
    -40 0 2 <
    -39 -2 3 <
    -39 1 2 <
    -39 2 1 <
    -38 -1 3 <
    -38 0 2 o
    -37 -2 3 <
    -37 1 2 <
    -37 2 1 <
    -36 0 2 <
    -36 3 1 <
    -35 -2 3 <
    -35 2 1 <
    -34 -3 3 <
    -34 0 2 o
    -34 3 1 <
    -33 -2 3 <
    -33 -1 2 o
    -33 2 1 o
    -32 -3 3 <
    -32 0 2 o
    -32 1 1 o
    -31 -2 3 o
    -31 -1 2 o
    -31 2 1 <
    -30 -3 3 <
    -30 1 1 o
    -29 -1 2 <
    -29 2 1 <
    -29 3 0 <
    -28 -3 3 o
    -28 1 1 <
    -28 4 0 <
    -27 -1 2 o
    -27 3 0 o
    -26 -3 3 <
    -26 1 1 o
    -26 4 0 <
    -25 -1 2 o
    -25 3 0 o
    -24 -3 3 o
    -24 -2 2 o
    -24 1 1 o
    -23 0 1 <
    -23 3 0 <
    -22 -2 2 o
    -21 -4 3 <
    -21 0 1 o
    -21 3 0 o
    -20 -2 2 o
    -20 2 0 <
    -19 -4 3 o
    -19 0 1 o
    -18 -2 2 o
    -18 2 0 o
    -18 5 -1 o
    -17 -4 3 o
    -17 0 1 o
    -16 2 0 o
    -16 5 -1 o
    -15 4 -1 o
    -14 2 0 o
    -13 4 -1 o
    -12 -1 1 o
    -11 -3 2 o
    -11 1 0 o
    -11 4 -1 <
    -10 -1 1 o
    -9 -3 2 o
    -9 1 0 o
    -8 -5 3 o
    -6 3 -1 o
    3 2 -1 o
    8 4 -2 o
    9 -1 0 o
    10 -3 1 <
    10 1 -1 o
    10 4 -2 <
    11 -5 2 o
    11 -1 0 o
    12 -3 1 o
    12 1 -1 o
    13 -5 2 o
    13 -1 0 o
    14 -3 1 <
    14 1 -1 o
    15 -5 2 o
    15 3 -2 <
    16 1 -1 o
    17 -5 2 <
    17 3 -2 o
    18 -2 0 o
    19 -4 1 o
    19 0 -1 o
    19 3 -2 o
    20 -2 0 <
    21 -4 1 o
    21 0 -1 o
    21 3 -2 o
    22 -2 0 o
    22 2 -2 o
    23 -4 1 <
    23 0 -1 <
    23 3 -2 o
    24 -2 0 o
    24 2 -2 o
    25 -4 1 o
    25 0 -1 <
    26 -2 0 o
    26 2 -2 o
    27 -4 1 o
    27 0 -1 <
    27 4 -3 o
    28 -2 0 o
    28 -1 -1 <
    28 2 -2 o
    29 -4 1 o
    29 -3 0 <
    29 0 -1 o
    29 4 -3 <
    30 -2 0 o
    30 -1 -1 o
    30 2 -2 o
    31 -3 0 o
    31 0 -1 <
    31 1 -2 o
    32 -2 0 <
    32 -1 -1 <
    32 2 -2 <
    33 -3 0 <
    33 0 -1 <
    33 1 -2 o
    34 -2 0 o
    34 -1 -1 <
    34 2 -2 o
    34 3 -3 <
    35 -3 0 <
    35 0 -1 o
    35 1 -2 <
    36 -1 -1 o
    36 2 -2 <
    36 3 -3 <
    37 1 -2 <
    38 -1 -1 <
    38 2 -2 <
    39 -2 -1 <
    39 1 -2 <
    40 -1 -1 <
    40 0 -2 <
    40 2 -2 <
    41 1 -2 <
    42 -1 -1 <
    42 0 -2 <
    -43 -1 4 <
    -43 0 3 <
    -42 1 3 <
    -41 -1 4 <
    -41 0 3 o
    -40 -2 4 o
    -40 1 3 <
    -40 2 2 <
    -39 0 3 <
    -38 -2 4 <
    -38 -1 3 <
    -38 2 2 <
    -37 -3 4 <
    -37 0 3 <
    -37 1 2 <
    -36 -2 4 o
    -36 -1 3 o
    -36 2 2 <
    -35 -3 4 o
    -35 0 3 <
    -35 1 2 <
    -34 -1 3 o
    -34 2 2 o
    -34 3 1 <
    -33 -3 4 <
    -33 1 2 o
    -32 -1 3 <
    -32 3 1 o
    -31 -3 4 <
    -31 -2 3 o
    -31 1 2 <
    -30 -4 4 <
    -30 -1 3 o
    -30 0 2 <
    -30 3 1 <
    -29 -2 3 o
    -29 1 2 <
    -28 -4 4 o
    -28 0 2 o
    -28 3 1 o
    -27 -2 3 o
    -27 2 1 <
    -26 -4 4 o
    -26 0 2 <
    -26 3 1 o
    -25 -2 3 o
    -25 2 1 o
    -24 -4 4 <
    -24 -3 3 o
    -24 0 2 <
    -24 4 0 <
    -23 -1 2 o
    -23 2 1 <
    -22 -3 3 o
    -22 1 1 <
    -22 4 0 <
    -21 -1 2 o
    -20 -3 3 <
    -20 1 1 o
    -20 4 0 o
    -19 -5 4 <
    -19 -1 2 o
    -19 3 0 <
    -18 1 1 o
    -17 -5 4 o
    -17 3 0 o
    -16 -2 2 o
    -15 -4 3 o
    -15 0 1 o
    -15 3 0 o
    -14 -2 2 o
    -14 2 0 o
    -14 5 -1 o
    -13 -4 3 <
    -13 0 1 o
    -12 2 0 o
    -12 5 -1 <
    -9 4 -1 o
    -8 -1 1 o
    -7 -3 2 o
    -7 1 0 o
    -6 -5 3 o
    -4 3 -1 o
    6 -3 1 o
    6 4 -2 o
    7 -1 0 o
    8 -3 1 o
    8 1 -1 o
    9 -5 2 o
    11 -5 2 o
    11 3 -2 o
    13 0 -1 o
    13 3 -2 o
    14 -2 0 o
    14 5 -3 o
    15 -4 1 o
    15 0 -1 o
    16 -2 0 o
    16 2 -2 o
    16 5 -3 o
    17 -4 1 <
    17 0 -1 o
    18 2 -2 o
    18 5 -3 o
    19 -4 1 o
    19 4 -3 o
    20 -1 -1 o
    20 2 -2 o
    21 -3 0 o
    21 1 -2 o
    21 4 -3 o
    22 -1 -1 o
    23 -3 0 <
    23 1 -2 o
    23 4 -3 o
    24 -1 -1 o
    24 3 -3 o
    25 -3 0 <
    25 1 -2 o
    25 4 -3 <
    26 -1 -1 o
    26 3 -3 o
    27 -3 0 o
    27 -2 -1 <
    27 1 -2 o
    28 -4 0 <
    28 -1 -1 <
    28 0 -2 o
    28 3 -3 o
    29 -2 -1 <
    29 1 -2 <
    29 2 -3 <
    30 0 -2 o
    30 3 -3 <
    31 -2 -1 <
    31 2 -3 o
    32 0 -2 o
    32 3 -3 o
    33 -2 -1 o
    33 2 -3 o
    34 -3 -1 <
    34 0 -2 o
    34 3 -3 <
    35 -2 -1 <
    35 -1 -2 o
    35 2 -3 <
    36 -3 -1 <
    36 0 -2 <
    36 1 -3 <
    37 -2 -1 o
    37 -1 -2 <
    37 2 -3 <
    38 0 -2 o
    38 1 -3 <
    39 -2 -1 <
    39 -1 -2 <
    39 2 -3 <
    40 0 -2 <
    40 1 -3 <
    41 -1 -2 <
    42 1 -3 <
    43 0 -3 <
    -43 1 4 <
    -42 -1 5 <
    -42 0 4 <
    -41 -2 5 <
    -41 1 4 <
    -40 0 4 o
    -39 -2 5 <
    -39 -1 4 <
    -39 2 3 <
    -38 0 4 o
    -38 1 3 <
    -37 -1 4 <
    -37 2 3 <
    -36 -3 5 <
    -36 1 3 o
    -35 -1 4 o
    -35 3 2 o
    -34 -3 5 <
    -34 -2 4 <
    -34 1 3 o
    -33 -1 4 <
    -33 0 3 <
    -33 3 2 <
    -32 -2 4 o
    -32 1 3 o
    -32 2 2 <
    -31 0 3 <
    -31 3 2 <
    -30 -2 4 <
    -30 2 2 o
    -29 -4 5 <
    -29 -3 4 o
    -29 0 3 o
    -29 4 1 <
    -28 -1 3 o
    -28 2 2 o
    -27 -3 4 o
    -27 1 2 o
    -27 4 1 o
    -26 -1 3 o
    -26 3 1 o
    -25 -3 4 <
    -25 1 2 o
    -25 4 1 <
    -24 -1 3 o
    -24 3 1 <
    -23 -2 3 <
    -23 1 2 o
    -22 -4 4 o
    -22 0 2 o
    -22 3 1 o
    -21 -2 3 o
    -21 2 1 <
    -20 -4 4 o
    -20 0 2 o
    -19 2 1 o
    -19 5 0 <
    -18 -3 3 o
    -18 4 0 o
    -17 -5 4 o
    -17 -1 2 o
    -16 -3 3 <
    -16 1 1 o
    -16 4 0 o
    -15 -5 4 o
    -15 -1 2 o
    -14 1 1 o
    -13 3 0 o
    -12 -2 2 o
    -11 -4 3 o
    -11 0 1 o
    -10 2 0 o
    -10 5 -1 o
    -7 4 -1 o
    -6 -1 1 o
    -5 1 0 o
    0 -4 2 o
    1 5 -2 o
    5 -1 0 o
    6 -3 1 o
    6 1 -1 o
    7 -5 2 o
    9 3 -2 o
    10 -2 0 o
    11 -4 1 <
    11 0 -1 o
    12 -2 0 o
    12 2 -2 o
    12 5 -3 <
    13 -4 1 o
    13 0 -1 o
    14 2 -2 o
    14 5 -3 o
    15 -3 0 o
    15 4 -3 o
    16 -5 1 o
    16 -1 -1 o
    17 -3 0 o
    17 1 -2 o
    17 4 -3 o
    18 -5 1 o
    18 -1 -1 o
    19 -3 0 o
    19 1 -2 o
    20 3 -3 o
    21 -2 -1 <
    22 -4 0 <
    22 0 -2 o
    22 3 -3 o
    23 -2 -1 <
    23 2 -3 o
    24 -4 0 <
    24 0 -2 <
    25 -2 -1 o
    25 2 -3 <
    26 -4 0 o
    26 -3 -1 o
    26 0 -2 o
    26 4 -4 o
    27 -1 -2 o
    27 2 -3 o
    28 -3 -1 <
    28 1 -3 o
    28 4 -4 <
    29 -1 -2 <
    29 2 -3 <
    30 -3 -1 <
    30 1 -3 o
    30 4 -4 <
    31 -1 -2 <
    31 3 -4 <
    32 -3 -1 o
    32 -2 -2 <
    32 1 -3 <
    33 -1 -2 o
    33 0 -3 <
    33 3 -4 <
    34 -3 -1 <
    34 -2 -2 o
    34 1 -3 o
    34 2 -4 o
    35 0 -3 <
    35 3 -4 <
    36 -2 -2 o
    36 2 -4 <
    37 0 -3 <
    37 3 -4 <
    38 -2 -2 <
    38 -1 -3 <
    38 2 -4 <
    39 0 -3 <
    39 1 -4 <
    40 -2 -2 <
    40 -1 -3 <
    40 2 -4 <
    41 0 -3 <
    41 1 -4 o
    42 -1 -3 <
    43 1 -4 <
    -43 -1 6 <
    -43 0 5 <
    -42 1 5 <
    -41 0 5 <
    -40 -2 6 <
    -40 -1 5 <
    -40 2 4 <
    -39 0 5 <
    -39 1 4 <
    -38 -1 5 o
    -38 2 4 <
    -37 -3 6 <
    -37 -2 5 <
    -37 1 4 <
    -36 -1 5 <
    -36 0 4 <
    -36 3 3 <
    -35 -2 5 <
    -35 1 4 <
    -35 2 3 <
    -34 0 4 <
    -34 3 3 <
    -33 -2 5 <
    -33 -1 4 <
    -33 2 3 <
    -32 -3 5 <
    -32 0 4 <
    -32 1 3 o
    -31 -1 4 o
    -31 2 3 <
    -30 -3 5 <
    -30 1 3 o
    -30 4 2 <
    -29 -1 4 o
    -29 3 2 <
    -28 -3 5 o
    -28 -2 4 o
    -28 1 3 o
    -28 4 2 <
    -27 -4 5 o
    -27 0 3 o
    -27 3 2 o
    -26 -2 4 o
    -26 2 2 o
    -25 -4 5 o
    -25 0 3 <
    -24 -1 3 o
    -24 2 2 o
    -23 -3 4 o
    -23 1 2 o
    -23 4 1 <
    -22 -1 3 o
    -21 -3 4 o
    -21 1 2 o
    -21 4 1 <
    -20 3 1 o
    -19 -2 3 o
    -18 -4 4 <
    -18 0 2 o
    -18 3 1 o
    -17 -2 3 o
    -17 2 1 o
    -17 5 0 o
    -16 0 2 o
    -15 2 1 o
    -15 5 0 <
    -14 -3 3 o
    -14 4 0 o
    -13 -5 4 <
    -13 -1 2 <
    -12 1 1 o
    -11 3 0 o
    -10 -2 2 o
    -9 -4 3 o
    -9 0 1 o
    -8 2 0 o
    -8 5 -1 <
    -5 -3 2 o
    -5 4 -1 o
    -4 -5 3 o
    -2 3 -1 o
    4 -3 1 o
    4 4 -2 o
    5 -5 2 o
    7 3 -2 o
    8 -2 0 o
    9 -4 1 o
    9 0 -1 o
    10 2 -2 o
    10 5 -3 o
    13 -3 0 o
    13 4 -3 o
    14 -5 1 o
    14 -1 -1 o
    15 1 -2 o
    16 -5 1 o
    16 3 -3 <
    17 -2 -1 <
    18 -4 0 o
    18 0 -2 o
    18 3 -3 o
    19 -2 -1 <
    19 2 -3 o
    19 5 -4 <
    20 -4 0 o
    20 0 -2 o
    21 -1 -2 o
    21 2 -3 o
    22 -3 -1 o
    22 1 -3 o
    22 4 -4 o
    23 -1 -2 o
    24 -3 -1 <
    24 1 -3 o
    24 4 -4 <
    25 -1 -2 o
    25 3 -4 <
    26 -2 -2 o
    26 1 -3 o
    27 -4 -1 <
    27 0 -3 o
    27 3 -4 o
    28 -2 -2 o
    28 2 -4 o
    29 -4 -1 <
    29 0 -3 o
    29 3 -4 o
    30 -2 -2 o
    30 -1 -3 o
    30 2 -4 <
    31 -3 -2 <
    31 0 -3 <
    31 1 -4 o
    32 -1 -3 o
    32 2 -4 o
    33 -3 -2 <
    33 1 -4 <
    34 -1 -3 o
    34 3 -5 <
    35 -3 -2 o
    35 -2 -3 <
    35 1 -4 o
    36 -1 -3 <
    36 0 -4 <
    36 3 -5 <
    37 -2 -3 <
    37 1 -4 <
    37 2 -5 <
    38 0 -4 o
    39 -2 -3 <
    39 2 -5 <
    40 0 -4 o
    41 -1 -4 <
    41 2 -5 <
    42 0 -4 <
    42 1 -5 <
    43 -1 -4 <
    -44 0 6 o
    -43 1 6 <
    -42 0 6 <
    -41 -2 7 <
    -41 -1 6 o
    -41 2 5 <
    -40 0 6 <
    -40 1 5 <
    -39 -1 6 <
    -39 2 5 <
    -38 -2 6 <
    -38 1 5 o
    -37 -1 6 <
    -37 0 5 <
    -37 3 4 <
    -36 -2 6 o
    -36 2 4 o
    -35 -3 6 o
    -35 0 5 <
    -35 3 4 <
    -34 -2 6 <
    -34 -1 5 o
    -34 2 4 <
    -33 -3 6 o
    -33 1 4 <
    -32 -1 5 o
    -32 3 3 o
    -31 -3 6 o
    -31 -2 5 o
    -31 1 4 o
    -30 -4 6 <
    -30 0 4 o
    -30 3 3 <
    -29 -2 5 o
    -29 2 3 o
    -28 -4 6 <
    -28 -3 5 o
    -28 0 4 o
    -27 -1 4 <
    -27 2 3 o
    -26 -3 5 o
    -26 1 3 o
    -26 4 2 <
    -25 -1 4 o
    -25 3 2 <
    -24 -2 4 o
    -24 1 3 o
    -24 4 2 <
    -23 -4 5 o
    -23 0 3 o
    -23 3 2 o
    -22 -2 4 o
    -22 2 2 o
    -21 -4 5 o
    -21 0 3 o
    -20 -1 3 o
    -20 2 2 <
    -19 -3 4 <
    -19 1 2 o
    -19 4 1 o
    -18 -5 5 o
    -18 -1 3 o
    -17 1 2 o
    -16 -4 4 o
    -16 0 2 o
    -16 3 1 <
    -15 -2 3 o
    -14 0 2 o
    -13 2 1 o
    -13 5 0 o
    -12 -3 3 <
    -12 4 0 o
    -11 -5 4 o
    -11 -1 2 o
    -10 1 1 o
    -9 3 0 o
    -8 -2 2 o
    -7 0 1 o
    -6 2 0 o
    -6 5 -1 <
    -4 -5 3 o
    -4 -1 1 o
    -3 1 0 o
    7 -4 1 o
    11 -3 0 o
    11 4 -3 o
    12 -5 1 <
    12 -1 -1 o
    13 1 -2 <
    14 -4 0 o
    14 3 -3 o
    15 -2 -1 o
    16 -4 0 o
    16 0 -2 o
    17 2 -3 o
    17 5 -4 o
    18 -3 -1 o
    18 4 -4 <
    19 -5 0 o
    19 -1 -2 o
    20 -3 -1 o
    20 1 -3 o
    20 4 -4 o
    21 -1 -2 o
    21 3 -4 o
    22 -2 -2 o
    22 1 -3 o
    23 -4 -1 <
    23 0 -3 o
    23 3 -4 o
    24 -2 -2 o
    24 2 -4 o
    25 -4 -1 <
    25 -3 -2 <
    25 0 -3 <
    26 -1 -3 o
    26 2 -4 o
    27 -3 -2 o
    27 1 -4 <
    27 4 -5 o
    28 -1 -3 o
    28 3 -5 o
    29 -3 -2 <
    29 -2 -3 o
    29 1 -4 o
    29 4 -5 <
    30 -4 -2 <
    30 -1 -3 o
    30 0 -4 o
    30 3 -5 <
    31 -2 -3 o
    31 1 -4 o
    31 2 -5 o
    32 0 -4 o
    32 3 -5 <
    33 -2 -3 <
    33 -1 -4 <
    33 2 -5 <
    34 -3 -3 <
    34 0 -4 <
    34 1 -5 o
    35 -1 -4 o
    35 2 -5 <
    36 -3 -3 <
    36 1 -5 <
    37 -1 -4 <
    37 0 -5 <
    37 3 -6 o
    38 -2 -4 <
    38 1 -5 o
    39 -1 -4 <
    39 0 -5 <
    40 -2 -4 <
    40 1 -5 <
    40 2 -6 <
    41 0 -5 <
    42 -1 -5 <
    43 0 -5 <
    43 1 -6 <
    -43 0 7 <
    -42 -1 7 <
    -41 0 7 <
    -41 1 6 o
    -40 -1 7 o
    -40 0 6 <
    -40 2 6 <
    -39 -2 7 <
    -39 1 6 <
    -38 0 6 <
    -37 -2 7 <
    -37 -1 6 <
    -37 2 5 <
    -36 -3 7 <
    -36 0 6 o
    -36 1 5 <
    -35 -1 6 o
    -35 2 5 <
    -34 -3 7 <
    -34 -2 6 <
    -34 1 5 o
    -33 -1 6 <
    -33 0 5 <
    -33 3 4 <
    -32 -2 6 o
    -32 1 5 o
    -32 2 4 o
    -31 -3 6 o
    -31 0 5 o
    -31 3 4 <
    -30 -1 5 o
    -30 2 4 <
    -29 -3 6 o
    -29 1 4 o
    -29 4 3 <
    -28 -1 5 o
    -28 3 3 o
    -27 -2 5 o
    -27 1 4 <
    -27 4 3 o
    -26 -4 6 o
    -26 0 4 <
    -26 3 3 <
    -25 -2 5 o
    -25 2 3 o
    -24 -3 5 o
    -24 0 4 o
    -23 -1 4 o
    -23 2 3 <
    -22 -3 5 o
    -22 1 3 o
    -22 4 2 <
    -21 -4 5 o
    -21 3 2 o
    -20 -2 4 o
    -19 -4 5 <
    -19 0 3 o
    -19 3 2 o
    -18 2 2 <
    -18 5 1 o
    -17 -3 4 <
    -17 4 1 o
    -16 -5 5 <
    -16 -1 3 o
    -15 1 2 o
    -15 4 1 o
    -14 -4 4 o
    -14 3 1 o
    -13 -2 3 o
    -11 2 1 o
    -11 5 0 o
    -10 -3 3 o
    -10 4 0 o
    -7 -4 3 o
    -7 3 0 o
    -3 4 -1 <
    3 -5 2 o
    3 -1 0 o
    4 1 -1 o
    6 -2 0 o
    7 0 -1 o
    8 2 -2 o
    8 5 -3 o
    9 -3 0 o
    10 -5 1 o
    10 -1 -1 o
    11 1 -2 o
    12 -4 0 o
    12 3 -3 o
    13 -2 -1 o
    14 0 -2 o
    15 2 -3 o
    15 5 -4 o
    16 -3 -1 o
    16 4 -4 o
    17 -5 0 o
    17 -1 -2 o
    18 1 -3 o
    18 4 -4 <
    19 -4 -1 o
    19 0 -3 o
    19 3 -4 <
    20 -2 -2 o
    21 -4 -1 <
    21 0 -3 o
    22 -1 -3 o
    22 2 -4 o
    23 -3 -2 o
    23 1 -4 o
    23 4 -5 o
    24 -1 -3 o
    25 -2 -3 o
    25 1 -4 o
    25 4 -5 o
    26 -4 -2 <
    26 0 -4 <
    26 3 -5 o
    27 -2 -3 o
    27 2 -5 <
    28 -4 -2 <
    28 -3 -3 o
    28 0 -4 o
    28 3 -5 o
    29 -1 -4 o
    29 2 -5 o
    30 -3 -3 <
    30 1 -5 o
    30 4 -6 <
    31 -1 -4 o
    31 3 -6 o
    32 -3 -3 o
    32 -2 -4 o
    32 1 -5 o
    33 0 -5 <
    33 3 -6 <
    34 -2 -4 o
    34 1 -5 o
    34 2 -6 o
    35 -3 -4 <
    35 0 -5 o
    35 3 -6 <
    36 -2 -4 o
    36 -1 -5 <
    36 2 -6 o
    37 -3 -4 <
    37 0 -5 <
    37 1 -6 <
    38 -1 -5 o
    38 2 -6 <
    39 -2 -5 <
    39 1 -6 <
    40 -1 -5 <
    40 0 -6 <
    41 -2 -5 <
    41 1 -6 <
    41 2 -7 <
    42 0 -6 <
    43 -1 -6 <
    44 0 -6 <
    -44 0 8 <
    -43 -1 8 <
    -42 0 8 <
    -42 1 7 <
    -41 -1 8 <
    -41 0 7 <
    -41 2 7 <
    -40 -2 8 <
    -40 1 7 <
    -39 0 7 o
    -38 -2 8 <
    -38 -1 7 <
    -38 2 6 <
    -37 -3 8 <
    -37 0 7 <
    -37 1 6 <
    -36 -1 7 o
    -36 2 6 o
    -36 3 5 <
    -35 -3 8 <
    -35 -2 7 <
    -35 1 6 o
    -34 0 6 o
    -34 3 5 <
    -33 -2 7 <
    -33 2 5 <
    -32 -3 7 <
    -32 0 6 <
    -32 1 5 o
    -31 -1 6 o
    -31 2 5 o
    -30 -3 7 <
    -30 -2 6 o
    -30 1 5 o
    -30 4 4 <
    -29 -4 7 <
    -29 0 5 o
    -29 3 4 o
    -28 -2 6 o
    -28 2 4 o
    -27 -3 6 o
    -27 0 5 o
    -26 -1 5 o
    -26 2 4 o
    -25 -3 6 <
    -25 1 4 o
    -25 4 3 <
    -24 -4 6 <
    -24 3 3 o
    -23 -2 5 o
    -22 -4 6 o
    -22 0 4 o
    -22 3 3 <
    -21 -1 4 o
    -21 2 3 o
    -20 -3 5 o
    -20 1 3 o
    -20 4 2 o
    -18 -2 4 o
    -17 -4 5 o
    -17 0 3 o
    -17 3 2 o
    -16 2 2 o
    -16 5 1 o
    -15 -3 4 o
    -15 4 1 o
    -14 -5 5 o
    -14 -1 3 o
    -13 1 2 <
    -12 -4 4 o
    -12 0 2 o
    -12 3 1 o
    -9 -5 4 <
    -9 -1 2 o
    -8 1 1 o
    -8 4 0 o
    -7 3 0 o
    2 -3 1 o
    5 -4 1 o
    5 3 -2 o
    8 -5 1 o
    8 -1 -1 o
    9 1 -2 o
    9 4 -3 o
    11 -2 -1 o
    12 0 -2 o
    13 2 -3 o
    13 5 -4 <
    14 -3 -1 o
    15 -5 0 <
    15 -1 -2 o
    16 -2 -2 o
    16 1 -3 o
    17 -4 -1 o
    17 0 -3 o
    17 3 -4 <
    18 -2 -2 <
    18 2 -4 <
    18 5 -5 o
    19 -3 -2 o
    20 -1 -3 o
    20 2 -4 o
    21 -3 -2 o
    21 1 -4 o
    21 4 -5 o
    22 -4 -2 o
    22 3 -5 o
    23 -2 -3 o
    24 -4 -2 <
    24 0 -4 o
    24 3 -5 o
    25 -1 -4 o
    25 2 -5 o
    26 -3 -3 o
    26 1 -5 o
    26 4 -6 o
    27 -1 -4 <
    28 -3 -3 o
    28 -2 -4 o
    28 1 -5 o
    28 4 -6 <
    29 -4 -3 <
    29 0 -5 o
    29 3 -6 o
    30 -2 -4 <
    30 2 -6 o
    31 -3 -4 <
    31 0 -5 o
    31 3 -6 o
    32 -1 -5 o
    32 2 -6 o
    33 -3 -4 <
    33 1 -6 <
    34 -1 -5 o
    34 0 -6 o
    34 3 -7 <
    35 -2 -5 <
    35 1 -6 o
    36 0 -6 o
    36 3 -7 <
    37 -2 -5 <
    37 -1 -6 <
    37 2 -7 <
    38 0 -6 o
    38 1 -7 o
    39 -1 -6 <
    39 2 -7 <
    40 -2 -6 <
    40 1 -7 <
    41 -1 -6 <
    41 0 -7 <
    42 1 -7 <
    43 0 -7 <
    -47 0 1 <
    -46 0 0 <
    -45 0 1 <
    -45 1 2 <
    -44 -1 -1 <
    -44 0 0 <
    -44 2 4 <
    -43 0 1 <
    -43 1 2 <
    -42 -1 -1 <
    -42 0 0 <
    -42 2 4 <
    -41 -2 -3 <
    -41 1 2 <
    -41 3 6 <
    -40 -1 -1 <
    -40 0 0 <
    -40 2 4 <
    -39 -2 -3 <
    -39 1 2 <
    -39 3 6 <
    -38 -3 -5 <
    -38 -1 -1 <
    -38 0 0 <
    -38 2 4 <
    -37 -2 -3 <
    -37 1 2 <
    -37 3 6 <
    -36 -3 -5 <
    -36 -1 -1 <
    -36 0 0 <
    -36 2 4 <
    -36 4 8 <
    -35 -2 -3 <
    -35 1 2 <
    -35 3 6 <
    -34 -3 -5 <
    -34 -1 -1 o
    -34 0 0 <
    -34 2 4 <
    -34 4 8 <
    -33 -2 -3 <
    -33 1 2 o
    -33 3 6 <
    -32 -3 -5 <
    -32 0 0 o
    -32 2 4 o
    -32 4 8 <
    -31 -4 -7 <
    -31 -2 -3 <
    -31 1 2 o
    -31 3 6 <
    -30 -3 -5 <
    -30 0 0 <
    -30 2 4 o
    -30 4 8 <
    -29 -4 -7 <
    -29 -2 -3 o
    -29 1 2 <
    -29 3 6 o
    -28 -3 -5 <
    -28 0 0 <
    -28 2 4 <
    -27 -4 -7 <
    -27 -2 -3 <
    -27 1 2 o
    -27 3 6 o
    -26 -3 -5 <
    -26 0 0 o
    -26 2 4 <
    -25 -4 -7 <
    -25 -2 -3 <
    -25 1 2 <
    -24 -3 -5 <
    -24 0 0 <
    -24 2 4 o
    -23 -4 -7 <
    -23 1 2 o
    -22 -3 -5 <
    -22 0 0 <
    -22 2 4 o
    -21 -4 -7 <
    -21 1 2 <
    -20 -5 -9 <
    -20 -3 -5 <
    -20 0 0 o
    -20 2 4 <
    -19 -4 -7 <
    -19 1 2 o
    -18 -5 -9 <
    -18 -3 -5 <
    -18 0 0 <
    -17 -4 -7 <
    -17 1 2 <
    -16 -5 -9 <
    -16 -3 -5 o
    -16 0 0 o
    -15 -4 -7 <
    -15 1 2 o
    -14 -5 -9 <
    -14 -3 -5 <
    -14 0 0 o
    -13 -4 -7 o
    -13 1 2 <
    -12 -5 -9 <
    -12 -3 -5 <
    -12 0 0 o
    -11 -4 -7 <
    -10 -5 -9 <
    -10 0 0 <
    -9 -4 -7 <
    -8 -5 -9 <
    -8 0 0 o
    -7 -4 -7 <
    -6 -5 -9 <
    -6 0 0 o
    -5 -4 -7 o
    -4 0 0 o
    -3 -4 -7 o
    -2 0 0 o
    -1 -4 -7 <
    1 -4 -7 <
    3 -4 -7 o
    4 0 0 o
    5 -4 -7 o
    6 0 0 o
    7 -4 -7 <
    8 0 0 o
    9 1 2 <
    10 0 0 <
    11 1 2 <
    12 0 0 o
    13 1 2 o
    14 0 0 o
    14 2 4 o
    15 1 2 o
    15 3 6 <
    15 5 10 <
    16 0 0 o
    16 2 4 <
    16 4 8 <
    17 -4 -7 o
    17 1 2 o
    17 3 6 o
    17 5 10 <
    18 0 0 o
    18 2 4 <
    18 4 8 <
    19 -4 -7 <
    19 1 2 o
    19 3 6 <
    19 5 10 <
    20 0 0 o
    20 2 4 <
    20 4 8 <
    21 -4 -7 o
    21 1 2 <
    21 3 6 o
    22 0 0 <
    22 2 4 <
    22 4 8 <
    23 -4 -7 <
    23 1 2 <
    23 3 6 <
    24 0 0 <
    24 2 4 <
    24 4 8 <
    25 -4 -7 <
    25 1 2 <
    25 3 6 <
    26 0 0 o
    26 2 4 <
    26 4 8 <
    27 -4 -7 <
    27 1 2 o
    27 3 6 <
    28 -3 -5 <
    28 0 0 <
    28 2 4 <
    28 4 8 <
    29 -4 -7 <
    29 1 2 <
    29 3 6 <
    30 -3 -5 <
    30 0 0 <
    30 2 4 <
    30 4 8 <
    31 -4 -7 <
    31 1 2 <
    31 3 6 <
    32 -3 -5 <
    32 0 0 <
    32 2 4 <
    33 -4 -7 <
    33 1 2 o
    33 3 6 <
    34 -3 -5 <
    34 0 0 <
    34 2 4 <
    35 -4 -7 <
    35 -2 -3 <
    35 1 2 <
    35 3 6 <
    36 -3 -5 <
    36 0 0 <
    36 2 4 <
    37 -2 -3 <
    37 1 2 <
    37 3 6 <
    38 -3 -5 <
    38 0 0 <
    38 2 4 <
    39 -2 -3 <
    39 1 2 <
    40 -3 -5 <
    40 -1 -1 <
    40 0 0 <
    40 2 4 <
    41 -2 -3 <
    41 1 2 <
    42 -3 -5 <
    42 -1 -1 <
    42 0 0 <
    42 2 4 <
    43 -2 -3 <
    43 1 2 <
    44 -1 -1 <
    44 0 0 <
    45 -2 -3 <
    45 0 1 <
    45 1 2 <
    46 -1 -1 <
    46 0 0 <
    -46 0 2 <
    -46 1 3 <
    -45 -1 0 <
    -45 0 1 <
    -45 2 5 <
    -44 0 2 <
    -44 1 3 <
    -43 -1 0 <
    -43 0 1 <
    -43 2 5 <
    -42 -2 -2 <
    -42 1 3 <
    -42 3 7 <
    -41 -1 0 <
    -41 0 1 o
    -41 2 5 <
    -40 -2 -2 <
    -40 1 3 <
    -40 3 7 <
    -39 -1 0 <
    -39 0 1 <
    -39 2 5 <
    -38 -2 -2 <
    -38 -1 -1 <
    -38 1 3 <
    -37 -3 -4 <
    -37 0 1 <
    -37 2 5 <
    -36 -2 -2 <
    -36 -1 -1 <
    -36 1 3 <
    -35 -3 -4 <
    -35 0 1 <
    -35 2 5 <
    -34 -2 -2 <
    -34 -1 -1 o
    -34 1 3 o
    -33 -3 -4 <
    -33 0 1 <
    -32 -4 -6 <
    -32 -2 -2 <
    -32 -1 -1 <
    -32 1 3 <
    -32 4 8 <
    -31 -3 -4 <
    -31 0 1 <
    -30 -4 -6 <
    -30 -1 -1 o
    -30 1 3 o
    -30 4 8 <
    -29 -3 -4 <
    -29 -2 -3 o
    -29 0 1 o
    -28 -4 -6 <
    -28 -1 -1 <
    -28 4 8 <
    -27 -3 -4 <
    -27 -2 -3 <
    -27 0 1 <
    -27 3 6 o
    -26 -4 -6 <
    -26 -1 -1 <
    -26 4 8 <
    -25 -3 -4 <
    -25 -2 -3 <
    -25 0 1 <
    -25 3 6 <
    -24 -4 -6 <
    -24 -1 -1 <
    -24 4 8 o
    -23 -2 -3 <
    -23 3 6 <
    -22 -4 -6 <
    -22 -1 -1 <
    -22 2 4 o
    -22 4 8 <
    -21 -5 -8 <
    -21 -2 -3 o
    -21 3 6 <
    -20 -4 -6 <
    -20 -1 -1 o
    -20 2 4 <
    -19 -5 -8 <
    -19 -2 -3 <
    -19 3 6 o
    -18 -4 -6 <
    -18 -1 -1 <
    -18 2 4 <
    -17 -5 -8 <
    -17 -2 -3 o
    -16 -4 -6 <
    -16 -3 -5 o
    -16 2 4 <
    -15 -5 -8 <
    -15 -2 -3 o
    -14 -3 -5 <
    -14 2 4 o
    -13 -5 -8 <
    -13 -2 -3 <
    -13 1 2 <
    -12 -3 -5 <
    -11 -5 -8 <
    -11 -2 -3 o
    -11 1 2 o
    -10 -3 -5 <
    -9 -5 -8 <
    -9 1 2 <
    -8 -3 -5 <
    -7 -5 -8 <
    -6 -3 -5 <
    -4 -3 -5 o
    -2 -3 -5 o
    0 5 9 <
    2 5 9 <
    4 5 9 o
    5 -4 -7 o
    5 4 7 <
    6 5 9 <
    7 -4 -7 <
    7 4 7 <
    8 5 9 o
    9 -4 -7 o
    9 -1 -2 <
    9 4 7 <
    10 3 5 o
    10 5 9 <
    11 -4 -7 o
    11 -1 -2 o
    11 4 7 <
    12 3 5 <
    12 5 9 <
    13 -1 -2 <
    13 4 7 o
    14 3 5 <
    14 5 9 <
    15 -1 -2 o
    15 4 7 <
    16 3 5 o
    16 5 9 <
    17 -1 -2 o
    17 2 3 o
    17 4 7 <
    18 3 5 <
    18 5 9 <
    19 -1 -2 o
    19 2 3 <
    19 4 7 o
    20 -2 -4 <
    20 3 5 <
    20 5 9 <
    21 -1 -2 <
    21 2 3 o
    21 4 7 <
    22 -2 -4 o
    22 3 5 o
    23 -1 -2 <
    23 2 3 <
    23 4 7 <
    24 -2 -4 o
    24 3 5 <
    25 -1 -2 o
    25 2 3 <
    25 4 7 <
    26 -5 -9 <
    26 -2 -4 <
    26 1 1 <
    26 3 5 <
    27 -1 -2 o
    27 2 3 <
    27 4 7 <
    28 -2 -4 <
    28 1 1 <
    28 3 5 <
    29 -1 -2 <
    29 2 3 o
    29 4 7 <
    30 -2 -4 <
    30 1 1 o
    30 3 5 <
    31 -1 -2 <
    31 2 3 <
    31 4 7 <
    32 -2 -4 o
    32 1 1 <
    32 3 5 <
    33 -1 -2 <
    33 2 3 <
    34 -2 -4 <
    34 1 1 o
    34 3 5 <
    35 -3 -6 <
    35 -1 -2 <
    35 2 3 <
    36 -2 -4 <
    36 1 1 <
    36 3 5 <
    37 -3 -6 <
    37 -1 -2 o
    37 0 -1 <
    37 2 3 <
    38 -2 -4 <
    38 1 1 <
    38 3 5 <
    39 -3 -6 <
    39 -1 -2 <
    39 0 -1 <
    39 2 3 <
    40 -2 -4 <
    40 1 1 <
    41 -3 -6 <
    41 -1 -2 <
    41 0 -1 o
    41 2 3 <
    42 -2 -4 <
    42 1 1 <
    43 -1 -2 <
    43 0 -1 <
    44 -2 -4 <
    44 0 0 <
    44 1 1 <
    45 -1 -2 <
    45 0 -1 <
    46 0 0 <
    47 0 -1 <
    -47 0 3 <
    -47 1 4 <
    -46 -1 1 <
    -46 0 2 <
    -45 0 3 <
    -45 1 4 <
    -44 -1 1 <
    -44 0 2 <
    -44 2 6 <
    -43 -2 -1 <
    -43 1 4 <
    -42 -1 1 <
    -42 0 2 <
    -42 2 6 <
    -41 -2 -1 <
    -41 1 4 <
    -40 -1 1 <
    -40 0 2 <
    -40 2 6 <
    -40 3 7 <
    -39 -2 -1 <
    -39 -1 0 <
    -39 1 4 <
    -38 -3 -3 <
    -38 0 2 <
    -38 3 7 <
    -37 -2 -1 <
    -37 -1 0 <
    -37 1 4 <
    -36 -3 -3 <
    -36 0 2 <
    -36 3 7 <
    -35 -2 -1 <
    -35 -1 0 <
    -35 2 5 <
    -35 4 9 <
    -34 -3 -3 <
    -34 -2 -2 <
    -34 0 2 <
    -34 3 7 <
    -33 -1 0 <
    -33 2 5 <
    -32 -3 -3 <
    -32 -2 -2 <
    -32 0 2 <
    -32 3 7 <
    -31 -4 -5 <
    -31 -1 0 o
    -31 2 5 o
    -30 -3 -3 <
    -30 -2 -2 <
    -30 1 3 o
    -29 -4 -5 <
    -29 -1 0 <
    -29 2 5 o
    -28 -2 -2 o
    -28 1 3 o
    -27 -4 -5 <
    -27 -1 0 <
    -27 2 5 <
    -26 -2 -2 <
    -26 1 3 o
    -25 -4 -5 <
    -25 -3 -4 <
    -25 0 1 <
    -25 5 10 <
    -24 -2 -2 o
    -24 1 3 o
    -23 -4 -5 <
    -23 -3 -4 <
    -23 0 1 <
    -23 5 10 <
    -22 -5 -7 <
    -22 -2 -2 <
    -22 1 3 o
    -22 4 8 <
    -21 -3 -4 <
    -21 0 1 o
    -20 -5 -7 <
    -20 -2 -2 o
    -20 4 8 <
    -19 -3 -4 o
    -19 0 1 o
    -18 -5 -7 <
    -18 -4 -6 <
    -18 -1 -1 <
    -17 -3 -4 <
    -17 0 1 o
    -17 3 6 o
    -16 -5 -7 <
    -16 -4 -6 <
    -16 -1 -1 o
    -15 -3 -4 <
    -14 -5 -7 <
    -14 -4 -6 <
    -14 -1 -1 o
    -12 -4 -6 <
    -12 -1 -1 <
    -12 2 4 o
    -11 -2 -3 o
    -10 -4 -6 <
    -9 -2 -3 <
    -8 -4 -6 <
    -7 -5 -8 <
    -7 -2 -3 <
    -7 1 2 o
    -6 -4 -6 o
    -6 5 9 <
    -5 -5 -8 <
    -5 -2 -3 o
    -4 5 9 <
    -3 -5 -8 o
    -2 5 9 o
    -1 -5 -8 <
    -1 4 7 o
    0 -3 -5 o
    0 5 9 <
    1 -5 -8 <
    1 4 7 <
    2 -3 -5 o
    2 3 5 o
    3 4 7 o
    4 3 5 o
    5 4 7 <
    6 3 5 <
    7 -1 -2 o
    7 2 3 <
    8 3 5 <
    9 -1 -2 <
    9 2 3 <
    10 3 5 o
    11 -4 -7 o
    11 2 3 o
    13 2 3 <
    13 5 8 <
    14 -2 -4 o
    14 1 1 o
    15 2 3 o
    15 5 8 <
    16 -2 -4 <
    16 1 1 o
    16 4 6 <
    17 2 3 o
    17 5 8 <
    18 -2 -4 <
    18 1 1 <
    18 4 6 <
    19 0 -1 o
    19 2 3 <
    19 5 8 <
    20 -2 -4 <
    20 1 1 o
    20 4 6 <
    21 0 -1 o
    21 3 4 <
    21 5 8 <
    22 -5 -9 <
    22 1 1 <
    22 4 6 <
    23 -3 -6 <
    23 0 -1 <
    23 3 4 <
    24 -5 -9 <
    24 1 1 o
    24 4 6 <
    25 -3 -6 <
    25 0 -1 <
    25 3 4 <
    26 -5 -9 <
    26 1 1 <
    26 4 6 <
    27 -3 -6 o
    27 0 -1 <
    27 3 4 <
    28 -1 -3 o
    28 1 1 <
    28 2 2 o
    28 4 6 <
    29 -3 -6 <
    29 0 -1 o
    29 3 4 <
    30 -1 -3 o
    30 2 2 <
    30 4 6 <
    31 -3 -6 <
    31 0 -1 <
    31 3 4 <
    32 -1 -3 <
    32 2 2 <
    32 4 6 <
    33 -3 -6 <
    33 0 -1 <
    33 3 4 <
    34 -4 -8 <
    34 -1 -3 o
    34 2 2 <
    35 -3 -6 <
    35 0 -1 <
    35 1 0 o
    35 3 4 <
    36 -4 -8 <
    36 -1 -3 <
    36 2 2 <
    37 -3 -6 <
    37 -2 -5 <
    37 0 -1 <
    37 1 0 <
    37 3 4 <
    38 -1 -3 <
    38 2 2 <
    39 -3 -6 <
    39 -2 -5 <
    39 0 -1 <
    39 1 0 <
    40 -1 -3 <
    40 2 2 <
    41 -2 -5 <
    41 0 -1 o
    41 1 0 <
    42 -1 -3 <
    42 0 -2 o
    42 2 2 <
    43 -2 -5 <
    43 0 -1 <
    43 1 0 <
    44 -1 -3 <
    44 0 -2 <
    45 -2 -5 <
    45 0 -1 <
    45 1 0 <
    46 -1 -3 <
    46 0 -2 <
    47 0 -1 <
    -48 0 4 <
    -46 0 4 <
    -46 1 5 <
    -45 -1 2 <
    -45 0 3 <
    -45 2 7 <
    -44 -2 0 <
    -44 1 5 <
    -43 -1 2 <
    -43 0 3 <
    -43 2 7 <
    -42 -2 0 <
    -42 1 5 <
    -41 -1 2 <
    -41 0 3 <
    -41 3 8 <
    -40 -2 0 <
    -40 -1 1 <
    -40 1 5 <
    -40 2 6 <
    -39 -3 -2 <
    -39 0 3 <
    -39 3 8 <
    -38 -2 0 <
    -38 -1 1 <
    -38 2 6 <
    -37 -3 -2 <
    -37 0 3 <
    -37 1 4 <
    -37 3 8 <
    -36 -2 0 <
    -36 -1 1 o
    -36 2 6 o
    -35 -3 -2 <
    -35 -2 -1 <
    -35 0 3 <
    -35 1 4 o
    -34 -1 1 <
    -34 2 6 <
    -33 -3 -2 <
    -33 -2 -1 o
    -33 1 4 <
    -33 4 9 <
    -32 -4 -4 <
    -32 -1 1 <
    -32 0 2 <
    -31 -3 -2 <
    -31 -2 -1 <
    -31 1 4 <
    -31 4 9 <
    -30 -4 -4 <
    -30 -3 -3 <
    -30 0 2 <
    -30 3 7 <
    -29 -2 -1 o
    -29 1 4 o
    -29 4 9 <
    -28 -4 -4 <
    -28 -3 -3 <
    -28 0 2 o
    -28 3 7 o
    -27 -2 -1 <
    -27 -1 0 <
    -27 2 5 <
    -26 -4 -4 <
    -26 -3 -3 o
    -26 0 2 <
    -26 3 7 o
    -25 -2 -1 <
    -25 -1 0 o
    -25 2 5 o
    -24 -3 -3 <
    -24 0 2 <
    -23 -5 -6 <
    -23 -4 -5 <
    -23 -1 0 <
    -23 2 5 <
    -22 -3 -3 <
    -22 1 3 o
    -21 -5 -6 <
    -21 -4 -5 o
    -21 -1 0 o
    -21 5 10 o
    -20 -3 -3 <
    -20 -2 -2 o
    -20 1 3 o
    -19 -5 -6 <
    -19 -4 -5 <
    -19 -1 0 <
    -18 -2 -2 <
    -18 1 3 o
    -18 4 8 <
    -17 -4 -5 <
    -17 0 1 o
    -16 -5 -7 <
    -16 -2 -2 o
    -15 -4 -5 o
    -15 0 1 o
    -15 3 6 o
    -14 -5 -7 <
    -14 -2 -2 o
    -13 -3 -4 <
    -13 0 1 o
    -12 -5 -7 <
    -11 -3 -4 o
    -10 -5 -7 o
    -10 -1 -1 o
    -10 2 4 o
    -9 -3 -4 <
    -8 -5 -7 <
    -8 -1 -1 o
    -8 5 9 <
    -6 -4 -6 o
    -6 5 9 <
    -5 4 7 o
    -4 -4 -6 <
    -3 -2 -3 <
    -3 4 7 o
    -2 -4 -6 o
    0 3 5 o
    2 3 5 o
    3 -5 -8 <
    3 2 3 <
    4 -3 -5 <
    5 -5 -8 o
    5 2 3 o
    5 5 8 <
    7 2 3 <
    7 5 8 <
    8 1 1 o
    8 4 6 <
    9 5 8 <
    10 1 1 o
    10 4 6 <
    11 5 8 <
    12 -2 -4 <
    12 1 1 <
    12 4 6 <
    13 3 4 <
    13 5 8 <
    14 -2 -4 o
    14 4 6 <
    15 0 -1 o
    15 3 4 <
    16 4 6 <
    17 0 -1 o
    17 3 4 <
    18 2 2 o
    18 4 6 <
    18 5 7 <
    19 -3 -6 o
    19 0 -1 o
    19 3 4 o
    20 -5 -9 <
    20 -1 -3 o
    20 2 2 o
    20 5 7 <
    21 -3 -6 <
    21 3 4 <
    22 -1 -3 o
    22 2 2 <
    22 5 7 <
    23 -3 -6 <
    23 1 0 o
    23 3 4 <
    23 4 5 <
    24 -1 -3 o
    24 2 2 o
    25 1 0 <
    25 4 5 <
    26 -1 -3 o
    26 2 2 <
    27 -2 -5 <
    27 1 0 <
    27 4 5 <
    28 -4 -8 <
    28 -1 -3 o
    28 0 -2 o
    28 2 2 o
    28 3 3 <
    29 -2 -5 <
    29 1 0 <
    29 4 5 <
    30 -4 -8 <
    30 0 -2 <
    30 3 3 <
    31 -2 -5 o
    31 1 0 <
    31 4 5 <
    32 -4 -8 <
    32 0 -2 <
    32 3 3 <
    33 -2 -5 <
    33 1 0 <
    33 2 1 <
    34 -4 -8 <
    34 -3 -7 <
    34 0 -2 <
    34 3 3 <
    35 -2 -5 <
    35 -1 -4 <
    35 1 0 o
    35 2 1 o
    36 -3 -7 <
    36 0 -2 <
    36 3 3 <
    37 -2 -5 <
    37 -1 -4 <
    37 1 0 <
    37 2 1 <
    38 -3 -7 <
    38 0 -2 <
    38 1 -1 <
    38 3 3 <
    39 -1 -4 <
    39 2 1 <
    40 -3 -7 <
    40 0 -2 <
    40 1 -1 <
    41 -1 -4 <
    41 2 1 <
    42 -3 -7 <
    42 -2 -6 <
    42 0 -2 o
    42 1 -1 <
    43 -1 -4 <
    43 2 1 <
    44 -2 -6 <
    44 0 -2 <
    44 1 -1 <
    45 -1 -4 <
    45 0 -3 <
    46 0 -2 <
    46 1 -1 <
    47 -1 -4 <
    47 0 -3 <
    -47 0 5 <
    -47 1 6 <
    -46 -1 3 <
    -46 0 4 <
    -45 1 6 <
    -44 -1 3 <
    -44 0 4 <
    -43 -2 1 <
    -43 1 6 <
    -43 2 7 <
    -42 -1 3 <
    -42 0 4 <
    -42 3 9 <
    -41 -2 1 <
    -41 -1 2 <
    -41 2 7 <
    -40 -3 -1 <
    -40 0 4 <
    -40 1 5 <
    -39 -2 1 <
    -39 -1 2 <
    -39 2 7 <
    -38 -3 -1 <
    -38 0 4 o
    -38 1 5 o
    -37 -2 1 <
    -37 -1 2 <
    -37 2 7 <
    -37 3 8 <
    -36 -3 -1 <
    -36 -2 0 <
    -36 1 5 <
    -36 4 10 <
    -35 -1 2 <
    -35 0 3 <
    -35 3 8 <
    -34 -3 -1 <
    -34 -2 0 <
    -34 1 5 o
    -33 -4 -3 <
    -33 -1 2 <
    -33 0 3 <
    -33 3 8 <
    -32 -2 0 <
    -32 2 6 o
    -31 -4 -3 <
    -31 -3 -2 <
    -31 0 3 <
    -30 -2 0 <
    -30 -1 1 o
    -30 2 6 o
    -29 -4 -3 <
    -29 -3 -2 o
    -29 0 3 o
    -29 1 4 o
    -29 4 9 <
    -28 -1 1 <
    -28 2 6 o
    -27 -4 -3 <
    -27 -3 -2 <
    -27 1 4 <
    -27 4 9 o
    -26 -4 -4 <
    -26 -1 1 o
    -25 -3 -2 <
    -25 -2 -1 <
    -25 1 4 <
    -24 -4 -4 <
    -24 -1 1 <
    -24 0 2 <
    -24 3 7 <
    -23 -2 -1 o
    -22 -5 -5 <
    -22 -4 -4 <
    -22 0 2 <
    -21 -2 -1 o
    -21 2 5 o
    -20 -4 -4 <
    -20 -3 -3 <
    -20 0 2 <
    -19 -5 -6 <
    -19 -1 0 <
    -19 2 5 <
    -18 -4 -4 <
    -18 -3 -3 <
    -17 -5 -6 <
    -17 -1 0 o
    -16 -3 -3 o
    -16 1 3 o
    -15 -5 -6 <
    -15 -1 0 <
    -14 -3 -3 <
    -14 -2 -2 o
    -13 -5 -6 <
    -13 -4 -5 <
    -13 3 6 o
    -12 -2 -2 o
    -11 -4 -5 <
    -11 0 1 o
    -10 -2 -2 o
    -10 5 9 o
    -9 -4 -5 o
    -7 -3 -4 <
    -6 -5 -7 o
    -6 -1 -1 o
    -5 -3 -4 <
    -5 1 2 o
    -5 4 7 o
    -4 -5 -7 <
    -2 3 5 o
    -1 -2 -3 o
    0 -4 -6 <
    1 2 3 o
    1 5 8 <
    3 2 3 <
    3 5 8 o
    4 4 6 <
    5 5 8 <
    6 1 1 o
    6 4 6 o
    7 -5 -8 <
    8 1 1 o
    8 4 6 <
    9 3 4 <
    11 0 -1 o
    11 3 4 o
    12 2 2 <
    12 5 7 <
    13 0 -1 o
    13 3 4 <
    14 2 2 o
    14 5 7 <
    15 4 5 o
    16 -1 -3 o
    16 2 2 o
    16 5 7 <
    17 -3 -6 o
    17 1 0 o
    17 4 5 <
    18 -1 -3 o
    18 3 3 <
    18 5 7 <
    19 1 0 <
    19 4 5 <
    20 -1 -3 o
    20 3 3 <
    21 1 0 o
    21 4 5 <
    21 5 6 <
    22 0 -2 <
    22 3 3 <
    23 -2 -5 <
    23 1 0 o
    23 2 1 o
    23 4 5 <
    23 5 6 <
    24 -4 -8 <
    24 0 -2 <
    24 3 3 <
    25 -2 -5 o
    25 2 1 <
    26 -4 -8 <
    26 0 -2 <
    26 3 3 o
    26 4 4 <
    27 -2 -5 <
    27 -1 -4 <
    27 2 1 <
    28 -3 -7 o
    28 0 -2 o
    28 1 -1 <
    28 3 3 <
    28 4 4 <
    29 -1 -4 <
    29 2 1 <
    30 -3 -7 <
    30 1 -1 o
    30 4 4 <
    31 -1 -4 o
    31 2 1 <
    31 3 2 <
    32 -3 -7 <
    32 1 -1 <
    32 4 4 <
    33 -1 -4 <
    33 0 -3 <
    33 2 1 <
    33 3 2 <
    34 -3 -7 <
    34 -2 -6 <
    34 1 -1 <
    34 2 0 o
    35 -4 -9 <
    35 -1 -4 <
    35 0 -3 <
    35 3 2 <
    36 -2 -6 o
    36 1 -1 o
    36 2 0 <
    37 0 -3 <
    37 3 2 <
    38 -2 -6 <
    38 1 -1 <
    38 2 0 <
    39 0 -3 <
    39 3 2 <
    40 -2 -6 <
    40 -1 -5 <
    40 2 0 <
    41 -3 -8 <
    41 0 -3 <
    41 1 -2 <
    42 -2 -6 <
    42 -1 -5 <
    42 2 0 <
    43 0 -3 <
    43 1 -2 <
    44 -1 -5 <
    44 2 0 <
    45 -2 -7 <
    45 0 -3 <
    45 1 -2 <
    46 -1 -5 <
    46 0 -4 <
    48 0 -4 <
    -48 0 6 <
    -47 -1 4 <
    -47 0 5 <
    -46 1 7 <
    -45 -1 4 <
    -45 0 5 <
    -44 -2 2 <
    -44 1 7 <
    -44 2 8 <
    -43 -1 4 <
    -43 0 5 <
    -42 -2 2 <
    -42 -1 3 <
    -42 2 8 <
    -41 0 5 <
    -41 1 6 <
    -40 -2 2 <
    -40 -1 3 <
    -40 2 8 <
    -40 3 9 <
    -39 -3 0 <
    -39 1 6 <
    -38 -2 2 <
    -38 -1 3 <
    -38 0 4 o
    -38 3 9 <
    -37 -3 0 <
    -37 -2 1 <
    -37 1 6 <
    -37 2 7 <
    -36 -1 3 <
    -36 0 4 <
    -36 3 9 <
    -35 -3 0 <
    -35 -2 1 <
    -35 2 7 <
    -34 -4 -2 <
    -34 0 4 <
    -34 4 10 o
    -33 -2 1 o
    -33 -1 2 <
    -33 2 7 <
    -32 -4 -2 <
    -32 -3 -1 <
    -32 0 4 <
    -32 1 5 o
    -32 4 10 <
    -31 -2 1 <
    -31 -1 2 <
    -31 3 8 <
    -30 -4 -2 <
    -30 -3 -1 <
    -30 1 5 o
    -29 -1 2 <
    -29 0 3 o
    -29 3 8 <
    -28 -3 -1 <
    -28 -2 0 o
    -28 2 6 o
    -27 -4 -3 <
    -27 0 3 o
    -26 -3 -1 o
    -26 -2 0 <
    -26 2 6 <
    -25 -4 -3 <
    -25 0 3 <
    -25 4 9 <
    -24 -2 0 <
    -24 -1 1 <
    -23 -4 -3 <
    -23 -3 -2 <
    -23 1 4 <
    -22 -5 -5 <
    -22 -1 1 <
    -22 3 7 o
    -21 -4 -3 o
    -21 -3 -2 o
    -21 1 4 o
    -20 -5 -5 <
    -20 -1 1 o
    -20 0 2 <
    -19 -3 -2 o
    -19 -2 -1 o
    -18 -5 -5 <
    -18 -4 -4 <
    -18 0 2 o
    -17 -2 -1 o
    -17 2 5 o
    -16 -5 -5 <
    -16 -4 -4 o
    -16 4 8 o
    -15 -1 0 <
    -14 -4 -4 <
    -14 -3 -3 <
    -14 1 3 o
    -13 -5 -6 <
    -13 -1 0 <
    -12 -3 -3 <
    -11 -5 -6 <
    -10 -2 -2 o
    -10 5 9 o
    -9 -5 -6 <
    -9 -4 -5 o
    -9 0 1 o
    -8 -2 -2 o
    -7 -4 -5 o
    -7 4 7 <
    -5 -4 -5 <
    -4 -1 -1 o
    -4 3 5 <
    -3 -3 -4 o
    -2 -5 -7 <
    -1 5 8 <
    0 -5 -7 <
    1 -2 -3 o
    1 2 3 o
    2 -4 -6 <
    2 4 6 o
    4 1 1 o
    5 -1 -2 o
    5 3 4 <
    6 -3 -5 o
    6 5 7 o
    7 3 4 <
    8 5 7 <
    9 -5 -8 o
    9 0 -1 o
    9 4 5 o
    10 -2 -4 o
    10 2 2 o
    10 5 7 o
    11 4 5 <
    12 2 2 <
    13 1 0 <
    13 4 5 <
    14 -1 -3 <
    14 3 3 <
    15 1 0 <
    15 5 6 <
    16 -1 -3 o
    16 3 3 o
    17 5 6 <
    18 0 -2 o
    18 3 3 <
    18 4 4 <
    19 -2 -5 <
    19 2 1 o
    19 5 6 <
    20 0 -2 <
    20 4 4 <
    21 -2 -5 o
    21 2 1 o
    21 5 6 <
    22 -4 -8 <
    22 0 -2 <
    22 1 -1 <
    22 4 4 <
    23 -1 -4 <
    23 2 1 o
    23 3 2 <
    24 1 -1 <
    24 4 4 <
    25 -1 -4 <
    25 3 2 <
    26 -3 -7 o
    26 1 -1 o
    26 4 4 <
    27 -1 -4 <
    27 0 -3 o
    27 3 2 <
    27 4 3 <
    28 -3 -7 o
    28 -2 -6 o
    28 1 -1 <
    28 2 0 <
    29 0 -3 o
    29 3 2 o
    29 4 3 <
    30 -2 -6 o
    30 2 0 o
    31 -4 -9 <
    31 0 -3 <
    31 1 -2 <
    31 3 2 <
    31 4 3 <
    32 -2 -6 o
    32 -1 -5 o
    32 2 0 <
    32 3 1 <
    33 -4 -9 <
    33 0 -3 <
    33 1 -2 o
    33 4 3 <
    34 -1 -5 o
    34 2 0 o
    34 3 1 <
    35 -4 -9 <
    35 -3 -8 <
    35 1 -2 <
    36 -1 -5 <
    36 0 -4 <
    36 3 1 <
    37 -3 -8 <
    37 1 -2 <
    37 2 -1 <
    38 -1 -5 o
    38 0 -4 o
    38 3 1 <
    39 -3 -8 <
    39 -2 -7 <
    39 1 -2 <
    39 2 -1 <
    40 -1 -5 <
    40 0 -4 <
    40 3 1 <
    41 -2 -7 <
    41 1 -2 <
    41 2 -1 <
    42 0 -4 <
    42 1 -3 <
    43 -2 -7 <
    43 -1 -6 <
    43 2 -1 <
    44 0 -4 <
    44 1 -3 <
    45 -2 -7 <
    45 -1 -6 <
    46 0 -4 <
    46 1 -3 <
    47 -1 -6 <
    47 0 -5 <
    -47 0 7 <
    -47 1 8 <
    -46 -1 5 <
    -46 0 6 <
    -45 -2 3 <
    -45 1 8 <
    -45 2 9 <
    -44 -1 5 <
    -44 0 6 <
    -44 1 7 <
    -43 -2 3 <
    -43 -1 4 <
    -43 2 9 <
    -42 0 6 <
    -42 1 7 <
    -41 -3 2 <
    -41 -2 3 <
    -41 -1 4 <
    -41 3 10 <
    -40 -3 1 <
    -40 1 7 <
    -40 2 8 <
    -39 -2 3 <
    -39 -1 4 <
    -39 0 5 <
    -39 3 10 <
    -38 -3 1 <
    -38 -2 2 <
    -38 1 7 <
    -38 2 8 <
    -37 -1 4 <
    -37 0 5 <
    -36 -3 1 <
    -36 -2 2 <
    -36 2 8 <
    -36 3 9 <
    -35 0 5 <
    -35 1 6 o
    -34 -2 2 o
    -34 -1 3 o
    -34 3 9 <
    -33 -4 -1 <
    -33 -3 0 <
    -33 1 6 <
    -32 -1 3 <
    -32 0 4 <
    -31 -4 -1 <
    -31 -3 0 <
    -31 -2 1 <
    -31 2 7 <
    -30 -1 3 o
    -30 0 4 o
    -30 4 10 <
    -29 -3 0 <
    -29 -2 1 <
    -29 2 7 <
    -28 -4 -2 <
    -28 0 4 o
    -28 1 5 o
    -27 -2 1 <
    -27 -1 2 <
    -27 3 8 o
    -26 -4 -2 <
    -26 -3 -1 o
    -26 1 5 <
    -25 -1 2 <
    -24 -4 -2 <
    -24 -3 -1 <
    -24 2 6 o
    -23 -5 -4 <
    -23 0 3 o
    -23 4 9 o
    -22 -3 -1 <
    -22 -2 0 o
    -22 2 6 <
    -21 -5 -4 <
    -21 -4 -3 o
    -21 0 3 o
    -20 -2 0 <
    -20 -1 1 o
    -20 3 7 <
    -19 -5 -4 <
    -19 -4 -3 <
    -19 1 4 o
    -19 5 10 <
    -18 -1 1 o
    -17 -4 -3 <
    -17 -3 -2 <
    -16 -5 -5 <
    -16 0 2 o
    -15 -3 -2 <
    -15 -2 -1 o
    -14 -5 -5 <
    -13 -2 -1 o
    -12 -5 -5 <
    -12 -4 -4 o
    -12 1 3 o
    -11 -1 0 o
    -10 -4 -4 <
    -10 -3 -3 <
    -8 -3 -3 <
    -7 -5 -6 o
    -6 -2 -2 <
    -5 -5 -6 <
    -5 -4 -5 <
    -4 3 5 <
    -3 -4 -5 o
    -3 5 8 <
    -1 -3 -4 o
    -1 2 3 o
    0 4 6 <
    2 -5 -7 o
    3 3 4 o
    4 -4 -6 o
    4 1 1 o
    4 5 7 <
    6 5 7 o
    7 4 5 o
    8 2 2 o
    9 -5 -8 o
    9 4 5 o
    10 3 3 <
    11 1 0 o
    11 5 6 <
    12 -1 -3 o
    12 3 3 <
    13 1 0 <
    13 5 6 <
    14 4 4 <
    15 -3 -6 o
    15 2 1 o
    15 5 6 <
    16 0 -2 o
    16 4 4 o
    17 -2 -5 o
    17 2 1 o
    17 3 2 <
    18 1 -1 o
    18 4 4 <
    18 5 5 <
    19 3 2 o
    20 -4 -8 <
    20 1 -1 o
    20 5 5 <
    21 -1 -4 o
    21 3 2 <
    21 4 3 o
    22 -3 -7 o
    22 1 -1 <
    22 2 0 <
    22 5 5 <
    23 0 -3 o
    23 4 3 o
    24 -3 -7 <
    24 2 0 <
    25 0 -3 <
    25 4 3 <
    26 -2 -6 <
    26 2 0 <
    26 3 1 o
    27 0 -3 o
    27 1 -2 <
    27 4 3 <
    28 -2 -6 o
    28 -1 -5 o
    28 3 1 <
    29 -4 -9 <
    29 1 -2 <
    29 2 -1 <
    30 -1 -5 o
    30 3 1 <
    30 4 2 <
    31 -3 -8 <
    31 1 -2 <
    31 2 -1 <
    32 -1 -5 o
    32 0 -4 <
    32 3 1 <
    32 4 2 <
    33 -3 -8 <
    33 -2 -7 <
    33 2 -1 o
    33 3 0 <
    34 0 -4 <
    34 1 -3 o
    34 4 2 <
    35 -2 -7 <
    35 -1 -6 <
    35 2 -1 <
    35 3 0 <
    36 -4 -10 <
    36 0 -4 <
    36 1 -3 <
    37 -2 -7 <
    37 -1 -6 <
    37 2 -1 <
    37 3 0 <
    38 -3 -9 <
    38 1 -3 <
    38 2 -2 <
    39 -1 -6 <
    39 0 -5 <
    39 3 0 <
    40 -3 -9 <
    40 1 -3 <
    40 2 -2 <
    41 -1 -6 <
    41 0 -5 <
    42 -3 -9 <
    42 -2 -8 <
    42 1 -3 <
    42 2 -2 <
    43 0 -5 <
    43 1 -4 <
    44 -2 -8 <
    44 -1 -7 <
    44 2 -2 <
    45 0 -5 <
    45 1 -4 <
    45 2 -3 <
    46 -1 -7 <
    47 0 -5 <
    47 1 -4 <
    48 0 -6 <
    -48 0 8 <
    -47 -1 6 <
    -47 0 7 <
    -46 1 9 <
    -45 -2 5 <
    -45 -1 6 <
    -45 0 7 <
    -45 1 8 <
    -44 -2 4 <
    -44 2 10 <
    -43 0 7 <
    -43 1 8 <
    -42 -2 4 <
    -42 -1 5 <
    -41 -3 2 <
    -41 1 8 <
    -41 2 9 <
    -40 -2 4 <
    -40 -1 5 <
    -40 0 6 <
    -39 -3 2 <
    -39 -2 3 <
    -39 2 9 <
    -39 3 10 <
    -38 -1 5 o
    -38 0 6 <
    -38 1 7 <
    -37 -3 2 <
    -37 -2 3 <
    -37 -1 4 <
    -37 3 10 <
    -36 0 6 o
    -36 1 7 <
    -35 -2 3 <
    -35 -1 4 <
    -35 4 11 <
    -34 -4 0 <
    -34 -3 1 <
    -34 1 7 <
    -34 2 8 <
    -33 -1 4 <
    -33 0 5 <
    -33 4 11 <
    -32 -4 0 <
    -32 -3 1 o
    -32 -2 2 <
    -32 2 8 <
    -32 3 9 <
    -31 0 5 o
    -31 1 6 <
    -30 -3 1 <
    -30 -2 2 o
    -30 -1 3 o
    -30 3 9 o
    -29 -4 -1 <
    -29 1 6 o
    -29 2 7 <
    -28 -2 2 <
    -28 -1 3 o
    -28 0 4 o
    -28 4 10 <
    -27 -4 -1 <
    -27 -3 0 o
    -27 2 7 o
    -26 0 4 <
    -25 -4 -1 <
    -25 -3 0 <
    -25 -2 1 o
    -25 3 8 o
    -24 -5 -3 <
    -24 -4 -2 <
    -24 1 5 <
    -23 -2 1 <
    -23 -1 2 <
    -22 -5 -3 <
    -22 -4 -2 <
    -22 2 6 <
    -21 -1 2 <
    -21 0 3 o
    -20 -4 -2 <
    -20 -3 -1 o
    -19 -5 -4 <
    -19 0 3 <
    -18 -3 -1 o
    -18 -2 0 o
    -18 3 7 o
    -17 -5 -4 <
    -17 -4 -3 <
    -17 1 4 o
    -16 -2 0 o
    -16 -1 1 o
    -15 -5 -4 <
    -15 -4 -3 <
    -15 2 5 <
    -14 0 2 o
    -13 -4 -3 <
    -13 -3 -2 o
    -12 -5 -5 <
    -12 5 9 o
    -11 -2 -1 o
    -10 -5 -5 o
    -10 -4 -4 <
    -9 -1 0 o
    -8 -5 -5 o
    -8 -4 -4 o
    -8 2 4 o
    -7 0 1 <
    -6 -3 -3 <
    -5 5 8 o
    -4 -2 -2 o
    -3 -5 -6 <
    -2 -1 -1 o
    -2 4 6 <
    -1 -4 -5 <
    -1 2 3 o
    1 3 4 o
    2 5 7 <
    4 -5 -7 <
    5 4 5 <
    6 2 2 <
    7 0 -1 <
    7 5 6 o
    8 3 3 o
    9 1 0 o
    9 5 6 <
    10 3 3 <
    10 4 4 o
    11 2 1 o
    12 -1 -3 o
    12 4 4 o
    13 2 1 o
    14 0 -2 o
    14 4 4 <
    14 5 5 <
    15 3 2 <
    16 1 -1 o
    16 5 5 <
    17 3 2 <
    17 4 3 <
    18 1 -1 o
    18 2 0 <
    18 5 5 <
    19 -1 -4 o
    19 4 3 <
    20 2 0 <
    21 0 -3 o
    21 4 3 o
    21 5 4 <
    22 -3 -7 o
    22 -2 -6 <
    22 3 1 <
    23 1 -2 <
    23 5 4 <
    24 -2 -6 o
    24 -1 -5 <
    24 3 1 <
    24 4 2 <
    25 -5 -10 <
    25 1 -2 <
    25 2 -1 o
    26 -1 -5 <
    26 0 -4 <
    26 4 2 <
    27 -4 -9 <
    27 -3 -8 o
    27 2 -1 <
    27 3 0 <
    28 0 -4 o
    28 4 2 <
    29 -3 -8 <
    29 -2 -7 <
    29 2 -1 <
    29 3 0 <
    30 0 -4 o
    30 1 -3 o
    31 -2 -7 <
    31 -1 -6 <
    31 3 0 o
    31 4 1 <
    32 1 -3 <
    32 2 -2 <
    33 -1 -6 <
    33 0 -5 <
    33 3 0 <
    33 4 1 <
    34 -4 -10 <
    34 -3 -9 <
    34 1 -3 o
    34 2 -2 o
    34 3 -1 <
    35 -1 -6 <
    35 0 -5 <
    36 -3 -9 <
    36 -2 -8 <
    36 2 -2 <
    36 3 -1 <
    37 0 -5 <
    37 1 -4 <
    38 -3 -9 <
    38 -2 -8 <
    38 -1 -7 <
    38 2 -2 <
    38 3 -1 <
    39 0 -5 <
    39 1 -4 <
    39 2 -3 <
    40 -2 -8 <
    40 -1 -7 <
    40 0 -6 <
    40 3 -1 <
    41 -3 -10 <
    41 1 -4 <
    41 2 -3 <
    41 3 -2 <
    42 -1 -7 <
    42 0 -6 <
    43 -2 -9 <
    43 2 -3 <
    44 -1 -7 <
    44 0 -6 <
    44 1 -5 <
    45 -2 -9 <
    45 -1 -8 <
    45 2 -3 <
    46 0 -6 <
    46 1 -5 <
    47 -1 -8 <
    47 0 -7 <
    -48 0 8 <
    -47 1 10 <
    -46 -1 7 <
    -46 0 8 <
    -46 1 9 <
    -45 -2 5 <
    -45 2 11 <
    -44 -1 7 <
    -44 0 8 <
    -44 1 9 <
    -43 -2 5 <
    -43 -1 6 <
    -42 1 9 <
    -42 2 10 <
    -41 -3 4 <
    -41 -2 5 <
    -41 -1 6 <
    -41 0 7 <
    -40 -3 3 <
    -40 -2 4 <
    -40 2 10 <
    -40 3 11 <
    -39 -1 6 <
    -39 0 7 <
    -39 1 8 <
    -38 -3 3 <
    -38 -2 4 <
    -38 -1 5 o
    -38 3 11 <
    -37 1 8 <
    -37 2 9 <
    -36 -3 3 <
    -36 -2 4 <
    -36 -1 5 <
    -36 0 6 o
    -35 -4 1 <
    -35 -3 2 <
    -35 2 9 <
    -35 3 10 <
    -34 -1 5 o
    -34 0 6 <
    -34 1 7 <
    -33 -4 1 <
    -33 -3 2 <
    -33 -2 3 <
    -33 3 10 <
    -33 4 11 <
    -32 1 7 o
    -32 2 8 <
    -31 -3 2 <
    -31 -2 3 <
    -31 -1 4 o
    -31 4 11 <
    -30 -4 0 <
    -30 -3 1 <
    -30 2 8 o
    -29 -1 4 o
    -29 0 5 o
    -28 -4 0 <
    -28 -3 1 <
    -28 -2 2 <
    -28 3 9 o
    -27 0 5 <
    -27 1 6 <
    -26 -3 1 o
    -26 -2 2 <
    -26 -1 3 o
    -26 4 10 <
    -25 -5 -2 <
    -25 -4 -1 <
    -25 2 7 o
    -24 -1 3 o
    -24 0 4 <
    -24 5 11 <
    -23 -5 -2 <
    -23 -4 -1 <
    -23 -3 0 <
    -23 3 8 o
    -22 0 4 <
    -22 1 5 o
    -21 -4 -1 <
    -21 -3 0 <
    -21 -2 1 o
    -21 4 9 <
    -20 -5 -3 <
    -20 2 6 <
    -19 -2 1 <
    -19 -1 2 o
    -18 -5 -3 <
    -18 -4 -2 o
    -18 -3 -1 o
    -17 0 3 o
    -16 -4 -2 <
    -16 -3 -1 o
    -16 -2 0 o
    -15 1 4 o
    -14 -2 0 <
    -14 -1 1 o
    -13 -5 -4 <
    -13 -4 -3 <
    -12 0 2 o
    -11 -5 -4 o
    -11 -4 -3 <
    -11 -3 -2 <
    -10 1 3 o
    -9 -2 -1 o
    -9 4 7 o
    -8 -5 -5 o
    -7 -1 0 o
    -7 5 8 <
    -6 -5 -5 <
    -6 -4 -4 o
    -4 -3 -3 o
    -4 -2 -2 o
    -2 -1 -1 o
    -1 -5 -6 <
    0 5 7 <
    1 -3 -4 o
    1 3 4 o
    2 1 1 o
    3 4 5 o
    4 2 2 o
    5 5 6 <
    6 -4 -6 <
    6 3 3 <
    7 5 6 o
    8 4 4 o
    9 2 1 o
    10 -1 -3 o
    10 4 4 o
    10 5 5 o
    11 -5 -8 o
    11 2 1 o
    11 3 2 <
    12 0 -2 o
    12 5 5 <
    13 3 2 o
    14 1 -1 o
    15 -2 -5 <
    15 4 3 <
    16 2 0 o
    17 -1 -4 o
    17 4 3 <
    17 5 4 <
    18 -4 -8 <
    18 2 0 <
    18 3 1 o
    19 0 -3 o
    19 1 -2 o
    19 5 4 <
    20 -3 -7 <
    20 3 1 o
    20 4 2 <
    21 1 -2 <
    21 2 -1 o
    22 -2 -6 <
    22 -1 -5 o
    22 4 2 <
    22 5 3 <
    23 2 -1 <
    23 3 0 <
    24 -1 -5 <
    24 0 -4 <
    24 5 3 <
    25 -4 -9 <
    25 -3 -8 <
    25 3 0 <
    25 4 1 o
    26 0 -4 <
    26 1 -3 o
    27 -3 -8 o
    27 -2 -7 o
    27 3 0 <
    27 4 1 <
    28 1 -3 o
    28 2 -2 <
    29 -2 -7 <
    29 -1 -6 o
    29 0 -5 o
    29 4 1 <
    30 -4 -10 <
    30 2 -2 o
    30 3 -1 <
    31 -1 -6 <
    31 0 -5 o
    31 1 -4 o
    32 -4 -10 <
    32 -3 -9 <
    32 -2 -8 <
    32 3 -1 o
    32 4 0 <
    33 0 -5 <
    33 1 -4 <
    33 2 -3 <
    34 -3 -9 <
    34 -2 -8 <
    34 -1 -7 <
    34 3 -1 <
    34 4 0 <
    35 1 -4 o
    35 2 -3 <
    35 3 -2 <
    36 -2 -8 <
    36 -1 -7 <
    36 0 -6 o
    37 -3 -10 <
    37 2 -3 <
    37 3 -2 <
    38 -1 -7 <
    38 0 -6 <
    38 1 -5 o
    39 -3 -10 <
    39 -2 -9 <
    39 3 -2 <
    40 0 -6 <
    40 1 -5 <
    40 2 -4 <
    41 -3 -10 <
    41 -2 -9 <
    41 -1 -8 <
    41 0 -7 <
    41 3 -2 <
    42 1 -5 <
    42 2 -4 <
    43 -2 -9 <
    43 -1 -8 <
    43 0 -7 <
    43 1 -6 <
    44 2 -4 <
    45 -1 -8 <
    45 0 -7 <
    45 1 -6 <
    45 2 -5 <
    46 -1 -9 <
    47 0 -7 <
    47 1 -6 <
    48 0 -8 <
    -48 0 10 <
    -47 -1 8 <
    -47 0 9 <
    -45 -2 7 <
    -45 -1 8 <
    -45 0 9 <
    -45 1 10 <
    -45 2 11 <
    -44 -2 6 <
    -44 -1 7 <
    -43 1 10 <
    -43 2 11 <
    -42 -3 5 <
    -42 -2 6 <
    -42 -1 7 <
    -42 0 8 <
    -41 -3 4 <
    -41 2 11 <
    -41 3 12 <
    -40 -1 7 <
    -40 0 8 o
    -40 1 9 <
    -40 2 10 <
    -39 -3 4 <
    -39 -2 5 <
    -39 -1 6 <
    -38 1 9 <
    -38 2 10 <
    -38 3 11 <
    -37 -3 4 <
    -37 -2 5 <
    -37 -1 6 <
    -37 0 7 <
    -36 -3 3 <
    -36 3 11 <
    -35 -1 6 <
    -35 0 7 <
    -35 1 8 <
    -34 -4 2 <
    -34 -3 3 <
    -34 -2 4 <
    -34 -1 5 o
    -34 4 12 <
    -33 1 8 <
    -33 2 9 <
    -32 -3 3 <
    -32 -2 4 <
    -32 -1 5 <
    -32 0 6 <
    -31 -4 1 <
    -31 -3 2 <
    -31 3 10 <
    -30 0 6 <
    -30 1 7 o
    -29 -4 1 <
    -29 -3 2 <
    -29 -2 3 <
    -29 4 11 <
    -28 2 8 o
    -27 -3 2 <
    -27 -2 3 <
    -27 -1 4 <
    -27 0 5 <
    -26 -5 -1 <
    -26 -4 0 <
    -26 -3 1 o
    -26 3 9 o
    -25 0 5 <
    -25 1 6 o
    -24 -5 -1 <
    -24 -4 0 <
    -24 -3 1 <
    -24 -2 2 o
    -23 2 7 <
    -22 -2 2 <
    -22 -1 3 o
    -22 0 4 <
    -21 -5 -2 <
    -21 -4 -1 <
    -21 3 8 <
    -20 0 4 o
    -20 1 5 <
    -19 -5 -2 <
    -19 -4 -1 <
    -19 -3 0 <
    -19 -2 1 <
    -18 2 6 o
    -17 -2 1 <
    -17 -1 2 o
    -16 -5 -3 <
    -16 -4 -2 <
    -15 0 3 o
    -15 1 4 o
    -14 -5 -3 <
    -14 -4 -2 <
    -14 -3 -1 <
    -14 -2 0 <
    -13 2 5 o
    -12 -2 0 o
    -12 -1 1 o
    -11 -5 -4 o
    -10 0 2 o
    -9 -5 -4 <
    -9 -4 -3 <
    -9 -3 -2 <
    -7 -2 -1 <
    -7 -1 0 o
    -7 5 8 <
    -6 3 5 o
    -5 0 1 o
    -4 -5 -5 o
    -4 -4 -4 o
    -4 -3 -3 o
    -4 4 6 o
    -2 -2 -2 o
    -2 5 7 o
    -1 3 4 o
    1 -5 -6 o
    1 -4 -5 o
    1 4 5 <
    3 -2 -3 o
    3 5 6 <
    4 3 3 <
    6 -5 -7 <
    6 4 4 o
    7 1 0 o
    8 5 5 o
    9 2 1 o
    9 3 2 <
    10 5 5 o
    11 3 2 <
    11 4 3 o
    12 1 -1 o
    13 -3 -6 o
    13 4 3 <
    13 5 4 <
    14 2 0 <
    15 -1 -4 o
    15 5 4 <
    16 3 1 o
    16 4 2 o
    17 0 -3 o
    17 1 -2 o
    18 -3 -7 o
    18 4 2 o
    18 5 3 <
    19 1 -2 o
    19 2 -1 <
    20 -2 -6 <
    20 -1 -5 <
    20 5 3 <
    21 2 -1 o
    21 3 0 <
    21 4 1 <
    22 0 -4 <
    22 1 -3 o
    22 5 3 <
    23 -5 -10 <
    23 -4 -9 o
    23 3 0 <
    23 4 1 <
    23 5 2 <
    24 1 -3 <
    24 2 -2 o
    25 -3 -8 <
    25 -2 -7 o
    25 -1 -6 o
    25 4 1 o
    25 5 2 <
    26 2 -2 <
    26 3 -1 o
    27 -1 -6 <
    27 0 -5 <
    27 1 -4 <
    28 -4 -10 <
    28 3 -1 <
    28 4 0 <
    29 0 -5 o
    29 1 -4 <
    29 2 -3 <
    30 -4 -10 <
    30 -3 -9 o
    30 -2 -8 o
    30 4 0 <
    31 1 -4 o
    31 2 -3 <
    31 3 -2 <
    32 -2 -8 <
    32 -1 -7 o
    32 0 -6 <
    33 2 -3 <
    33 3 -2 <
    33 4 -1 <
    34 -1 -7 <
    34 0 -6 <
    34 1 -5 o
    34 2 -4 <
    35 -4 -11 <
    35 -3 -10 <
    35 -2 -9 <
    35 3 -2 <
    35 4 -1 <
    36 1 -5 <
    36 2 -4 <
    36 3 -3 <
    37 -3 -10 <
    37 -2 -9 <
    37 -1 -8 <
    37 0 -7 <
    38 2 -4 <
    38 3 -3 <
    39 -1 -8 <
    39 0 -7 <
    39 1 -6 <
    40 -3 -11 <
    40 3 -3 <
    41 0 -7 <
    41 1 -6 <
    41 2 -5 <
    41 3 -4 <
    42 -2 -10 <
    42 -1 -9 <
    43 1 -6 <
    43 2 -5 <
    44 -2 -10 <
    44 -1 -9 <
    44 0 -8 <
    44 1 -7 <
    45 2 -5 <
    46 -1 -9 <
    46 0 -8 <
    46 1 -7 <
    47 -1 -10 <
    48 0 -8 <
    -48 0 10 <
    -46 -1 9 <
    -46 0 10 <
    -46 1 11 <
    -45 -2 7 <
    -44 0 10 <
    -44 1 11 <
    -44 2 12 <
    -43 -2 7 <
    -43 -1 8 <
    -43 0 9 <
    -41 -3 6 <
    -41 -2 7 <
    -41 -1 8 <
    -41 0 9 <
    -41 1 10 <
    -41 2 11 <
    -40 -3 5 <
    -40 -2 6 <
    -40 -1 7 <
    -39 1 10 <
    -39 2 11 <
    -39 3 12 <
    -38 -3 5 <
    -38 -2 6 <
    -38 -1 7 <
    -38 0 8 <
    -38 1 9 <
    -37 -3 4 <
    -36 -1 7 <
    -36 0 8 <
    -36 1 9 <
    -36 2 10 <
    -35 -4 3 <
    -35 -3 4 <
    -35 -2 5 <
    -35 -1 6 <
    -34 2 10 o
    -34 3 11 <
    -33 -4 3 <
    -33 -3 4 <
    -33 -2 5 <
    -33 -1 6 <
    -33 0 7 <
    -33 1 8 <
    -32 -4 2 <
    -32 -3 3 <
    -32 4 12 <
    -31 1 8 <
    -31 2 9 <
    -30 -4 2 <
    -30 -3 3 <
    -30 -2 4 <
    -30 -1 5 o
    -29 3 10 <
    -29 4 11 <
    -28 -2 4 <
    -28 -1 5 o
    -28 0 6 <
    -28 1 7 o
    -27 -4 1 <
    -27 -3 2 <
    -26 2 8 <
    -25 -5 0 <
    -25 -4 1 <
    -25 -3 2 <
    -25 -2 3 <
    -25 -1 4 <
    -24 4 10 <
    -23 -1 4 <
    -23 0 5 o
    -23 1 6 <
    -22 -5 -1 <
    -22 -4 0 <
    -22 -3 1 <
    -22 5 11 <
    -21 2 7 <
    -21 3 8 <
    -20 -5 -1 <
    -20 -4 0 o
    -20 -3 1 <
    -20 -2 2 <
    -20 -1 3 o
    -20 0 4 o
    -19 4 9 o
    -18 0 4 o
    -18 1 5 o
    -17 -5 -2 <
    -17 -4 -1 <
    -17 -3 0 <
    -17 -2 1 <
    -16 3 7 o
    -15 -3 0 <
    -15 -2 1 o
    -15 -1 2 o
    -15 0 3 o
    -13 1 4 o
    -12 -5 -3 <
    -12 -4 -2 o
    -12 -3 -1 o
    -12 -2 0 o
    -11 3 6 o
    -10 -1 1 o
    -10 0 2 o
    -7 -5 -4 <
    -7 -4 -3 o
    -7 -3 -2 <
    -7 -2 -1 <
    -5 0 1 o
    -4 5 7 <
    -2 -5 -5 <
    -2 -4 -4 o
    -2 -3 -3 o
    1 5 6 <
    2 2 2 o
    3 -3 -4 o
    4 3 3 <
    4 4 4 o
    5 0 -1 o
    6 5 5 <
    7 2 1 <
    9 3 2 <
    9 4 3 <
    10 0 -2 o
    10 1 -1 o
    11 5 4 o
    12 2 0 o
    12 3 1 o
    13 -2 -5 o
    14 3 1 <
    14 4 2 <
    15 0 -3 o
    15 1 -2 o
    16 4 2 o
    16 5 3 <
    17 2 -1 <
    17 3 0 <
    18 -3 -7 o
    18 -2 -6 o
    18 -1 -5 o
    18 5 3 <
    19 3 0 <
    19 4 1 o
    20 0 -4 o
    20 1 -3 o
    21 4 1 <
    21 5 2 <
    22 1 -3 o
    22 2 -2 <
    22 3 -1 o
    23 -3 -8 o
    23 -2 -7 <
    23 -1 -6 <
    23 5 2 <
    24 3 -1 <
    24 4 0 <
    24 5 1 <
    25 -1 -6 o
    25 0 -5 <
    25 1 -4 <
    26 4 0 <
    26 5 1 <
    27 1 -4 <
    27 2 -3 <
    27 3 -2 <
    28 -4 -10 <
    28 -3 -9 o
    28 -2 -8 <
    28 -1 -7 <
    29 2 -3 <
    29 3 -2 <
    29 4 -1 <
    30 -1 -7 o
    30 0 -6 <
    30 1 -5 o
    30 2 -4 <
    31 4 -1 <
    32 1 -5 <
    32 2 -4 o
    32 3 -3 <
    33 -4 -11 <
    33 -3 -10 <
    33 -2 -9 <
    33 -1 -8 <
    34 2 -4 <
    34 3 -3 <
    34 4 -2 <
    35 -2 -9 <
    35 -1 -8 <
    35 0 -7 <
    35 1 -6 o
    35 2 -5 <
    36 3 -3 <
    37 0 -7 <
    37 1 -6 <
    37 2 -5 <
    37 3 -4 <
    38 -3 -11 <
    38 -2 -10 <
    38 -1 -9 <
    38 0 -8 <
    39 2 -5 <
    39 3 -4 <
    40 -2 -10 <
    40 -1 -9 <
    40 0 -8 o
    40 1 -7 <
    40 2 -6 <
    41 3 -4 <
    42 0 -8 <
    42 1 -7 <
    42 2 -6 <
    42 3 -5 <
    43 -2 -11 <
    43 -1 -10 <
    43 0 -9 <
    44 1 -7 <
    44 2 -6 <
    45 -2 -11 <
    45 -1 -10 <
    45 0 -9 <
    45 1 -8 <
    45 2 -7 <
    47 -1 -10 <
    47 0 -9 <
    47 1 -8 <
    48 0 -10 <
    -47 -1 10 <
    -47 0 11 <
    -47 1 12 <
    -45 -2 9 <
    -45 -1 10 <
    -45 0 11 <
    -45 1 12 <
    -45 2 13 <
    -44 -2 8 <
    -44 -1 9 <
    -44 0 10 <
    -42 -3 7 <
    -42 -2 8 <
    -42 -1 9 <
    -42 0 10 <
    -42 1 11 <
    -42 2 12 <
    -41 -3 6 <
    -41 -2 7 <
    -40 2 12 <
    -40 3 13 <
    -39 -3 6 <
    -39 -2 7 <
    -39 -1 8 <
    -39 0 9 <
    -39 1 10 <
    -37 -1 8 <
    -37 0 9 <
    -37 1 10 <
    -37 2 11 <
    -37 3 12 <
    -36 -4 4 <
    -36 -3 5 <
    -36 -2 6 o
    -36 -1 7 <
    -35 3 12 <
    -35 4 13 <
    -34 -4 4 <
    -34 -3 5 <
    -34 -2 6 <
    -34 -1 7 <
    -34 0 8 <
    -34 1 9 <
    -34 2 10 o
    -33 -4 3 <
    -33 -3 4 <
    -32 2 10 <
    -32 3 11 <
    -32 4 12 <
    -31 -4 3 <
    -31 -3 4 <
    -31 -2 5 <
    -31 -1 6 <
    -31 0 7 o
    -29 -1 6 o
    -29 0 7 <
    -29 1 8 <
    -29 2 9 o
    -28 -4 2 <
    -28 -3 3 o
    -28 -2 4 <
    -27 4 11 <
    -26 -5 1 <
    -26 -4 2 <
    -26 -3 3 <
    -26 -2 4 o
    -26 -1 5 <
    -26 0 6 o
    -26 1 7 o
    -24 2 8 o
    -24 3 9 <
    -23 -5 0 <
    -23 -4 1 <
    -23 -3 2 <
    -23 -2 3 <
    -23 -1 4 <
    -21 -5 0 <
    -21 -1 4 o
    -21 0 5 o
    -21 1 6 o
    -21 2 7 <
    -20 -5 -1 <
    -20 -4 0 o
    -18 -5 -1 <
    -18 -4 0 <
    -18 -3 1 o
    -18 -2 2 <
    -18 -1 3 o
    -18 0 4 o
    -16 2 6 o
    -15 -5 -2 <
    -15 -4 -1 <
    -15 -3 0 <
    -13 -5 -2 <
    -13 -4 -1 o
    -13 -3 0 o
    -13 -2 1 o
    -13 -1 2 <
    -13 0 3 <
    -10 -5 -3 o
    -10 -4 -2 <
    -10 -3 -1 <
    -10 -2 0 <
    -9 5 8 o
    -8 1 3 o
    -5 -5 -4 <
    -5 -4 -3 <
    -5 -3 -2 o
    -5 -2 -1 o
    -5 -1 0 o
    -4 5 7 <
    -3 2 3 o
    -2 -5 -5 <
    -1 4 5 o
    2 3 3 o
    3 -5 -6 <
    3 -4 -5 o
    3 -3 -4 o
    4 4 4 o
    4 5 5 <
    5 1 0 o
    7 3 2 <
    7 4 3 o
    8 -5 -7 o
    8 -2 -4 o
    9 5 4 <
    10 1 -1 o
    10 2 0 <
    12 3 1 o
    12 4 2 o
    12 5 3 <
    13 -1 -4 o
    13 0 -3 <
    14 5 3 <
    15 2 -1 o
    15 3 0 <
    17 3 0 <
    17 4 1 <
    17 5 2 <
    18 -1 -5 o
    18 0 -4 o
    18 1 -3 o
    19 5 2 <
    20 2 -2 <
    20 3 -1 <
    20 4 0 o
    21 -4 -9 <
    21 -3 -8 o
    21 -2 -7 o
    22 4 0 <
    22 5 1 <
    23 -1 -6 <
    23 0 -5 o
    23 1 -4 <
    23 2 -3 <
    24 5 1 <
    25 2 -3 <
    25 3 -2 <
    25 4 -1 <
    25 5 0 <
    26 -4 -10 <
    26 -3 -9 o
    26 -2 -8 <
    26 -1 -7 <
    26 0 -6 o
    27 4 -1 <
    28 0 -6 <
    28 1 -5 o
    28 2 -4 <
    28 3 -3 o
    30 2 -4 <
    30 3 -3 <
    30 4 -2 <
    31 -4 -11 <
    31 -3 -10 <
    31 -2 -9 <
    31 -1 -8 <
    31 0 -7 o
    31 1 -6 <
    32 4 -2 <
    33 0 -7 <
    33 1 -6 <
    33 2 -5 o
    33 3 -4 <
    33 4 -3 <
    35 2 -5 <
    35 3 -4 <
    35 4 -3 <
    36 -3 -11 <
    36 -2 -10 <
    36 -1 -9 <
    36 0 -8 <
    36 1 -7 <
    36 2 -6 <
    38 0 -8 <
    38 1 -7 <
    38 2 -6 <
    38 3 -5 <
    39 -3 -12 <
    39 -2 -11 <
    39 -1 -10 <
    40 2 -6 <
    40 3 -5 <
    41 -3 -12 <
    41 -2 -11 <
    41 -1 -10 <
    41 0 -9 <
    41 1 -8 <
    41 2 -7 <
    41 3 -6 <
    43 0 -9 <
    43 1 -8 <
    43 2 -7 <
    44 -2 -12 <
    44 -1 -11 <
    44 0 -10 <
    45 2 -7 <
    46 -1 -11 <
    46 0 -10 <
    46 1 -9 <
    48 0 -10 <
    -48 0 12 <
    -46 -1 11 <
    -46 0 12 <
    -46 1 13 <
    -45 -2 9 <
    -45 -1 10 <
    -45 0 11 <
    -43 -2 9 <
    -43 -1 10 <
    -43 0 11 <
    -43 1 12 <
    -43 2 13 <
    -41 2 13 <
    -40 -3 7 <
    -40 -2 8 <
    -40 -1 9 <
    -40 0 10 <
    -40 1 11 <
    -40 2 12 <
    -38 -3 7 <
    -38 -2 8 <
    -38 -1 9 <
    -38 0 10 <
    -38 1 11 <
    -38 2 12 <
    -38 3 13 <
    -37 -3 6 <
    -37 -2 7 <
    -37 -1 8 <
    -37 0 9 <
    -35 -4 5 <
    -35 -3 6 <
    -35 -2 7 <
    -35 -1 8 <
    -35 0 9 <
    -35 1 10 <
    -35 2 11 <
    -35 3 12 <
    -33 4 13 <
    -32 -4 4 <
    -32 -3 5 <
    -32 -2 6 o
    -32 -1 7 <
    -32 0 8 <
    -32 1 9 <
    -32 2 10 <
    -30 -4 4 <
    -30 2 10 <
    -30 3 11 <
    -30 4 12 <
    -29 -4 3 <
    -29 -3 4 <
    -29 -2 5 <
    -29 -1 6 o
    -29 0 7 <
    -27 -5 2 <
    -27 -4 3 <
    -27 -3 4 <
    -27 -2 5 <
    -27 -1 6 <
    -27 0 7 o
    -27 1 8 o
    -27 2 9 o
    -27 3 10 o
    -25 5 12 <
    -24 -5 1 <
    -24 -4 2 <
    -24 -3 3 <
    -24 -2 4 o
    -24 -1 5 o
    -24 0 6 o
    -24 1 7 o
    -22 4 10 <
    -21 -5 0 <
    -21 -4 1 <
    -21 -3 2 <
    -21 -2 3 o
    -21 -1 4 o
    -19 -5 0 <
    -19 -4 1 <
    -19 -3 2 o
    -19 1 6 o
    -19 2 7 o
    -19 3 8 o
    -16 -5 -1 <
    -16 -4 0 <
    -16 -3 1 <
    -16 -2 2 o
    -16 -1 3 o
    -16 0 4 o
    -16 1 5 o
    -13 -5 -2 <
    -13 -4 -1 o
    -13 -3 0 o
    -13 -2 1 o
    -13 -1 2 <
    -11 -5 -2 <
    -8 -5 -3 <
    -8 -4 -2 o
    -8 -3 -1 o
    -8 -2 0 o
    -8 -1 1 o
    -8 0 2 o
    -6 4 6 <
    -5 -4 -3 <
    -3 3 4 o
    -1 5 6 o
    0 -5 -5 o
    0 -4 -4 o
    0 -3 -3 <
    0 -2 -2 o
    2 4 4 o
    2 5 5 <
    5 2 1 <
    5 3 2 <
    7 5 4 <
    8 -5 -7 o
    8 -4 -6 o
    8 -3 -5 o
    8 -1 -3 o
    8 0 -2 o
    8 1 -1 o
    10 3 1 <
    10 4 2 <
    10 5 3 o
    12 5 3 <
    13 1 -2 <
    13 2 -1 o
    13 3 0 o
    15 4 1 <
    15 5 2 <
    16 -3 -7 o
    16 -2 -6 o
    16 -1 -5 o
    16 0 -4 o
    16 1 -3 o
    18 2 -2 <
    18 3 -1 <
    18 4 0 o
    18 5 1 <
    20 4 0 o
    20 5 1 <
    21 -5 -10 o
    21 -2 -7 o
    21 -1 -6 o
    21 0 -5 o
    21 1 -4 o
    21 2 -3 <
    21 3 -2 o
    21 4 -1 <
    23 3 -2 o
    23 4 -1 <
    23 5 0 <
    24 -3 -9 <
    24 -2 -8 o
    24 -1 -7 o
    24 0 -6 o
    24 1 -5 o
    25 5 0 <
    26 0 -6 o
    26 1 -5 <
    26 2 -4 <
    26 3 -3 <
    26 4 -2 <
    26 5 -1 <
    28 3 -3 o
    28 4 -2 <
    29 -4 -11 <
    29 -3 -10 <
    29 -2 -9 o
    29 -1 -8 <
    29 0 -7 <
    29 1 -6 o
    29 2 -5 <
    29 3 -4 o
    31 1 -6 <
    31 2 -5 <
    31 3 -4 <
    31 4 -3 <
    32 -2 -10 <
    32 -1 -9 <
    32 0 -8 <
    33 4 -3 <
    34 -4 -12 <
    34 -3 -11 <
    34 -2 -10 <
    34 -1 -9 <
    34 0 -8 <
    34 1 -7 <
    34 2 -6 <
    34 3 -5 <
    34 4 -4 <
    36 2 -6 <
    36 3 -5 <
    36 4 -4 <
    37 -3 -12 <
    37 -2 -11 <
    37 -1 -10 <
    37 0 -9 <
    37 1 -8 <
    37 2 -7 <
    37 3 -6 <
    39 -3 -12 <
    39 -2 -11 <
    39 -1 -10 <
    39 0 -9 <
    39 1 -8 <
    39 2 -7 <
    39 3 -6 <
    41 3 -6 <
    42 -2 -12 <
    42 -1 -11 <
    42 0 -10 <
    42 1 -9 <
    42 2 -8 <
    42 3 -7 <
    44 -1 -11 <
    44 0 -10 <
    44 1 -9 <
    44 2 -8 <
    45 -2 -13 <
    45 -1 -12 <
    45 0 -11 <
    45 1 -10 <
    45 2 -9 <
    47 -1 -12 <
    47 0 -11 <
    47 1 -10 <
    -47 -1 12 <
    -47 0 13 <
    -47 1 14 <
    -45 -2 11 <
    -44 -2 10 <
    -44 -1 11 <
    -44 0 12 <
    -44 1 13 <
    -44 2 14 <
    -42 -3 9 <
    -42 -2 10 <
    -42 -1 11 <
    -42 0 12 <
    -42 1 13 <
    -42 2 14 <
    -41 -3 8 <
    -41 -2 9 <
    -41 -1 10 <
    -41 0 11 <
    -41 1 12 <
    -41 2 13 <
    -39 -3 8 <
    -39 -2 9 <
    -39 -1 10 <
    -39 0 11 <
    -39 1 12 <
    -39 2 13 <
    -39 3 14 <
    -38 -3 7 <
    -38 -2 8 <
    -38 -1 9 <
    -38 0 10 <
    -36 -4 6 <
    -36 -3 7 <
    -36 -2 8 <
    -36 -1 9 <
    -36 0 10 <
    -36 1 11 <
    -36 2 12 <
    -36 3 13 <
    -34 -4 6 <
    -33 -4 5 <
    -33 -3 6 <
    -33 -2 7 <
    -33 -1 8 <
    -33 0 9 <
    -33 1 10 <
    -33 2 11 o
    -33 3 12 <
    -31 -4 5 <
    -31 -3 6 <
    -30 -4 4 <
    -30 -3 5 <
    -30 -2 6 o
    -30 -1 7 o
    -30 0 8 <
    -30 1 9 <
    -30 2 10 <
    -28 -4 4 <
    -28 -3 5 <
    -28 -2 6 o
    -28 4 12 <
    -27 -2 5 <
    -27 -1 6 <
    -25 -5 2 <
    -25 -4 3 <
    -25 -3 4 <
    -25 -2 5 o
    -25 -1 6 o
    -25 0 7 o
    -25 1 8 <
    -25 2 9 o
    -25 3 10 o
    -25 4 11 <
    -23 -5 2 <
    -22 -5 1 <
    -22 -4 2 <
    -22 -3 3 <
    -22 -2 4 o
    -22 -1 5 o
    -22 0 6 <
    -22 1 7 <
    -22 2 8 <
    -22 3 9 o
    -20 -5 1 <
    -19 -4 1 <
    -19 -3 2 o
    -19 -2 3 o
    -19 -1 4 o
    -19 0 5 o
    -19 1 6 o
    -17 -5 0 <
    -17 -4 1 o
    -17 -3 2 <
    -14 -5 -1 <
    -14 -4 0 <
    -14 -3 1 o
    -14 -2 2 o
    -14 4 8 o
    -11 -5 -2 <
    -11 -4 -1 <
    -11 -3 0 o
    -11 -2 1 o
    -11 -1 2 o
    -11 0 3 o
    -11 1 4 o
    -11 2 5 o
    -9 -5 -2 <
    -6 -5 -3 o
    -6 -4 -2 <
    -6 5 7 <
    -3 -5 -4 <
    -3 -4 -3 o
    -3 -3 -2 <
    -3 3 4 o
    -3 4 5 o
    0 -2 -2 o
    0 -1 -1 o
    0 1 1 o
    0 2 2 o
    2 5 5 <
    5 -5 -6 o
    5 4 3 <
    5 5 4 <
    8 -3 -5 o
    8 1 -1 o
    8 2 0 o
    8 3 1 o
    8 4 2 o
    8 5 3 <
    10 5 3 o
    11 0 -3 o
    11 1 -2 o
    11 2 -1 o
    11 3 0 o
    13 4 1 o
    13 5 2 <
    16 -4 -8 o
    16 1 -3 o
    16 2 -2 o
    16 3 -1 <
    16 4 0 <
    16 5 1 <
    18 5 1 <
    19 -2 -7 o
    19 -1 -6 o
    19 0 -5 o
    19 1 -4 o
    19 2 -3 o
    19 3 -2 <
    19 4 -1 <
    19 5 0 <
    21 3 -2 o
    21 4 -1 <
    21 5 0 <
    22 0 -6 <
    22 1 -5 o
    22 2 -4 o
    24 -5 -11 <
    24 -4 -10 <
    24 -3 -9 <
    24 0 -6 o
    24 1 -5 o
    24 2 -4 <
    24 3 -3 o
    24 4 -2 <
    24 5 -1 <
    26 5 -1 <
    27 -3 -10 <
    27 -2 -9 o
    27 -1 -8 o
    27 0 -7 o
    27 1 -6 o
    27 2 -5 <
    27 3 -4 <
    27 4 -3 <
    27 5 -2 <
    29 3 -4 o
    29 4 -3 <
    30 -2 -10 <
    30 -1 -9 <
    30 0 -8 <
    30 1 -7 <
    30 2 -6 o
    30 3 -5 <
    30 4 -4 <
    32 -4 -12 <
    32 -3 -11 <
    32 -2 -10 <
    32 -1 -9 <
    32 0 -8 <
    32 1 -7 <
    32 2 -6 <
    32 3 -5 <
    32 4 -4 <
    35 -4 -13 <
    35 -3 -12 <
    35 -2 -11 <
    35 -1 -10 <
    35 0 -9 <
    35 1 -8 <
    35 2 -7 <
    35 3 -6 <
    35 4 -5 <
    37 2 -7 <
    37 3 -6 <
    38 -2 -12 <
    38 -1 -11 <
    38 0 -10 <
    38 1 -9 <
    38 2 -8 <
    38 3 -7 <
    40 -3 -13 <
    40 -2 -12 <
    40 -1 -11 <
    40 0 -10 <
    40 1 -9 <
    40 2 -8 <
    40 3 -7 <
    41 0 -11 <
    41 1 -10 <
    41 2 -9 <
    41 3 -8 <
    43 -2 -13 <
    43 -1 -12 <
    43 0 -11 <
    43 1 -10 <
    43 2 -9 <
    45 1 -10 <
    45 2 -9 <
    46 -1 -13 <
    46 0 -12 <
    46 1 -11 <
    48 0 -12 <
    -46 -1 13 <
    -46 0 14 <
    -46 1 15 <
    -45 -2 11 <
    -45 -1 12 <
    -45 0 13 <
    -45 1 14 <
    -43 -2 11 <
    -43 -1 12 <
    -43 0 13 <
    -43 1 14 <
    -43 2 15 <
    -42 -2 10 <
    -42 -1 11 <
    -42 0 12 <
    -42 1 13 <
    -42 2 14 <
    -40 -3 9 <
    -40 -2 10 <
    -40 -1 11 <
    -40 0 12 <
    -40 1 13 o
    -40 2 14 <
    -40 3 15 <
    -38 -3 9 <
    -37 -3 8 <
    -37 -2 9 <
    -37 -1 10 <
    -37 0 11 <
    -37 1 12 <
    -37 2 13 <
    -37 3 14 <
    -35 -4 7 <
    -35 -3 8 <
    -34 -4 6 <
    -34 -3 7 <
    -34 -2 8 <
    -34 -1 9 <
    -34 0 10 <
    -34 1 11 <
    -34 2 12 <
    -34 3 13 <
    -34 4 14 <
    -32 -4 6 <
    -32 -3 7 <
    -31 -4 5 <
    -31 -3 6 <
    -31 -2 7 <
    -31 -1 8 <
    -31 0 9 <
    -31 1 10 o
    -31 2 11 <
    -31 3 12 <
    -31 4 13 <
    -29 -4 5 <
    -29 -3 6 <
    -29 -2 7 <
    -28 -2 6 o
    -28 -1 7 o
    -28 0 8 <
    -28 1 9 <
    -28 2 10 o
    -28 3 11 o
    -28 4 12 <
    -27 -5 4 <
    -26 -5 3 <
    -26 -4 4 o
    -26 -3 5 o
    -26 -2 6 <
    -25 0 7 o
    -25 1 8 <
    -24 -5 3 <
    -23 -5 2 <
    -23 -4 3 <
    -23 -3 4 o
    -23 -2 5 <
    -23 -1 6 o
    -21 -5 2 <
    -20 -4 2 <
    -20 -3 3 <
    -20 -2 4 <
    -20 -1 5 <
    -20 0 6 o
    -18 -5 1 <
    -18 -4 2 <
    -17 -3 2 <
    -17 -2 3 o
    -17 -1 4 o
    -17 0 5 o
    -17 1 6 o
    -17 5 10 o
    -15 -5 0 <
    -15 -4 1 <
    -14 -2 2 o
    -14 -1 3 o
    -14 0 4 o
    -14 1 5 o
    -14 2 6 o
    -14 3 7 o
    -12 -5 -1 <
    -12 -4 0 <
    -12 -3 1 o
    -9 -5 -2 <
    -9 -4 -1 o
    -9 -3 0 o
    -6 -4 -2 <
    -6 -3 -1 o
    -6 -2 0 <
    -4 -6 -4 <
    -4 -5 -3 <
    -3 -2 -1 <
    -3 -1 0 o
    -3 5 6 <
    -1 -6 -5 <
    -1 -5 -4 o
    0 2 2 o
    0 3 3 <
    0 4 4 o
    0 5 5 o
    2 -5 -5 <
    2 -4 -4 o
    3 2 1 <
    3 3 2 <
    3 4 3 o
    3 5 4 <
    5 -4 -5 <
    8 5 3 <
    11 -1 -4 o
    11 0 -3 o
    11 1 -2 o
    11 2 -1 o
    11 3 0 o
    11 4 1 <
    11 5 2 <
    13 -5 -8 o
    14 -1 -5 o
    14 0 -4 o
    14 1 -3 o
    14 2 -2 o
    14 3 -1 o
    14 4 0 <
    14 5 1 <
    17 1 -4 o
    17 2 -3 o
    17 3 -2 <
    17 4 -1 o
    17 5 0 <
    19 -3 -8 o
    19 4 -1 <
    19 5 0 <
    20 3 -3 <
    20 4 -2 o
    22 -3 -9 o
    22 -2 -8 <
    22 -1 -7 <
    22 0 -6 <
    22 1 -5 o
    22 2 -4 o
    22 3 -3 <
    22 4 -2 <
    22 5 -1 <
    24 -5 -11 <
    25 -2 -9 o
    25 -1 -8 <
    25 0 -7 o
    25 1 -6 o
    25 2 -5 o
    25 3 -4 <
    25 4 -3 <
    25 5 -2 <
    27 -4 -11 <
    27 5 -2 <
    28 -1 -9 <
    28 0 -8 <
    28 1 -7 <
    28 2 -6 o
    28 3 -5 <
    28 4 -4 <
    30 -4 -12 <
    30 -3 -11 <
    30 -2 -10 <
    30 -1 -9 <
    30 3 -5 <
    30 4 -4 <
    31 0 -9 <
    31 1 -8 <
    31 2 -7 o
    31 3 -6 <
    31 4 -5 <
    33 -3 -12 <
    33 -2 -11 o
    33 -1 -10 <
    33 0 -9 <
    33 1 -8 <
    33 2 -7 <
    33 3 -6 <
    33 4 -5 <
    34 3 -7 <
    34 4 -6 <
    36 -2 -12 <
    36 -1 -11 <
    36 0 -10 <
    36 1 -9 <
    36 2 -8 <
    36 3 -7 <
    36 4 -6 <
    38 -3 -13 <
    38 -2 -12 <
    39 -2 -13 <
    39 -1 -12 <
    39 0 -11 <
    39 1 -10 <
    39 2 -9 <
    39 3 -8 <
    41 -2 -13 <
    41 -1 -12 <
    41 0 -11 <
    41 1 -10 <
    41 2 -9 <
    41 3 -8 <
    42 0 -12 <
    42 1 -11 <
    42 2 -10 <
    42 3 -9 <
    44 -2 -14 <
    44 -1 -13 <
    44 0 -12 <
    44 1 -11 <
    44 2 -10 <
    45 1 -12 <
    45 2 -11 <
    47 -1 -14 <
    47 0 -13 <
    47 1 -12 <
    -47 -1 14 <
    -47 0 15 <
    -46 0 14 <
    -46 1 15 <
    -45 -2 13 <
    -44 -2 12 <
    -44 -1 13 <
    -44 0 14 <
    -44 1 15 <
    -44 2 16 <
    -43 1 14 <
    -43 2 15 <
    -42 -2 12 <
    -41 -3 10 <
    -41 -2 11 <
    -41 -1 12 <
    -41 0 13 <
    -41 1 14 <
    -41 2 15 <
    -40 2 14 <
    -40 3 15 <
    -39 -3 10 <
    -39 -2 11 <
    -38 -3 9 <
    -38 -2 10 <
    -38 -1 11 <
    -38 0 12 <
    -38 1 13 <
    -38 2 14 <
    -38 3 15 <
    -36 -4 8 <
    -36 -3 9 <
    -36 -2 10 <
    -35 -3 8 <
    -35 -2 9 <
    -35 -1 10 <
    -35 0 11 <
    -35 1 12 <
    -35 2 13 o
    -35 3 14 <
    -33 -4 7 <
    -33 -3 8 <
    -33 -2 9 <
    -32 -3 7 <
    -32 -2 8 <
    -32 -1 9 <
    -32 0 10 <
    -32 1 11 <
    -32 2 12 <
    -32 3 13 <
    -30 -4 6 <
    -30 -3 7 <
    -30 -2 8 o
    -29 -2 7 <
    -29 -1 8 <
    -29 0 9 o
    -29 1 10 <
    -29 2 11 o
    -29 3 12 o
    -27 -5 4 <
    -27 -4 5 <
    -27 -3 6 o
    -27 -2 7 o
    -26 -2 6 <
    -26 -1 7 o
    -26 0 8 <
    -26 1 9 o
    -26 2 10 <
    -26 3 11 o
    -26 4 12 <
    -25 -5 4 <
    -24 -5 3 <
    -24 -4 4 <
    -24 -3 5 <
    -24 -2 6 o
    -23 -1 6 o
    -23 0 7 <
    -23 1 8 <
    -23 2 9 o
    -23 3 10 <
    -23 4 11 <
    -22 -5 3 <
    -21 -4 3 <
    -21 -3 4 <
    -21 -2 5 o
    -20 0 6 o
    -20 1 7 o
    -20 2 8 <
    -20 3 9 o
    -20 4 10 <
    -20 5 11 o
    -19 -5 2 <
    -18 -4 2 <
    -18 -3 3 o
    -18 -2 4 <
    -17 1 6 o
    -17 2 7 o
    -17 3 8 o
    -17 4 9 o
    -16 -5 1 <
    -15 -4 1 <
    -15 -3 2 <
    -15 -2 3 o
    -13 -5 0 <
    -13 -4 1 <
    -12 -3 1 o
    -12 -2 2 <
    -12 -1 3 o
    -10 -5 -1 <
    -10 -4 0 <
    -9 -2 1 o
    -9 -1 2 o
    -7 -5 -2 o
    -7 -4 -1 <
    -6 -2 0 <
    -6 -1 1 o
    -5 -6 -3 <
    -4 -5 -3 <
    -4 -4 -2 o
    -3 -1 0 o
    -2 -6 -4 <
    -1 -4 -3 <
    1 -6 -5 <
    2 -4 -4 o
    3 1 0 o
    3 2 1 <
    3 3 2 <
    3 4 3 o
    3 5 4 <
    5 -3 -4 o
    6 1 -1 o
    6 2 0 <
    6 3 1 o
    6 4 2 o
    6 5 3 o
    9 2 -1 o
    9 3 0 o
    9 4 1 <
    9 5 2 <
    11 -2 -5 o
    12 2 -2 <
    12 3 -1 o
    12 4 0 <
    12 5 1 <
    13 -5 -8 o
    14 -2 -6 o
    14 -1 -5 o
    15 3 -2 <
    15 4 -1 <
    15 5 0 <
    17 -1 -6 o
    17 0 -5 o
    17 1 -4 o
    17 5 0 <
    18 4 -2 <
    18 5 -1 <
    19 -4 -9 o
    20 -1 -7 o
    20 0 -6 o
    20 1 -5 <
    20 2 -4 <
    20 3 -3 <
    20 4 -2 o
    20 5 -1 <
    21 5 -2 <
    22 -4 -10 <
    22 -3 -9 o
    23 -1 -8 <
    23 0 -7 <
    23 1 -6 <
    23 2 -5 <
    23 3 -4 <
    23 4 -3 <
    23 5 -2 <
    25 -3 -10 o
    25 -2 -9 o
    26 0 -8 o
    26 1 -7 o
    26 2 -6 <
    26 3 -5 o
    26 4 -4 o
    26 5 -3 <
    28 -3 -11 o
    28 -2 -10 o
    28 -1 -9 <
    29 0 -9 o
    29 1 -8 <
    29 2 -7 <
    29 3 -6 <
    29 4 -5 <
    31 -3 -12 <
    31 -2 -11 <
    31 -1 -10 o
    31 0 -9 <
    31 1 -8 <
    31 2 -7 o
    31 4 -5 <
    32 1 -9 <
    32 2 -8 <
    32 3 -7 <
    32 4 -6 <
    33 -4 -13 <
    34 -2 -12 <
    34 -1 -11 o
    34 0 -10 <
    34 1 -9 <
    34 2 -8 <
    34 3 -7 <
    34 4 -6 <
    35 2 -9 <
    35 3 -8 <
    35 4 -7 <
    36 -3 -13 <
    37 -2 -13 <
    37 -1 -12 <
    37 0 -11 <
    37 1 -10 <
    37 2 -9 <
    37 3 -8 <
    38 3 -9 <
    39 -3 -14 <
    39 -2 -13 <
    40 -1 -13 <
    40 0 -12 <
    40 1 -11 <
    40 2 -10 <
    40 3 -9 <
    42 -2 -14 <
    42 -1 -13 <
    42 0 -12 <
    43 -1 -14 <
    43 0 -13 <
    43 1 -12 <
    43 2 -11 <
    45 -1 -14 <
    45 0 -13 <
    45 1 -12 <
    45 2 -11 <
    46 0 -14 <
    46 1 -13 <
    -46 -1 15 <
    -45 -2 13 <
    -45 -1 14 <
    -45 0 15 <
    -45 1 16 <
    -43 -2 13 <
    -43 -1 14 <
    -42 -2 12 <
    -42 -1 13 <
    -42 0 14 <
    -42 1 15 <
    -42 2 16 <
    -40 -3 11 <
    -40 -2 12 <
    -40 -1 13 <
    -39 -2 11 <
    -39 -1 12 <
    -39 0 13 <
    -39 1 14 <
    -39 2 15 <
    -38 3 15 <
    -37 -3 10 <
    -37 -2 11 <
    -37 -1 12 <
    -36 -2 10 <
    -36 -1 11 <
    -36 0 12 <
    -36 1 13 o
    -36 2 14 <
    -35 -4 9 <
    -35 3 14 <
    -34 -4 8 <
    -34 -3 9 <
    -34 -2 10 <
    -33 -2 9 <
    -33 -1 10 <
    -33 0 11 <
    -33 1 12 <
    -33 2 13 <
    -32 -4 8 <
    -32 3 13 <
    -32 4 14 <
    -31 -4 7 <
    -31 -3 8 <
    -31 -2 9 <
    -30 -2 8 o
    -30 -1 9 <
    -30 0 10 <
    -30 1 11 <
    -29 -4 7 <
    -29 3 12 o
    -29 4 13 <
    -28 -4 6 <
    -28 -3 7 o
    -28 -2 8 o
    -27 -2 7 o
    -27 -1 8 o
    -27 0 9 o
    -27 1 10 <
    -26 -5 5 <
    -26 -4 6 <
    -26 4 12 <
    -25 -4 5 <
    -25 -3 6 <
    -25 -2 7 o
    -24 -2 6 o
    -24 -1 7 o
    -24 0 8 <
    -24 1 9 <
    -23 -5 4 <
    -23 4 11 <
    -23 5 12 <
    -22 -4 4 o
    -22 -3 5 <
    -22 -2 6 <
    -21 -1 6 o
    -21 0 7 <
    -20 -5 3 <
    -19 -4 3 <
    -19 -3 4 <
    -18 -1 5 o
    -18 0 6 o
    -17 -5 2 <
    -16 -4 2 <
    -16 -3 3 <
    -15 -1 4 o
    -15 0 5 o
    -14 -5 1 <
    -13 -4 1 <
    -13 -3 2 o
    -12 -1 3 o
    -12 0 4 o
    -11 -5 0 <
    -11 5 8 o
    -10 -4 0 <
    -10 -3 1 <
    -9 -1 2 o
    -9 0 3 o
    -8 -5 -1 <
    -8 5 7 <
    -7 -4 -1 <
    -7 -3 0 <
    -6 0 2 <
    -5 -6 -3 <
    -5 -5 -2 <
    -5 5 6 o
    -4 -3 -1 o
    -3 0 1 <
    -2 -6 -4 <
    -2 -5 -3 o
    -2 5 5 <
    -1 -3 -2 <
    1 -5 -4 <
    1 5 4 o
    1 6 5 <
    2 -3 -3 <
    3 0 -1 <
    4 -5 -5 o
    4 5 3 <
    4 6 4 <
    5 -3 -4 o
    6 0 -2 <
    7 -5 -6 o
    7 4 1 o
    7 5 2 o
    9 0 -3 o
    9 1 -2 o
    10 -5 -7 o
    10 4 0 <
    10 5 1 <
    12 0 -4 o
    12 1 -3 o
    12 2 -2 <
    13 4 -1 <
    13 5 0 <
    14 -2 -6 o
    15 0 -5 o
    15 1 -4 o
    15 2 -3 o
    15 3 -2 <
    15 4 -1 <
    16 5 -1 <
    17 -2 -7 o
    18 1 -5 o
    18 2 -4 <
    18 3 -3 o
    18 4 -2 <
    18 5 -1 <
    19 5 -2 <
    20 -2 -8 <
    21 1 -6 <
    21 2 -5 o
    21 3 -4 <
    21 4 -3 <
    21 5 -2 <
    22 -4 -10 <
    22 5 -3 <
    23 -2 -9 o
    23 -1 -8 <
    24 1 -7 o
    24 2 -6 o
    24 3 -5 <
    24 4 -4 <
    24 5 -3 <
    25 -4 -11 <
    25 5 -4 <
    26 -2 -10 <
    26 -1 -9 o
    26 0 -8 o
    27 1 -8 o
    27 2 -7 o
    27 3 -6 o
    27 4 -5 <
    27 5 -4 <
    28 -4 -12 <
    29 -2 -11 o
    29 -1 -10 <
    29 0 -9 o
    30 1 -9 <
    30 2 -8 o
    30 3 -7 <
    30 4 -6 <
    31 -4 -13 <
    31 -3 -12 <
    32 -2 -12 <
    32 -1 -11 o
    32 0 -10 <
    32 1 -9 <
    33 1 -10 <
    33 2 -9 <
    33 3 -8 <
    33 4 -7 <
    34 -4 -14 <
    34 -3 -13 <
    35 -2 -13 o
    35 -1 -12 <
    35 0 -11 <
    35 1 -10 <
    35 2 -9 <
    36 1 -11 <
    36 2 -10 <
    36 3 -9 <
    36 4 -8 <
    37 -3 -14 <
    37 -2 -13 <
    38 -1 -13 <
    38 0 -12 <
    38 1 -11 <
    38 2 -10 <
    38 3 -9 <
    39 1 -12 <
    39 2 -11 <
    39 3 -10 <
    40 -3 -15 <
    40 -2 -14 <
    41 -1 -14 <
    41 0 -13 <
    41 1 -12 <
    41 2 -11 <
    41 3 -10 <
    42 2 -12 <
    43 -2 -15 <
    43 -1 -14 <
    44 -1 -15 <
    44 0 -14 <
    44 1 -13 <
    44 2 -12 <
    45 2 -13 <
    46 -1 -15 <
    46 0 -14 <
    47 0 -15 <
    47 1 -14 <
    -46 0 16 <
    -44 -2 14 <
    -44 -1 15 <
    -44 0 16 <
    -43 -1 14 <
    -43 0 15 <
    -43 1 16 <
    -43 2 17 <
    -42 -2 14 <
    -41 -3 12 <
    -41 -2 13 <
    -41 -1 14 <
    -41 0 15 <
    -40 -1 13 <
    -40 0 14 <
    -40 1 15 <
    -40 2 16 <
    -39 -3 12 <
    -39 3 16 <
    -38 -3 11 <
    -38 -2 12 <
    -38 -1 13 <
    -37 -1 12 <
    -37 0 13 <
    -37 1 14 <
    -37 2 15 <
    -36 -4 10 <
    -36 -3 11 <
    -36 2 14 <
    -36 3 15 <
    -35 -4 9 <
    -35 -3 10 <
    -35 -2 11 <
    -35 -1 12 <
    -34 -1 11 <
    -34 0 12 <
    -34 1 13 <
    -33 -4 9 <
    -33 -3 10 <
    -33 2 13 <
    -33 3 14 <
    -33 4 15 <
    -32 -4 8 <
    -32 -3 9 <
    -32 -2 10 <
    -31 -1 10 o
    -31 0 11 <
    -31 1 12 <
    -30 -4 8 <
    -30 2 12 o
    -30 3 13 <
    -30 4 14 <
    -29 -4 7 <
    -29 -3 8 <
    -29 -2 9 o
    -28 -2 8 o
    -28 -1 9 <
    -28 0 10 <
    -27 -5 6 <
    -27 -4 7 <
    -27 1 10 <
    -27 2 11 <
    -27 3 12 o
    -26 -4 6 <
    -26 -3 7 o
    -26 -2 8 <
    -25 -2 7 o
    -25 -1 8 <
    -25 0 9 o
    -24 -5 5 <
    -24 -4 6 <
    -24 1 9 <
    -24 2 10 o
    -23 -4 5 <
    -23 -3 6 <
    -22 -2 6 <
    -22 -1 7 <
    -21 -5 4 <
    -21 1 8 o
    -21 2 9 <
    -20 -4 4 <
    -20 -3 5 <
    -19 -2 5 <
    -19 -1 6 o
    -18 -5 3 <
    -18 1 7 o
    -18 2 8 o
    -17 -4 3 o
    -17 -3 4 <
    -16 -2 4 <
    -16 -1 5 o
    -15 -5 2 o
    -15 1 6 o
    -14 -4 2 <
    -14 -3 3 o
    -13 -2 3 o
    -12 -5 1 <
    -12 1 5 o
    -11 -4 1 o
    -11 5 8 o
    -10 -2 2 o
    -8 -4 0 o
    -8 4 6 o
    -8 5 7 <
    -7 -2 1 o
    -6 -6 -2 <
    -5 -4 -1 o
    -5 4 5 <
    -5 5 6 o
    -4 -2 0 o
    -3 -6 -3 <
    -2 -4 -2 <
    -2 3 3 <
    -2 4 4 o
    -2 5 5 <
    0 -6 -4 <
    1 3 2 <
    1 4 3 <
    3 -6 -5 <
    3 0 -1 <
    4 3 1 o
    4 4 2 o
    4 5 3 <
    6 0 -2 <
    7 3 0 <
    7 4 1 o
    7 5 2 o
    9 0 -3 o
    10 2 -2 o
    10 3 -1 <
    10 4 0 <
    10 5 1 <
    12 0 -4 o
    13 2 -3 o
    13 3 -2 o
    13 4 -1 <
    13 5 0 <
    14 5 -1 <
    15 -1 -6 o
    15 0 -5 o
    16 2 -4 <
    16 3 -3 <
    16 4 -2 <
    16 5 -1 <
    17 -3 -8 <
    17 5 -2 <
    18 -1 -7 o
    18 0 -6 o
    19 2 -5 <
    19 3 -4 <
    19 4 -3 <
    19 5 -2 <
    20 -3 -9 o
    20 5 -3 <
    21 -1 -8 o
    21 0 -7 <
    22 1 -7 <
    22 2 -6 <
    22 3 -5 <
    22 4 -4 o
    22 5 -3 <
    23 -3 -10 <
    23 4 -5 <
    23 5 -4 <
    24 -1 -9 o
    24 0 -8 <
    25 -5 -12 <
    25 1 -8 <
    25 2 -7 <
    25 3 -6 <
    25 4 -5 <
    25 5 -4 <
    26 -3 -11 o
    26 4 -6 <
    26 5 -5 <
    27 -1 -10 <
    27 0 -9 o
    28 1 -9 <
    28 2 -8 <
    28 3 -7 o
    28 4 -6 <
    29 -3 -12 o
    29 4 -7 <
    30 -1 -11 <
    30 0 -10 <
    30 1 -9 <
    31 1 -10 o
    31 2 -9 <
    31 3 -8 <
    31 4 -7 <
    32 -3 -13 o
    32 -2 -12 <
    32 4 -8 <
    33 -1 -12 <
    33 0 -11 <
    33 1 -10 <
    34 1 -11 o
    34 2 -10 <
    34 3 -9 <
    34 4 -8 <
    35 -3 -14 <
    35 -2 -13 o
    35 4 -9 <
    36 -1 -13 o
    36 0 -12 <
    36 1 -11 <
    37 1 -12 <
    37 2 -11 <
    37 3 -10 <
    38 -3 -15 <
    38 -2 -14 <
    39 -1 -14 <
    39 0 -13 <
    39 1 -12 <
    40 1 -13 <
    40 2 -12 <
    40 3 -11 <
    41 -2 -15 <
    42 -1 -15 <
    42 0 -14 <
    42 1 -13 <
    42 2 -12 <
    43 1 -14 <
    43 2 -13 <
    44 -2 -16 <
    44 -1 -15 <
    45 -1 -16 <
    45 0 -15 <
    45 1 -14 <
    45 2 -13 <
    46 1 -15 <
    -45 -1 16 <
    -45 0 17 <
    -45 1 18 <
    -44 0 16 <
    -44 1 17 <
    -43 -2 15 <
    -43 -1 16 <
    -42 -2 14 <
    -42 -1 15 <
    -42 0 16 <
    -41 0 15 <
    -41 1 16 <
    -41 2 17 <
    -40 -3 13 <
    -40 -2 14 <
    -39 -2 13 <
    -39 -1 14 <
    -39 0 15 <
    -38 0 14 o
    -38 1 15 <
    -38 2 16 <
    -37 -3 12 <
    -37 -2 13 <
    -37 2 15 <
    -37 3 16 <
    -36 -3 11 <
    -36 -2 12 <
    -36 -1 13 <
    -35 -4 11 <
    -35 -1 12 <
    -35 0 13 <
    -35 1 14 <
    -34 -4 10 <
    -34 -3 11 <
    -34 2 14 <
    -34 3 15 <
    -33 -3 10 <
    -33 -2 11 <
    -33 -1 12 <
    -32 -1 11 <
    -32 0 12 <
    -32 1 13 <
    -31 -4 9 <
    -31 -3 10 <
    -31 1 12 <
    -31 2 13 o
    -31 3 14 <
    -30 -3 9 <
    -30 -2 10 <
    -30 4 14 <
    -29 -1 10 <
    -29 0 11 o
    -28 -4 8 <
    -28 1 11 <
    -28 2 12 <
    -27 -4 7 <
    -27 -3 8 o
    -27 -2 9 o
    -27 4 13 o
    -26 -5 7 <
    -26 -2 8 <
    -26 -1 9 o
    -25 -5 6 <
    -25 -4 7 <
    -25 0 9 o
    -25 1 10 o
    -24 -4 6 <
    -24 -3 7 <
    -24 3 11 o
    -24 4 12 <
    -23 -2 7 <
    -23 -1 8 <
    -22 -5 5 <
    -22 -4 6 <
    -22 0 8 <
    -22 1 9 o
    -21 -4 5 <
    -21 -3 6 <
    -21 3 10 o
    -20 -2 6 <
    -20 -1 7 o
    -19 -5 4 <
    -19 0 7 o
    -18 -4 4 <
    -18 -3 5 <
    -18 2 8 o
    -17 -3 4 <
    -17 -2 5 o
    -16 -5 3 <
    -16 -1 5 o
    -16 0 6 o
    -15 -4 3 <
    -15 2 7 o
    -14 -3 3 o
    -14 -2 4 o
    -14 5 9 o
    -13 -5 2 o
    -13 -1 4 o
    -12 -5 1 <
    -12 -4 2 <
    -11 -3 2 o
    -10 -1 3 o
    -9 -5 0 o
    -9 -4 1 <
    -9 1 4 o
    -8 -3 1 o
    -8 4 6 o
    -7 -6 -1 <
    -7 -1 2 o
    -6 -5 -1 <
    -5 -3 0 <
    -5 3 4 o
    -4 -6 -2 <
    -3 -5 -2 <
    -2 -4 -2 <
    -2 3 3 <
    -1 -2 -1 o
    -1 6 5 <
    0 -5 -3 <
    1 -4 -3 o
    1 2 1 o
    2 5 3 o
    2 6 4 <
    4 -4 -4 <
    4 2 0 o
    5 4 1 o
    5 5 2 o
    5 6 3 <
    7 2 -1 o
    8 4 0 o
    8 5 1 <
    9 -1 -4 o
    10 1 -3 o
    10 2 -2 o
    11 3 -2 o
    11 4 -1 <
    11 5 0 <
    12 -1 -5 o
    13 1 -4 o
    14 -3 -7 o
    14 3 -3 <
    14 4 -2 <
    14 5 -1 <
    15 -1 -6 o
    16 1 -5 o
    17 3 -4 <
    17 4 -3 o
    17 5 -2 <
    18 5 -3 <
    19 -5 -10 <
    19 0 -7 o
    19 1 -6 o
    20 2 -6 <
    20 3 -5 <
    20 4 -4 <
    20 5 -3 <
    21 -2 -9 o
    21 5 -4 <
    22 -5 -11 <
    22 0 -8 <
    22 1 -7 <
    23 2 -7 <
    23 3 -6 <
    23 4 -5 <
    23 5 -4 <
    24 -2 -10 <
    24 4 -6 <
    24 5 -5 <
    25 -5 -12 <
    25 0 -9 o
    25 1 -8 <
    26 -4 -12 <
    26 2 -8 <
    26 3 -7 o
    26 4 -6 <
    27 -2 -11 <
    27 4 -7 <
    27 5 -6 <
    28 -1 -11 <
    28 0 -10 <
    28 1 -9 <
    29 -4 -13 <
    29 1 -10 <
    29 2 -9 <
    29 3 -8 <
    29 4 -7 <
    30 -2 -12 o
    30 3 -9 o
    30 4 -8 <
    31 -1 -12 <
    31 0 -11 <
    31 1 -10 o
    32 -4 -14 <
    32 1 -11 o
    32 2 -10 <
    32 3 -9 <
    32 4 -8 <
    33 -3 -14 <
    33 -2 -13 <
    33 3 -10 <
    33 4 -9 <
    34 -1 -13 <
    34 0 -12 <
    35 1 -12 <
    35 2 -11 <
    35 3 -10 <
    35 4 -9 <
    36 -3 -15 <
    36 -2 -14 <
    36 3 -11 <
    36 4 -10 <
    37 -1 -14 <
    37 0 -13 <
    38 0 -14 o
    38 1 -13 <
    38 2 -12 <
    38 3 -11 <
    39 -3 -16 <
    39 -2 -15 <
    39 2 -13 <
    39 3 -12 <
    40 -1 -15 <
    40 0 -14 <
    41 0 -15 <
    41 1 -14 <
    41 2 -13 <
    41 3 -12 <
    42 -2 -16 <
    42 2 -14 <
    43 -2 -17 <
    43 -1 -16 <
    43 0 -15 <
    44 0 -16 <
    44 1 -15 <
    44 2 -14 <
    46 0 -16 <
    -46 0 18 <
    -45 1 18 <
    -44 -2 16 <
    -44 -1 17 <
    -43 -1 16 <
    -43 0 17 <
    -43 1 18 <
    -42 -2 16 <
    -42 1 17 <
    -42 2 18 <
    -41 -2 15 <
    -41 -1 16 <
    -40 -1 15 <
    -40 0 16 <
    -39 -3 14 <
    -39 0 15 <
    -39 1 16 <
    -39 2 17 <
    -38 -3 13 <
    -38 -2 14 <
    -38 2 16 <
    -38 3 17 <
    -37 -2 13 <
    -37 -1 14 <
    -37 0 15 o
    -36 0 14 <
    -36 1 15 o
    -35 -4 11 <
    -35 -3 12 <
    -35 -2 13 <
    -35 2 15 <
    -35 3 16 <
    -34 -2 12 <
    -34 -1 13 <
    -33 -4 11 <
    -33 -1 12 <
    -33 0 13 <
    -33 1 14 <
    -32 -4 10 <
    -32 -3 11 <
    -32 1 13 <
    -32 2 14 <
    -31 -3 10 <
    -31 -2 11 <
    -31 -1 12 <
    -31 3 14 <
    -31 4 15 <
    -30 -4 10 <
    -30 -1 11 <
    -30 0 12 o
    -29 -4 9 <
    -29 -3 10 <
    -29 1 12 <
    -29 2 13 <
    -28 -3 9 <
    -28 -2 10 o
    -28 3 13 <
    -27 -5 8 <
    -27 -2 9 o
    -27 -1 10 <
    -26 -5 7 <
    -26 -4 8 <
    -26 0 10 <
    -26 1 11 <
    -25 -3 8 <
    -25 2 11 o
    -25 3 12 <
    -24 -5 7 <
    -24 -2 8 o
    -24 -1 9 <
    -24 5 13 <
    -23 -5 6 <
    -23 -4 7 <
    -23 0 9 <
    -22 -4 6 <
    -22 -3 7 o
    -22 2 10 o
    -21 -2 7 <
    -21 4 11 <
    -20 -5 5 <
    -20 -1 7 o
    -20 0 8 o
    -19 -4 5 <
    -19 -3 6 <
    -19 1 8 <
    -18 -3 5 <
    -18 -2 6 o
    -18 3 9 o
    -17 -5 4 <
    -17 -1 6 o
    -16 -4 4 o
    -16 1 7 o
    -15 -3 4 <
    -14 -5 3 <
    -14 -2 4 o
    -14 -1 5 <
    -13 -5 2 o
    -13 -4 3 <
    -13 0 5 <
    -12 -3 3 <
    -12 2 6 o
    -11 -2 3 o
    -10 -5 1 <
    -10 0 4 o
    -9 -4 1 <
    -8 -2 2 <
    -7 -5 0 o
    -7 -1 2 o
    -6 -4 0 o
    -6 1 3 o
    -5 -3 0 <
    -5 3 4 o
    -4 -6 -2 <
    -4 -1 1 o
    -4 5 5 o
    -3 -4 -1 <
    -2 -3 -1 <
    -1 -6 -3 <
    -1 4 3 <
    -1 5 4 <
    0 -5 -3 <
    1 2 1 o
    2 -6 -4 <
    2 -2 -2 o
    2 4 2 <
    3 -5 -4 o
    3 6 3 <
    5 3 0 <
    5 4 1 o
    6 -5 -5 o
    6 5 1 <
    6 6 2 <
    7 -4 -5 o
    7 1 -2 o
    8 3 -1 o
    9 -1 -4 o
    9 5 0 <
    11 2 -3 o
    11 3 -2 o
    12 4 -2 <
    12 5 -1 <
    13 0 -5 <
    14 2 -4 o
    15 -2 -7 o
    15 3 -4 <
    15 4 -3 <
    15 5 -2 o
    16 0 -6 o
    16 5 -3 <
    17 1 -6 o
    17 2 -5 o
    18 -2 -8 o
    18 3 -5 <
    18 4 -4 <
    18 5 -3 <
    19 -1 -8 <
    19 5 -4 <
    20 1 -7 o
    20 2 -6 <
    21 2 -7 <
    21 3 -6 <
    21 4 -5 <
    22 -1 -9 <
    22 4 -6 <
    22 5 -5 <
    23 -4 -11 <
    23 0 -9 <
    23 1 -8 <
    24 -3 -11 o
    24 2 -8 o
    24 3 -7 o
    24 4 -6 <
    25 -1 -10 o
    25 4 -7 <
    25 5 -6 <
    26 -4 -12 <
    26 0 -10 <
    26 1 -9 <
    27 -3 -12 o
    27 2 -9 o
    27 3 -8 o
    28 -2 -12 <
    28 -1 -11 <
    28 3 -9 <
    28 4 -8 <
    29 0 -11 o
    29 1 -10 <
    30 -3 -13 <
    30 1 -11 <
    30 2 -10 <
    30 3 -9 o
    31 -2 -13 <
    31 3 -10 <
    31 4 -9 <
    32 -1 -13 <
    32 0 -12 <
    33 -3 -14 <
    33 1 -12 <
    33 2 -11 o
    33 3 -10 <
    34 -2 -14 <
    34 2 -12 <
    34 3 -11 <
    34 4 -10 <
    35 -1 -14 <
    35 0 -13 <
    35 4 -11 <
    36 0 -14 <
    36 1 -13 o
    36 2 -12 <
    37 -3 -16 <
    37 -2 -15 <
    37 2 -13 <
    37 3 -12 <
    38 -1 -15 <
    38 0 -14 o
    39 0 -15 <
    39 1 -14 <
    39 2 -13 <
    40 -2 -16 <
    40 2 -14 <
    40 3 -13 <
    41 -2 -17 <
    41 -1 -16 <
    41 0 -15 <
    42 0 -16 <
    42 1 -15 <
    42 2 -14 <
    43 -2 -17 <
    43 1 -16 <
    43 2 -15 <
    44 -1 -17 <
    44 0 -16 <
    45 -1 -18 <
    45 0 -17 <
    45 1 -16 <
    -45 -1 18 <
    -45 0 19 <
    -44 0 18 <
    -44 1 19 <
    -43 -2 17 <
    -42 -2 16 <
    -42 -1 17 <
    -42 0 18 <
    -41 -1 16 <
    -41 0 17 <
    -41 1 18 <
    -40 -3 15 <
    -40 -2 16 <
    -40 1 17 <
    -40 2 18 <
    -39 -2 15 <
    -39 -1 16 <
    -38 -1 15 <
    -38 0 16 <
    -37 -3 14 <
    -37 0 15 o
    -37 1 16 <
    -36 -3 13 <
    -36 -2 14 <
    -36 2 16 <
    -36 3 17 <
    -35 -4 13 <
    -35 -2 13 <
    -35 -1 14 <
    -34 -4 12 <
    -34 -3 13 <
    -34 0 14 <
    -34 1 15 <
    -33 -3 12 <
    -33 -2 13 <
    -33 1 14 <
    -33 2 15 <
    -32 -2 12 <
    -32 -1 13 <
    -32 3 15 <
    -32 4 16 <
    -31 -4 11 <
    -31 -1 12 <
    -31 0 13 <
    -30 -4 10 <
    -30 -3 11 <
    -30 1 13 <
    -29 -3 10 <
    -29 -2 11 o
    -29 2 13 <
    -29 3 14 <
    -28 -4 10 <
    -28 -1 11 <
    -28 4 14 <
    -27 -4 9 <
    -27 -3 10 <
    -27 0 11 <
    -27 1 12 <
    -26 -3 9 <
    -26 -2 10 <
    -26 2 12 <
    -25 -5 8 <
    -25 -2 9 o
    -25 -1 10 <
    -25 3 12 <
    -24 -5 7 <
    -24 -4 8 <
    -24 0 10 <
    -23 -4 7 <
    -23 -3 8 o
    -23 1 10 o
    -22 -5 7 <
    -22 -2 8 <
    -22 3 11 <
    -21 -5 6 <
    -21 -4 7 o
    -21 -1 8 o
    -20 -4 6 <
    -20 -3 7 <
    -20 0 8 o
    -20 1 9 o
    -19 -3 6 <
    -19 -2 7 o
    -19 2 9 <
    -18 -5 5 o
    -18 -1 7 o
    -17 -4 5 <
    -17 0 7 o
    -16 -3 5 <
    -16 1 7 o
    -15 -5 4 o
    -15 -2 5 <
    -15 3 8 o
    -14 -5 3 <
    -14 -4 4 <
    -14 -1 5 <
    -13 -4 3 <
    -13 -3 4 o
    -13 1 6 o
    -12 -2 4 o
    -11 -5 2 <
    -11 -1 4 o
    -11 4 7 o
    -10 -4 2 <
    -10 0 4 o
    -9 -3 2 <
    -8 -5 1 <
    -7 -4 1 o
    -7 5 6 o
    -6 -3 1 o
    -6 1 3 o
    -5 -6 -1 <
    -5 -2 1 o
    -4 -5 -1 <
    -4 -1 1 o
    -3 -4 -1 <
    -3 6 5 <
    -2 -6 -2 <
    -2 2 2 o
    -1 -5 -2 <
    -1 4 3 <
    0 -4 -2 <
    0 5 3 <
    0 6 4 <
    1 -3 -2 <
    2 3 1 <
    3 5 2 <
    4 1 -1 o
    4 6 2 <
    5 -6 -5 <
    6 -5 -5 o
    6 -1 -3 o
    6 4 0 o
    6 5 1 <
    7 6 1 <
    8 2 -2 <
    9 3 -2 <
    9 4 -1 <
    10 0 -4 o
    10 5 -1 <
    11 -3 -6 o
    11 1 -4 o
    12 3 -3 <
    13 4 -3 <
    13 5 -2 <
    14 1 -5 o
    15 2 -5 <
    15 3 -4 <
    16 -1 -7 o
    16 4 -4 <
    16 5 -3 <
    17 0 -7 o
    17 5 -4 <
    18 2 -6 o
    19 -1 -8 <
    19 3 -6 <
    19 4 -5 <
    20 -4 -10 <
    20 0 -8 o
    20 5 -5 <
    21 -3 -10 o
    21 1 -8 o
    21 2 -7 <
    22 -2 -10 o
    22 2 -8 <
    22 3 -7 <
    22 4 -6 <
    23 -1 -10 o
    23 0 -9 <
    23 4 -7 <
    23 5 -6 <
    24 1 -9 <
    25 -2 -11 o
    25 2 -9 o
    25 3 -8 <
    26 -1 -11 <
    26 3 -9 <
    26 4 -8 <
    26 5 -7 <
    27 0 -11 <
    27 1 -10 <
    27 5 -8 <
    28 -2 -12 <
    28 1 -11 <
    28 2 -10 <
    28 3 -9 <
    29 -1 -12 <
    29 3 -10 <
    29 4 -9 <
    30 -4 -14 <
    30 0 -12 o
    30 1 -11 <
    30 4 -10 <
    31 -3 -14 <
    31 1 -12 <
    31 2 -11 <
    32 -2 -14 <
    32 -1 -13 <
    32 2 -12 <
    32 3 -11 <
    32 4 -10 <
    33 -4 -15 <
    33 -1 -14 <
    33 0 -13 <
    33 4 -11 <
    34 -3 -15 <
    34 1 -13 <
    34 2 -12 <
    35 -2 -15 <
    35 2 -13 <
    35 3 -12 <
    35 4 -11 <
    36 -1 -15 <
    36 0 -14 <
    36 3 -13 <
    37 -3 -16 <
    37 0 -15 o
    37 1 -14 <
    37 2 -13 <
    38 -3 -17 <
    38 -2 -16 <
    38 1 -15 <
    38 2 -14 <
    38 3 -13 <
    39 -1 -16 <
    39 3 -14 <
    40 0 -16 <
    40 1 -15 <
    41 -2 -17 <
    41 1 -16 <
    41 2 -15 <
    42 -2 -18 <
    42 -1 -17 <
    42 2 -16 <
    43 -1 -18 <
    43 0 -17 <
    43 1 -16 <
    44 1 -17 <
    44 2 -16 <
    45 -1 -18 <
    46 0 -18 <
    -44 -1 19 <
    -43 -1 18 <
    -43 0 19 <
    -42 -2 18 <
    -42 0 18 <
    -42 1 19 <
    -41 -2 17 <
    -41 -1 18 <
    -41 2 19 <
    -40 -2 16 <
    -40 -1 17 <
    -40 0 18 <
    -39 -3 16 <
    -39 0 17 <
    -39 1 18 <
    -38 -3 15 <
    -38 -2 16 <
    -38 1 17 <
    -38 2 18 <
    -37 -2 15 <
    -37 -1 16 <
    -37 2 17 <
    -37 3 18 <
    -36 -1 15 <
    -36 0 16 <
    -35 -4 13 <
    -35 -3 14 <
    -35 0 15 <
    -35 1 16 <
    -34 -3 13 <
    -34 -2 14 <
    -34 1 15 <
    -34 2 16 <
    -33 -4 13 <
    -33 -2 13 <
    -33 -1 14 <
    -33 3 16 <
    -32 -4 12 <
    -32 -3 13 <
    -32 0 14 <
    -32 4 16 <
    -31 -3 12 <
    -31 -2 13 <
    -31 1 14 <
    -30 -2 12 <
    -30 -1 13 <
    -30 2 14 <
    -29 -4 11 <
    -29 -1 12 <
    -29 4 15 <
    -28 -4 10 <
    -28 -3 11 <
    -28 0 12 <
    -28 1 13 <
    -27 -3 10 <
    -27 -2 11 <
    -27 1 12 <
    -27 2 13 o
    -26 -5 9 <
    -26 -4 10 <
    -26 -2 10 <
    -26 -1 11 <
    -26 3 13 <
    -25 -4 9 <
    -25 0 11 <
    -25 4 13 <
    -24 -3 9 <
    -24 1 11 <
    -23 -5 8 <
    -23 -2 9 o
    -23 2 11 o
    -22 -5 7 <
    -22 -4 8 <
    -22 -1 9 <
    -21 -4 7 o
    -21 -3 8 <
    -21 0 9 <
    -21 5 12 o
    -20 -3 7 <
    -20 -2 8 <
    -20 1 9 o
    -19 -5 6 <
    -19 -2 7 o
    -19 -1 8 <
    -18 -4 6 o
    -18 0 8 <
    -18 4 10 <
    -17 -3 6 <
    -17 1 8 o
    -16 -5 5 <
    -16 -2 6 o
    -16 2 8 o
    -15 -5 4 o
    -15 -4 5 <
    -15 -1 6 o
    -14 -4 4 <
    -14 0 6 o
    -13 -3 4 o
    -13 1 6 o
    -12 -5 3 <
    -12 -2 4 o
    -11 -4 3 <
    -10 -3 3 o
    -9 -5 2 <
    -9 -2 3 o
    -8 -5 1 <
    -8 -1 3 o
    -7 -4 1 o
    -7 0 3 o
    -6 -6 0 <
    -5 -5 0 <
    -4 -4 0 <
    -4 4 4 <
    -3 -6 -1 <
    -3 -3 0 <
    -3 5 4 o
    -3 6 5 <
    -2 -2 0 o
    -1 3 2 <
    0 5 3 <
    1 -6 -3 <
    1 6 3 <
    2 -5 -3 o
    3 -4 -3 o
    3 4 1 <
    4 -6 -4 <
    4 5 1 <
    4 6 2 <
    5 2 -1 o
    6 3 -1 o
    7 0 -3 o
    7 4 -1 o
    7 5 0 <
    8 1 -3 o
    9 -5 -6 <
    9 3 -2 <
    10 -4 -6 <
    10 4 -2 <
    11 1 -4 o
    11 5 -2 <
    12 -2 -6 o
    12 2 -4 o
    13 -1 -6 o
    13 3 -4 o
    13 4 -3 <
    14 0 -6 <
    14 4 -4 <
    14 5 -3 <
    15 1 -6 o
    16 2 -6 o
    16 3 -5 <
    17 -4 -9 o
    17 0 -7 o
    17 4 -5 <
    17 5 -4 <
    18 -3 -9 <
    18 1 -7 o
    18 5 -5 <
    19 -2 -9 <
    19 2 -7 o
    20 -1 -9 o
    20 3 -7 <
    20 4 -6 <
    21 0 -9 <
    21 4 -7 o
    21 5 -6 <
    22 1 -9 <
    22 2 -8 <
    23 -1 -10 o
    23 2 -9 o
    23 3 -8 o
    24 -4 -12 <
    24 0 -10 <
    24 4 -8 <
    24 5 -7 <
    25 -3 -12 <
    25 1 -10 <
    25 5 -8 <
    26 -2 -12 <
    26 2 -10 <
    26 3 -9 <
    27 -4 -13 <
    27 -1 -12 <
    27 3 -10 <
    27 4 -9 <
    27 5 -8 <
    28 -3 -13 <
    28 0 -12 <
    28 1 -11 <
    28 4 -10 <
    29 -2 -13 <
    29 1 -12 <
    29 2 -11 o
    30 -1 -13 <
    30 2 -12 <
    30 3 -11 <
    30 4 -10 <
    31 -4 -15 <
    31 0 -13 <
    31 4 -11 <
    32 -3 -15 <
    32 1 -13 <
    32 2 -12 <
    33 -2 -15 <
    33 -1 -14 <
    33 2 -13 <
    33 3 -12 <
    34 -1 -15 <
    34 0 -14 <
    34 3 -13 <
    34 4 -12 <
    35 -3 -16 <
    35 0 -15 <
    35 1 -14 <
    35 4 -13 <
    36 -2 -16 <
    36 1 -15 <
    36 2 -14 <
    36 3 -13 <
    37 -1 -16 <
    37 3 -14 <
    38 -3 -17 <
    38 0 -16 <
    38 1 -15 <
    39 -2 -17 <
    39 1 -16 <
    39 2 -15 <
    40 -2 -18 <
    40 -1 -17 <
    40 2 -16 <
    40 3 -15 <
    41 -1 -18 <
    41 0 -17 <
    42 0 -18 <
    42 1 -17 <
    42 2 -16 <
    43 -1 -18 <
    43 1 -18 <
    43 2 -17 <
    44 -1 -19 <
    44 0 -18 <
    45 0 -19 <
    45 1 -18 <
    -44 0 20 <
    -43 1 20 <
    -42 -2 18 <
    -42 -1 19 <
    -41 -1 18 <
    -41 0 19 <
    -40 -2 18 <
    -40 0 18 <
    -40 1 19 <
    -39 -2 17 <
    -39 -1 18 <
    -39 1 18 <
    -39 2 19 <
    -38 -1 17 <
    -38 2 18 <
    -38 3 19 <
    -37 -3 16 <
    -37 0 17 <
    -36 -3 15 <
    -36 -2 16 <
    -36 1 17 <
    -35 -2 15 <
    -35 -1 16 <
    -35 2 17 <
    -34 -4 14 <
    -34 -1 15 <
    -34 0 16 <
    -34 3 17 <
    -33 -4 13 <
    -33 -3 14 <
    -33 0 15 o
    -32 -3 13 <
    -32 -2 14 <
    -32 1 15 <
    -31 -4 13 <
    -31 -2 13 <
    -31 -1 14 <
    -31 2 15 <
    -30 -4 12 <
    -30 -3 13 <
    -30 -1 13 <
    -30 0 14 <
    -30 3 15 <
    -29 -3 12 o
    -29 0 13 <
    -29 1 14 <
    -28 -2 12 <
    -28 1 13 <
    -28 2 14 o
    -27 -4 11 <
    -27 -1 12 <
    -27 2 13 o
    -26 -4 10 <
    -26 -3 11 <
    -26 0 12 <
    -26 4 14 <
    -25 -5 10 <
    -25 -3 10 o
    -25 1 12 <
    -24 -5 9 <
    -24 -2 10 o
    -24 2 12 <
    -23 -4 9 <
    -23 -1 10 o
    -23 3 12 o
    -22 -3 9 o
    -22 0 10 o
    -22 4 12 <
    -21 -5 8 <
    -21 -3 8 <
    -21 -2 9 <
    -21 1 10 o
    -20 -5 7 <
    -20 -4 8 <
    -20 -2 8 <
    -20 2 10 <
    -19 -4 7 <
    -19 -1 8 <
    -19 3 10 <
    -18 -3 7 o
    -18 0 8 <
    -17 -5 6 <
    -17 -2 7 o
    -17 1 8 o
    -16 -4 6 <
    -16 -1 7 o
    -15 -4 5 <
    -14 -3 5 <
    -13 -5 4 <
    -13 -2 5 o
    -12 -4 4 <
    -12 -1 5 o
    -11 -3 4 <
    -11 0 5 o
    -10 -5 3 <
    -10 1 5 o
    -10 5 7 o
    -9 -5 2 <
    -9 2 5 o
    -8 -4 2 <
    -7 -6 1 <
    -7 -3 2 <
    -6 -5 1 <
    -6 -2 2 o
    -4 -6 0 <
    -3 -6 -1 <
    -3 5 4 o
    -2 -5 -1 <
    -2 -2 0 o
    -2 6 4 <
    -1 -4 -1 <
    -1 -1 0 o
    0 -6 -2 <
    0 4 2 <
    1 1 0 o
    1 5 2 <
    2 2 0 o
    2 6 2 <
    3 3 0 <
    4 -6 -4 <
    4 -3 -3 o
    4 4 0 <
    5 -5 -4 <
    5 6 1 <
    7 4 -1 o
    8 1 -3 o
    8 5 -1 <
    9 2 -3 o
    10 -4 -6 <
    10 3 -3 o
    11 0 -5 o
    11 4 -3 <
    12 1 -5 o
    12 5 -3 <
    13 2 -5 o
    14 3 -5 <
    14 4 -4 <
    15 4 -5 <
    15 5 -4 o
    16 -2 -8 o
    16 2 -6 o
    16 5 -5 <
    17 -1 -8 o
    17 3 -6 <
    18 0 -8 <
    18 4 -6 o
    19 1 -8 <
    19 5 -6 <
    20 2 -8 <
    21 3 -8 <
    21 4 -7 o
    22 -3 -11 o
    22 0 -10 o
    22 1 -9 <
    22 4 -8 <
    22 5 -7 <
    23 -5 -12 <
    23 -2 -11 o
    23 1 -10 o
    23 2 -9 o
    23 5 -8 <
    24 -4 -12 <
    24 -1 -11 <
    24 2 -10 o
    24 3 -9 <
    25 0 -11 <
    25 3 -10 o
    25 4 -9 <
    26 1 -11 <
    26 4 -10 <
    26 5 -9 <
    27 -2 -13 o
    27 2 -11 <
    28 -4 -14 <
    28 -1 -13 <
    28 3 -11 <
    28 4 -10 <
    29 -3 -14 <
    29 0 -13 <
    29 1 -12 <
    29 4 -11 <
    30 -2 -14 <
    30 1 -13 <
    30 2 -12 <
    31 -4 -15 <
    31 -1 -14 <
    31 2 -13 <
    31 3 -12 <
    32 -3 -15 <
    32 0 -14 <
    32 3 -13 o
    32 4 -12 <
    33 1 -14 <
    33 4 -13 <
    34 -2 -16 <
    34 -1 -15 <
    34 1 -15 <
    34 2 -14 <
    35 -1 -16 <
    35 0 -15 <
    35 2 -15 <
    35 3 -14 <
    35 4 -13 <
    36 -3 -17 <
    36 0 -16 <
    36 1 -15 <
    36 3 -15 <
    37 -2 -17 <
    37 1 -16 <
    37 2 -15 <
    38 -1 -17 <
    38 2 -16 <
    38 3 -15 <
    39 0 -17 <
    39 3 -16 <
    40 -2 -18 <
    40 0 -18 <
    40 1 -17 <
    41 -2 -19 <
    41 -1 -18 <
    41 1 -18 <
    41 2 -17 <
    42 -1 -19 <
    42 0 -18 <
    42 2 -18 <
    43 0 -19 <
    43 1 -18 <
    44 1 -19 <
    -43 -1 20 <
    -43 0 21 <
    -42 0 20 <
    -42 1 21 <
    -41 -2 19 <
    -41 -1 20 <
    -41 1 20 <
    -40 -2 18 <
    -40 -1 19 <
    -40 2 20 <
    -39 -1 18 <
    -39 0 19 <
    -38 -3 17 <
    -38 -2 18 <
    -38 0 18 <
    -38 1 19 <
    -37 -2 17 <
    -37 -1 18 <
    -37 1 18 <
    -37 2 19 <
    -36 -1 17 <
    -36 2 18 <
    -35 -3 16 <
    -35 -1 16 <
    -35 0 17 <
    -35 3 18 <
    -34 -3 15 <
    -34 -2 16 <
    -34 0 16 <
    -34 1 17 <
    -33 -4 15 <
    -33 -2 15 <
    -33 1 16 <
    -33 2 17 <
    -32 -4 14 <
    -32 -1 15 <
    -32 2 16 <
    -31 -3 14 <
    -31 0 15 <
    -31 3 16 <
    -30 -3 13 <
    -30 -2 14 <
    -30 0 14 <
    -30 1 15 <
    -30 4 16 <
    -29 -4 13 <
    -29 -2 13 <
    -29 1 14 <
    -28 -4 12 <
    -28 -1 13 <
    -28 2 14 o
    -27 -3 12 <
    -27 0 13 <
    -27 3 14 <
    -26 -3 11 <
    -26 -2 12 <
    -26 1 13 o
    -26 4 14 <
    -25 -5 10 <
    -25 -4 11 <
    -25 -2 11 o
    -24 -4 10 <
    -24 -1 11 <
    -23 -5 10 <
    -23 -3 10 <
    -23 0 11 o
    -22 -5 9 <
    -22 -2 10 o
    -22 1 11 <
    -21 -4 9 <
    -21 -2 9 <
    -21 2 11 o
    -20 -4 8 <
    -20 -1 9 o
    -19 -5 8 <
    -19 -3 8 <
    -19 0 9 <
    -18 -5 7 <
    -18 -2 8 o
    -18 1 9 o
    -17 -4 7 o
    -17 -1 8 o
    -17 2 9 o
    -16 -4 6 <
    -15 -5 6 <
    -15 -3 6 o
    -15 0 7 o
    -14 -5 5 <
    -14 -2 6 <
    -14 1 7 o
    -13 -4 5 <
    -13 -1 6 <
    -13 2 7 o
    -12 -3 5 <
    -11 -5 4 <
    -11 -3 4 <
    -10 -5 3 <
    -10 -2 4 o
    -10 5 7 o
    -9 -4 3 <
    -9 -1 4 o
    -8 -6 2 <
    -8 -3 3 o
    -8 3 5 o
    -7 -5 2 o
    -7 4 5 o
    -6 5 5 o
    -5 -6 1 <
    -5 -4 1 <
    -5 -1 2 o
    -5 6 5 <
    -4 -6 0 <
    -4 -3 1 <
    -3 -5 0 <
    -3 4 3 <
    -2 5 3 o
    -1 -6 -1 <
    -1 6 3 <
    0 -3 -1 <
    1 -5 -2 <
    2 5 1 <
    2 6 2 <
    3 -6 -3 <
    3 6 1 <
    4 4 0 <
    5 -2 -3 <
    5 1 -2 o
    5 5 0 <
    6 -4 -4 o
    6 2 -2 o
    6 6 0 <
    7 3 -2 <
    8 4 -2 <
    9 1 -4 o
    9 5 -2 <
    10 -1 -5 o
    10 2 -4 o
    11 3 -4 <
    12 4 -4 <
    13 5 -4 <
    14 -1 -7 o
    14 2 -6 <
    15 -3 -8 o
    15 0 -7 o
    15 3 -6 o
    15 4 -5 <
    16 1 -7 <
    16 4 -6 <
    16 5 -5 <
    17 2 -7 o
    17 5 -6 <
    18 3 -7 <
    19 0 -9 <
    19 3 -8 o
    19 4 -7 <
    20 -2 -10 <
    20 1 -9 o
    20 4 -8 <
    20 5 -7 <
    21 -4 -11 <
    21 -1 -10 <
    21 2 -9 <
    21 5 -8 <
    22 0 -10 o
    22 3 -9 o
    23 1 -10 o
    23 4 -9 <
    24 -2 -12 <
    24 1 -11 <
    24 2 -10 o
    24 5 -9 <
    25 -1 -12 <
    25 2 -11 o
    25 3 -10 o
    26 -3 -13 <
    26 0 -12 <
    26 3 -11 <
    26 4 -10 <
    27 -2 -13 o
    27 1 -12 <
    27 4 -11 <
    28 -4 -14 <
    28 1 -13 <
    28 2 -12 <
    29 -1 -14 <
    29 2 -13 <
    29 3 -12 o
    30 -3 -15 <
    30 0 -14 <
    30 3 -13 <
    30 4 -12 <
    31 -2 -15 <
    31 1 -14 <
    31 4 -13 <
    32 -4 -16 <
    32 -1 -15 <
    32 2 -14 <
    33 -3 -16 <
    33 0 -15 o
    33 3 -14 <
    33 4 -13 <
    34 0 -16 <
    34 1 -15 <
    34 3 -15 <
    34 4 -14 <
    35 -2 -17 <
    35 1 -16 <
    35 2 -15 <
    36 -1 -17 <
    36 2 -16 <
    36 3 -15 <
    37 -3 -18 <
    37 0 -17 <
    37 3 -16 <
    38 -2 -18 <
    38 0 -18 <
    38 1 -17 <
    39 -2 -19 <
    39 -1 -18 <
    39 1 -18 <
    39 2 -17 <
    40 -1 -19 <
    40 0 -18 <
    40 2 -18 <
    41 0 -19 <
    41 1 -18 <
    42 1 -19 <
    42 2 -18 <
    43 -1 -20 <
    44 0 -20 <
    -42 -1 21 <
    -41 -1 20 <
    -41 0 21 <
    -40 -2 20 <
    -40 0 20 <
    -40 1 21 <
    -39 -2 19 <
    -39 1 20 <
    -38 -3 19 <
    -38 -1 19 <
    -38 2 20 <
    -37 -3 18 <
    -37 -1 18 <
    -37 0 19 <
    -37 2 19 <
    -37 3 20 <
    -36 -3 17 <
    -36 -2 18 <
    -36 0 18 <
    -36 3 19 <
    -35 -2 17 <
    -35 1 18 <
    -34 -1 17 <
    -34 2 18 <
    -33 -3 16 <
    -33 -1 16 <
    -33 0 17 <
    -33 2 17 <
    -32 -3 15 <
    -32 -2 16 <
    -32 0 16 <
    -32 3 17 <
    -31 -4 15 <
    -31 -2 15 <
    -31 1 16 <
    -31 4 17 <
    -30 -4 14 <
    -30 -1 15 <
    -30 2 16 <
    -29 -3 14 <
    -29 -1 14 <
    -29 2 15 <
    -28 -3 13 <
    -28 0 14 <
    -28 3 15 <
    -27 -4 13 <
    -27 -2 13 o
    -27 1 14 <
    -27 4 15 <
    -26 -4 12 <
    -26 -1 13 <
    -25 -3 12 <
    -25 -1 12 <
    -25 2 13 o
    -24 -5 11 <
    -24 -3 11 o
    -24 0 12 o
    -24 3 13 o
    -23 -5 10 <
    -23 -4 11 <
    -23 -2 11 o
    -23 1 12 <
    -23 4 13 <
    -22 -4 10 <
    -22 -1 11 <
    -21 -3 10 <
    -21 -1 10 <
    -21 2 11 o
    -20 -5 9 <
    -20 -3 9 o
    -20 0 10 o
    -20 3 11 <
    -19 -5 8 <
    -19 -2 9 <
    -19 1 10 <
    -18 -4 8 <
    -17 -3 8 <
    -17 -1 8 o
    -17 2 9 o
    -16 -5 7 <
    -16 -3 7 <
    -16 0 8 o
    -16 3 9 <
    -15 -5 6 <
    -15 -2 7 <
    -14 -4 6 o
    -13 -3 6 <
    -13 -1 6 <
    -12 -5 5 o
    -12 -3 5 <
    -12 0 6 <
    -12 3 7 o
    -11 -5 4 <
    -11 -2 5 o
    -10 -4 4 <
    -8 -5 3 <
    -8 -3 3 o
    -8 0 4 <
    -8 3 5 o
    -7 -2 3 o
    -6 -6 2 <
    -6 -4 2 o
    -5 -6 1 <
    -4 -5 1 o
    -4 0 2 o
    -4 3 3 o
    -3 -2 1 <
    -3 4 3 <
    -2 -6 0 <
    -2 -4 0 <
    -2 5 3 o
    -1 -6 -1 <
    -1 6 3 <
    0 -5 -1 <
    0 3 1 <
    1 -2 -1 <
    1 4 1 <
    2 -6 -2 <
    2 -4 -2 <
    2 5 1 <
    3 6 1 <
    4 -5 -3 o
    4 0 -2 o
    4 3 -1 <
    4 6 0 <
    5 -2 -3 <
    5 4 -1 <
    6 -6 -4 <
    6 5 -1 <
    7 6 -1 <
    8 -5 -5 <
    8 0 -4 <
    8 3 -3 o
    8 6 -2 <
    9 1 -4 o
    9 4 -3 <
    10 5 -3 <
    12 -5 -7 <
    12 0 -6 <
    12 3 -5 o
    13 1 -6 <
    13 4 -5 <
    14 -1 -7 o
    14 2 -6 <
    14 5 -5 <
    16 0 -8 o
    16 3 -7 <
    17 1 -8 o
    17 4 -7 o
    18 -1 -9 o
    18 2 -8 o
    18 5 -7 <
    19 -3 -10 <
    19 3 -8 o
    20 0 -10 o
    20 3 -9 o
    20 4 -8 <
    21 1 -10 o
    21 4 -9 <
    21 5 -8 <
    22 -1 -11 <
    22 2 -10 o
    22 5 -9 <
    23 -3 -12 o
    23 0 -11 o
    23 3 -10 <
    24 -2 -12 <
    24 0 -12 o
    24 3 -11 o
    24 4 -10 <
    25 -4 -13 <
    25 1 -12 <
    25 4 -11 <
    25 5 -10 <
    26 -1 -13 <
    26 2 -12 <
    27 -3 -14 <
    27 0 -13 <
    27 3 -12 <
    28 -2 -14 o
    28 1 -13 <
    28 3 -13 <
    28 4 -12 <
    29 -4 -15 <
    29 1 -14 <
    29 2 -13 <
    29 4 -13 <
    30 -1 -15 <
    30 2 -14 <
    31 -3 -16 <
    31 0 -15 <
    31 3 -14 <
    32 -2 -16 <
    32 1 -15 <
    32 3 -15 <
    32 4 -14 <
    33 -1 -16 <
    33 1 -16 <
    33 2 -15 <
    33 4 -15 <
    34 -3 -17 <
    34 -1 -17 <
    34 2 -16 <
    34 3 -15 <
    35 -3 -18 <
    35 0 -17 <
    35 3 -16 <
    36 -2 -18 <
    36 1 -17 <
    36 3 -17 <
    37 -1 -18 <
    37 1 -18 <
    37 2 -17 <
    38 -3 -19 <
    38 -1 -19 <
    38 0 -18 <
    38 2 -18 <
    38 3 -17 <
    39 -2 -19 <
    39 0 -19 <
    39 1 -18 <
    40 -2 -20 <
    40 1 -19 <
    41 -1 -20 <
    41 1 -20 <
    41 2 -19 <
    42 -1 -21 <
    42 0 -20 <
    43 0 -21 <
    43 1 -20 <
    -42 0 22 <
    -41 -1 22 <
    -41 1 22 <
    -40 -1 21 <
    -40 1 21 <
    -40 2 22 <
    -39 -1 20 <
    -39 0 21 <
    -39 2 21 <
    -38 -3 19 <
    -38 -2 20 <
    -38 0 20 <
    -37 -2 19 <
    -37 1 20 <
    -37 3 20 <
    -36 -3 19 <
    -36 -1 19 <
    -36 1 19 <
    -35 -3 18 <
    -35 -1 18 <
    -35 2 19 <
    -34 -3 17 <
    -34 -2 18 <
    -34 0 18 <
    -34 3 19 <
    -33 -2 17 <
    -33 0 17 <
    -33 1 18 <
    -33 3 18 <
    -32 -4 16 <
    -32 -2 16 <
    -32 -1 17 <
    -32 1 17 <
    -31 -3 16 <
    -31 -1 16 <
    -31 2 17 <
    -30 -3 15 <
    -30 0 16 <
    -30 2 16 <
    -29 -4 15 <
    -29 -2 15 <
    -29 0 15 <
    -29 3 16 <
    -28 -4 14 <
    -28 -2 14 o
    -28 1 15 <
    -28 4 16 <
    -27 -4 13 <
    -27 -3 14 <
    -27 -1 14 <
    -26 -3 13 <
    -26 0 14 <
    -26 2 14 o
    -25 -5 12 <
    -25 -2 13 o
    -25 0 13 <
    -25 3 14 <
    -24 -4 12 <
    -24 -2 12 <
    -24 1 13 o
    -23 -4 11 <
    -23 -1 12 <
    -22 -5 11 <
    -22 -3 11 <
    -22 -1 11 <
    -22 2 12 o
    -22 5 13 <
    -21 -5 10 <
    -21 0 11 o
    -20 -4 10 <
    -20 -2 10 <
    -19 -4 9 <
    -19 -1 10 <
    -19 1 10 <
    -19 4 11 <
    -18 -5 9 <
    -18 -3 9 <
    -18 -1 9 o
    -18 2 10 o
    -17 -5 8 <
    -17 -3 8 <
    -17 0 9 <
    -16 -4 8 <
    -16 -2 8 <
    -15 -4 7 <
    -15 1 8 <
    -14 -3 7 <
    -14 -1 7 o
    -13 -5 6 <
    -13 -3 6 <
    -12 -2 6 o
    -11 -4 5 <
    -11 1 6 o
    -10 -1 5 <
    -9 -5 4 <
    -9 -3 4 o
    -7 -6 3 <
    -7 -4 3 o
    -6 -6 2 <
    -6 -1 3 o
    -5 -5 2 <
    -5 -3 2 <
    -5 5 4 <
    -4 6 4 <
    -3 -6 1 <
    -3 -4 1 o
    -2 -6 0 <
    -1 -5 0 <
    -1 -3 0 <
    -1 2 1 <
    -1 5 2 <
    0 6 2 <
    1 -4 -1 <
    2 -6 -2 <
    2 4 0 <
    3 -3 -2 <
    3 2 -1 o
    3 5 0 <
    4 6 0 <
    5 6 -1 <
    6 -6 -4 <
    6 4 -2 <
    7 2 -3 o
    7 5 -2 o
    8 6 -2 <
    9 -2 -5 o
    9 3 -4 o
    10 1 -5 <
    10 4 -4 <
    11 2 -5 o
    11 5 -4 <
    12 0 -6 <
    12 5 -5 <
    13 -2 -7 o
    13 3 -6 <
    14 1 -7 o
    14 4 -6 o
    15 -1 -8 o
    15 2 -7 <
    15 5 -6 <
    16 0 -8 o
    16 2 -8 <
    16 5 -7 <
    17 -2 -9 o
    17 3 -8 <
    18 1 -9 o
    18 4 -8 <
    19 -1 -10 <
    19 2 -9 <
    19 4 -9 <
    19 5 -8 <
    20 0 -10 o
    20 2 -10 <
    20 5 -9 <
    21 -2 -11 o
    21 0 -11 o
    21 3 -10 <
    22 1 -11 <
    22 4 -10 <
    23 -1 -12 <
    23 2 -11 o
    23 4 -11 <
    23 5 -10 <
    24 -5 -13 <
    24 0 -12 o
    24 2 -12 <
    24 3 -11 o
    24 5 -11 <
    25 -2 -13 o
    25 0 -13 <
    25 3 -12 <
    26 -4 -14 <
    26 1 -13 <
    26 4 -12 <
    27 -1 -14 <
    27 2 -13 o
    27 4 -13 <
    28 -3 -15 <
    28 0 -14 <
    28 2 -14 o
    28 3 -13 <
    29 -2 -15 <
    29 0 -15 <
    29 3 -14 <
    30 -4 -16 <
    30 1 -15 <
    30 3 -15 <
    30 4 -14 <
    31 -3 -16 <
    31 -1 -16 <
    31 2 -15 <
    31 4 -15 <
    32 -3 -17 <
    32 0 -16 <
    32 2 -16 <
    32 3 -15 <
    33 -2 -17 <
    33 0 -17 <
    33 3 -16 <
    34 1 -17 <
    34 3 -17 <
    35 -3 -18 <
    35 -1 -18 <
    35 1 -18 <
    35 2 -17 <
    36 -3 -19 <
    36 0 -18 <
    36 2 -18 <
    36 3 -17 <
    37 -2 -19 <
    37 0 -19 <
    37 1 -18 <
    37 3 -18 <
    38 -2 -20 <
    38 -1 -19 <
    38 1 -19 <
    38 3 -19 <
    39 -1 -20 <
    39 1 -20 <
    39 2 -19 <
    40 0 -20 <
    40 2 -20 <
    41 0 -21 <
    41 1 -20 <
    42 -1 -21 <
    42 1 -21 <
    -41 -1 22 <
    -41 0 23 <
    -40 -2 22 <
    -40 0 22 <
    -40 2 22 <
    -39 -2 21 <
    -39 -1 22 <
    -39 0 21 <
    -39 1 22 <
    -38 -1 21 <
    -38 1 21 <
    -37 -3 20 <
    -37 -1 20 <
    -37 2 21 <
    -36 -3 19 <
    -36 -2 20 <
    -36 0 20 <
    -36 2 20 <
    -35 -2 19 <
    -35 0 19 <
    -35 3 20 <
    -34 -3 19 <
    -34 -2 18 <
    -34 -1 19 <
    -34 1 19 <
    -34 3 19 <
    -33 -3 18 <
    -33 -1 18 <
    -33 1 18 <
    -32 -3 17 <
    -32 -1 17 <
    -32 0 18 o
    -32 2 18 <
    -31 -4 17 <
    -31 -2 17 <
    -31 0 17 o
    -30 -4 16 <
    -30 -2 16 <
    -30 1 17 <
    -30 3 17 <
    -29 -4 15 <
    -29 -3 16 <
    -29 -1 16 <
    -29 1 16 <
    -29 4 17 <
    -28 -3 15 <
    -28 -1 15 <
    -28 2 16 <
    -28 4 16 <
    -27 -4 15 <
    -27 -3 14 <
    -27 -2 15 o
    -27 0 15 <
    -27 2 15 o
    -26 -4 14 <
    -26 -2 14 <
    -26 0 14 <
    -26 3 15 <
    -25 -4 13 <
    -25 1 14 <
    -24 -5 13 <
    -24 -3 13 o
    -24 -1 13 <
    -24 4 14 <
    -23 -5 12 <
    -23 -3 12 o
    -23 2 13 <
    -22 -4 12 <
    -22 -2 12 <
    -22 0 12 o
    -21 -4 11 <
    -21 -2 11 o
    -21 3 12 <
    -20 -5 11 <
    -20 -3 11 <
    -20 -1 11 <
    -20 1 11 <
    -19 -5 10 <
    -19 -3 10 <
    -19 -1 10 <
    -18 -5 9 <
    -18 0 10 <
    -17 -4 9 <
    -17 -2 9 <
    -16 -4 8 <
    -16 1 9 o
    -15 -5 8 <
    -15 -3 8 o
    -15 -1 8 <
    -15 4 9 o
    -14 -5 7 <
    -14 -3 7 <
    -14 2 8 o
    -13 -4 7 <
    -13 -2 7 o
    -13 0 7 o
    -12 -4 6 <
    -11 -5 6 <
    -11 -1 6 o
    -10 -5 5 <
    -10 -3 5 <
    -9 0 5 o
    -9 5 6 <
    -8 -4 4 <
    -8 -2 4 o
    -7 1 4 o
    -6 -5 3 <
    -6 -3 3 o
    -6 -1 3 o
    -6 4 4 o
    -4 -6 2 <
    -4 -4 2 o
    -4 -2 2 o
    -3 -6 1 <
    -3 6 3 <
    -2 -1 1 o
    -2 4 2 <
    -1 -5 0 <
    0 5 1 <
    1 -6 -1 <
    1 -4 -1 <
    1 3 0 <
    1 6 1 <
    3 -5 -2 <
    3 -3 -2 <
    3 4 -1 o
    4 5 -1 <
    5 -6 -3 <
    5 -4 -3 <
    5 3 -2 <
    5 6 -1 <
    6 1 -3 o
    6 6 -2 <
    7 -5 -4 o
    7 4 -3 o
    8 2 -4 o
    8 5 -3 <
    9 5 -4 <
    10 3 -5 <
    11 -1 -6 o
    11 4 -5 <
    12 2 -6 o
    12 5 -5 <
    13 0 -7 o
    13 5 -6 <
    14 3 -7 <
    15 1 -8 o
    15 4 -7 <
    16 2 -8 <
    16 4 -8 <
    17 0 -9 o
    17 2 -9 o
    17 5 -8 <
    18 -4 -10 <
    18 -2 -10 o
    18 3 -9 <
    18 5 -9 <
    19 1 -10 <
    19 4 -9 <
    20 -5 -11 <
    20 -3 -11 <
    20 -1 -11 <
    20 2 -10 <
    20 4 -10 <
    21 0 -11 o
    21 2 -11 o
    21 5 -10 <
    22 -4 -12 <
    22 -2 -12 o
    22 0 -12 o
    22 3 -11 <
    22 5 -11 <
    23 1 -12 <
    23 3 -12 o
    23 4 -11 <
    24 -3 -13 o
    24 -1 -13 <
    24 1 -13 o
    24 4 -12 <
    25 0 -13 <
    25 2 -13 o
    25 4 -13 <
    25 5 -12 <
    26 -2 -14 o
    26 0 -14 <
    26 3 -13 <
    27 1 -14 <
    27 3 -14 <
    27 4 -13 <
    28 -3 -15 <
    28 -1 -15 <
    28 1 -15 <
    28 4 -14 <
    29 2 -15 <
    29 4 -15 <
    30 -2 -16 <
    30 0 -16 <
    30 2 -16 <
    30 3 -15 <
    31 -4 -17 <
    31 -2 -17 <
    31 1 -16 <
    31 3 -16 <
    32 -3 -17 <
    32 -1 -17 <
    32 1 -17 <
    32 3 -17 <
    32 4 -16 <
    33 -3 -18 <
    33 -1 -18 <
    33 2 -17 <
    34 -2 -18 <
    34 0 -18 <
    34 2 -18 <
    34 3 -17 <
    35 -2 -19 <
    35 0 -19 <
    35 1 -18 <
    35 3 -18 <
    36 -3 -19 <
    36 -1 -19 <
    36 1 -19 <
    36 3 -19 <
    37 -3 -20 <
    37 -1 -20 <
    37 2 -19 <
    38 -2 -20 <
    38 0 -20 <
    38 2 -20 <
    38 3 -19 <
    39 -2 -21 <
    39 0 -21 <
    39 1 -20 <
    40 -1 -21 <
    40 1 -21 <
    41 -1 -22 <
    41 1 -22 <
    42 0 -22 <
    -40 -1 23 <
    -40 1 23 <
    -39 -1 22 <
    -39 0 23 <
    -38 -2 22 <
    -38 0 22 <
    -38 2 22 <
    -37 -2 21 <
    -37 0 21 <
    -36 -3 21 <
    -36 -1 21 <
    -36 1 21 <
    -36 3 21 <
    -35 -3 20 <
    -35 -1 20 <
    -35 1 20 <
    -34 -3 19 <
    -34 -2 20 <
    -34 -1 19 <
    -34 0 20 o
    -34 2 20 <
    -33 -2 19 <
    -33 0 19 <
    -33 2 19 <
    -32 -2 18 <
    -32 0 18 o
    -32 3 19 <
    -31 -3 18 <
    -31 -1 18 <
    -31 1 18 <
    -31 3 18 <
    -30 -3 17 <
    -30 -1 17 <
    -30 1 17 <
    -30 4 18 <
    -29 -4 17 <
    -29 -2 17 <
    -29 0 17 <
    -29 2 17 <
    -29 4 17 <
    -28 -4 16 <
    -28 -2 16 <
    -28 0 16 <
    -28 2 16 <
    -27 -4 15 <
    -27 -2 15 o
    -27 3 16 <
    -26 -3 15 <
    -26 -1 15 <
    -26 1 15 <
    -25 -3 14 <
    -25 -1 14 <
    -25 4 15 <
    -24 -4 14 <
    -24 -2 14 <
    -24 0 14 <
    -24 2 14 <
    -23 -4 13 <
    -23 -2 13 <
    -23 0 13 o
    -23 5 14 <
    -22 -5 13 <
    -22 3 13 <
    -21 -5 12 <
    -21 -3 12 <
    -21 -1 12 o
    -21 1 12 <
    -20 -5 11 <
    -20 -3 11 <
    -20 4 12 <
    -19 -4 11 <
    -19 -2 11 <
    -19 0 11 <
    -19 2 11 <
    -18 -4 10 <
    -18 -2 10 o
    -18 5 11 <
    -17 -5 10 <
    -17 -3 10 <
    -17 3 10 o
    -16 -5 9 <
    -16 -3 9 <
    -16 -1 9 <
    -14 -4 8 <
    -14 -2 8 o
    -14 0 8 o
    -13 -4 7 <
    -12 -5 7 <
    -12 -3 7 o
    -12 1 7 <
    -11 -5 6 <
    -11 -3 6 o
    -11 -1 6 o
    -9 -4 5 <
    -9 -2 5 o
    -9 0 5 o
    -7 -5 4 <
    -7 -3 4 o
    -7 -1 4 o
    -7 1 4 o
    -6 4 4 o
    -5 -6 3 <
    -5 -4 3 <
    -4 -4 2 o
    -4 5 3 o
    -3 -5 2 <
    -3 3 2 <
    -2 -5 1 <
    -2 -3 1 <
    -2 6 2 <
    -1 -6 1 <
    -1 4 1 <
    0 -6 0 <
    0 -4 0 <
    0 -2 0 <
    1 5 0 <
    2 -5 -1 <
    2 1 -1 o
    2 6 0 <
    3 4 -1 o
    3 6 -1 <
    4 -6 -2 <
    4 2 -2 o
    5 5 -2 <
    6 3 -3 o
    7 -5 -4 o
    7 -3 -4 o
    7 -1 -4 o
    7 1 -4 o
    7 6 -3 <
    8 4 -4 <
    9 0 -5 o
    9 2 -5 o
    9 5 -4 <
    10 3 -5 <
    10 5 -5 <
    11 1 -6 o
    11 3 -6 o
    12 4 -6 <
    13 2 -7 o
    13 4 -7 o
    14 -2 -8 o
    14 0 -8 o
    14 5 -7 <
    15 3 -8 o
    15 5 -8 <
    16 -3 -9 <
    16 -1 -9 o
    16 1 -9 <
    17 2 -9 o
    17 4 -9 <
    18 -2 -10 o
    18 0 -10 o
    18 2 -10 <
    18 4 -10 <
    18 5 -9 <
    19 3 -10 <
    19 5 -10 <
    20 -1 -11 <
    20 1 -11 <
    20 3 -11 <
    21 -1 -12 o
    21 4 -11 <
    22 0 -12 o
    22 2 -12 <
    22 4 -12 <
    23 -4 -13 <
    23 -2 -13 <
    23 0 -13 o
    23 2 -13 <
    23 5 -12 <
    24 1 -13 o
    24 3 -13 o
    24 5 -13 <
    25 -3 -14 <
    25 -1 -14 <
    25 1 -14 <
    25 3 -14 <
    25 4 -13 <
    26 2 -14 o
    26 4 -14 <
    27 -4 -15 <
    27 -2 -15 o
    27 0 -15 <
    27 2 -15 o
    27 4 -15 <
    28 3 -15 <
    29 -3 -16 <
    29 -1 -16 <
    29 1 -16 <
    29 3 -16 <
    29 4 -15 <
    30 -3 -17 <
    30 -1 -17 <
    30 1 -17 <
    30 2 -16 <
    30 4 -16 <
    31 -4 -17 <
    31 -2 -17 <
    31 0 -17 o
    31 2 -17 <
    31 4 -17 <
    32 -2 -18 <
    32 0 -18 <
    32 2 -18 <
    32 3 -17 <
    33 -1 -18 <
    33 1 -18 <
    33 3 -18 <
    34 -3 -19 <
    34 -1 -19 <
    34 1 -19 <
    34 3 -19 <
    35 0 -19 <
    35 2 -19 <
    36 -2 -20 <
    36 0 -20 <
    36 2 -20 <
    36 3 -19 <
    37 0 -21 <
    37 1 -20 <
    37 3 -20 <
    38 -1 -21 <
    38 1 -21 <
    39 -1 -22 <
    39 0 -21 <
    39 1 -22 <
    39 2 -21 <
    40 -2 -22 <
    40 0 -22 <
    40 2 -22 <
    41 0 -23 <
    41 1 -22 <
    -40 0 24 <
    -39 -1 24 <
    -39 0 23 <
    -39 1 24 <
    -38 -1 23 <
    -38 1 23 <
    -37 -2 23 <
    -37 -1 22 <
    -37 1 22 <
    -36 -2 22 <
    -36 0 22 <
    -36 2 22 <
    -35 -2 21 <
    -35 0 21 <
    -35 2 21 <
    -34 -3 21 <
    -34 -2 20 <
    -34 -1 21 <
    -34 0 20 o
    -33 -3 20 <
    -33 -1 20 <
    -33 1 20 <
    -33 3 20 <
    -32 -3 19 <
    -32 -1 19 o
    -32 1 19 o
    -32 3 19 <
    -31 -2 19 <
    -31 0 19 <
    -31 2 19 <
    -30 -4 18 <
    -30 -2 18 <
    -30 0 18 <
    -30 2 18 o
    -30 4 18 <
    -29 -3 18 <
    -29 -2 17 <
    -29 0 17 <
    -28 -3 17 <
    -28 -1 17 <
    -28 1 17 <
    -28 3 17 <
    -27 -4 17 <
    -27 -3 16 <
    -27 -1 16 o
    -27 1 16 o
    -26 -4 16 <
    -26 -2 16 <
    -25 -4 15 <
    -25 -2 15 <
    -25 0 15 <
    -25 2 15 <
    -25 4 15 <
    -24 -3 15 <
    -24 -2 14 <
    -24 0 14 <
    -23 -5 14 <
    -23 -3 14 o
    -23 -1 14 <
    -23 1 14 <
    -23 3 14 o
    -23 5 14 <
    -22 -5 13 <
    -22 -3 13 <
    -22 -1 13 <
    -22 1 13 <
    -21 -4 13 <
    -21 -2 13 o
    -20 -4 12 <
    -20 -2 12 <
    -20 0 12 <
    -20 2 12 <
    -19 -5 12 <
    -18 -5 11 <
    -18 -3 11 <
    -18 -1 11 <
    -17 -3 10 <
    -17 -1 10 o
    -17 1 10 <
    -16 -4 10 <
    -15 -4 9 <
    -15 -2 9 o
    -15 0 9 o
    -15 2 9 o
    -14 -5 9 <
    -13 -5 8 <
    -13 -3 8 <
    -13 -1 8 <
    -12 -3 7 o
    -12 -1 7 <
    -11 -4 7 <
    -10 -4 6 <
    -10 -2 6 o
    -10 0 6 o
    -10 2 6 o
    -9 -5 6 <
    -8 -5 5 <
    -8 -3 5 <
    -8 5 5 <
    -6 -6 4 <
    -6 -4 4 o
    -6 6 4 <
    -5 -4 3 <
    -5 -2 3 <
    -5 0 3 <
    -5 2 3 <
    -4 -5 3 <
    -3 -5 2 <
    -3 -3 2 <
    -3 5 2 <
    -2 -6 2 <
    -1 -6 1 <
    -1 -4 1 <
    -1 6 1 <
    0 -2 0 <
    0 2 0 <
    1 -5 0 <
    1 5 0 <
    2 -3 -1 <
    2 3 -1 <
    2 5 -1 <
    3 -6 -1 <
    3 6 -1 <
    4 -4 -2 <
    4 4 -2 <
    4 6 -2 <
    5 0 -3 <
    5 2 -3 <
    5 4 -3 <
    6 -5 -3 <
    6 5 -3 <
    7 1 -4 o
    7 3 -4 o
    7 5 -4 <
    9 -4 -5 <
    9 4 -5 <
    10 0 -6 o
    10 2 -6 o
    10 4 -6 <
    11 -5 -6 o
    11 5 -6 <
    12 -1 -7 o
    12 1 -7 <
    12 3 -7 <
    12 5 -7 <
    14 0 -8 o
    14 2 -8 o
    14 4 -8 <
    15 0 -9 <
    15 2 -9 o
    15 5 -8 <
    16 3 -9 <
    16 5 -9 <
    17 -1 -10 <
    17 1 -10 <
    17 3 -10 <
    17 5 -10 <
    18 4 -10 <
    19 -2 -11 <
    19 0 -11 <
    19 2 -11 o
    19 4 -11 <
    20 2 -12 <
    20 5 -11 <
    21 -3 -12 <
    21 -1 -12 o
    21 1 -12 <
    21 3 -12 <
    21 5 -12 <
    22 -1 -13 <
    22 1 -13 <
    22 3 -13 <
    22 5 -13 <
    23 -4 -13 <
    23 2 -13 <
    23 4 -13 <
    24 -2 -14 <
    24 0 -14 <
    24 2 -14 <
    24 4 -14 <
    25 3 -14 <
    26 -3 -15 o
    26 -1 -15 <
    26 1 -15 <
    26 3 -15 <
    27 -1 -16 o
    27 1 -16 o
    27 3 -16 <
    27 4 -15 <
    28 -4 -16 <
    28 -2 -16 <
    28 0 -16 <
    28 2 -16 <
    28 4 -16 <
    29 -2 -17 <
    29 0 -17 <
    29 2 -17 <
    29 4 -17 <
    30 -3 -17 <
    30 -1 -17 <
    30 1 -17 <
    30 3 -17 <
    31 -3 -18 <
    31 -1 -18 <
    31 1 -18 <
    31 3 -18 <
    32 1 -19 o
    32 2 -18 <
    32 3 -19 <
    33 -2 -19 <
    33 0 -19 <
    33 2 -19 <
    34 -2 -20 <
    34 0 -20 o
    34 2 -20 <
    34 3 -19 <
    35 -3 -20 <
    35 -1 -20 <
    35 1 -20 <
    35 3 -20 <
    36 -3 -21 <
    36 -1 -21 <
    36 1 -21 <
    36 3 -21 <
    37 -2 -21 <
    37 0 -21 <
    37 2 -21 <
    38 -2 -22 <
    38 0 -22 <
    38 2 -22 <
    39 -1 -22 <
    39 0 -23 <
    39 1 -22 <
    40 -1 -23 <
    40 1 -23 <
    -39 0 25 <
    -39 1 24 <
    -38 0 24 <
    -37 -2 23 <
    -37 -1 24 <
    -37 0 23 <
    -37 2 23 <
    -36 -1 23 <
    -36 1 23 <
    -35 -1 22 <
    -35 1 22 <
    -34 -2 22 <
    -34 -1 21 <
    -34 1 21 <
    -34 3 21 <
    -33 -2 21 <
    -33 0 21 <
    -33 2 21 <
    -32 -3 21 <
    -32 -2 20 <
    -32 0 20 <
    -32 2 20 o
    -31 -3 20 <
    -31 -1 20 <
    -31 0 19 <
    -31 2 19 <
    -30 -3 19 <
    -30 -1 19 <
    -30 1 19 <
    -30 3 19 <
    -29 -4 19 <
    -29 -3 18 <
    -29 -2 19 <
    -29 -1 18 <
    -29 1 18 <
    -29 3 18 <
    -28 -4 18 <
    -28 -2 18 <
    -27 -4 17 <
    -27 -2 17 <
    -27 0 17 <
    -27 2 17 <
    -27 4 17 <
    -26 -3 17 <
    -26 -2 16 <
    -26 0 16 <
    -26 2 16 <
    -26 4 16 <
    -25 -3 16 <
    -25 -1 16 <
    -24 -4 16 <
    -24 -3 15 <
    -24 -1 15 <
    -24 1 15 <
    -24 3 15 o
    -23 -4 15 <
    -23 -2 15 <
    -23 1 14 <
    -22 -5 15 <
    -22 -4 14 <
    -22 -2 14 o
    -22 0 14 o
    -21 -5 14 <
    -21 -3 14 <
    -21 -2 13 o
    -21 0 13 <
    -21 2 13 <
    -21 4 13 <
    -20 -5 13 <
    -20 -3 13 <
    -19 -3 12 <
    -19 -1 12 <
    -19 1 12 <
    -18 -4 12 <
    -18 -1 11 <
    -18 1 11 <
    -18 3 11 <
    -17 -4 11 <
    -17 -2 11 <
    -16 -5 11 <
    -16 -2 10 <
    -16 0 10 o
    -15 -5 10 <
    -15 -3 10 <
    -14 -3 9 <
    -14 -1 9 <
    -13 -4 9 o
    -13 -1 8 <
    -13 1 8 <
    -13 5 8 o
    -12 -4 8 <
    -11 -5 8 <
    -11 -2 7 o
    -11 0 7 o
    -10 -5 7 <
    -9 -3 6 o
    -8 -1 5 o
    -8 5 5 <
    -7 -4 5 <
    -6 -2 4 o
    -5 -5 4 <
    -5 4 3 <
    -5 6 3 <
    -4 -3 3 <
    -3 -6 3 <
    -3 -1 2 o
    -2 -4 2 <
    -2 3 1 <
    -2 5 1 <
    0 -5 1 <
    0 4 0 <
    0 6 0 <
    1 -5 0 <
    2 -6 0 <
    3 1 -2 o
    3 3 -2 <
    3 5 -2 <
    5 0 -3 <
    5 4 -3 <
    5 6 -3 <
    6 2 -4 o
    6 4 -4 o
    6 6 -4 <
    7 -6 -3 <
    8 1 -5 o
    8 3 -5 <
    8 5 -5 <
    10 0 -6 o
    10 2 -6 o
    10 4 -6 <
    11 2 -7 o
    11 4 -7 <
    12 5 -7 <
    13 1 -8 <
    13 3 -8 <
    13 5 -8 <
    14 3 -9 <
    14 5 -9 <
    15 -2 -9 o
    15 0 -9 <
    15 2 -9 o
    15 4 -9 <
    16 0 -10 <
    16 2 -10 <
    16 4 -10 <
    17 -3 -10 <
    17 5 -10 <
    18 -1 -11 <
    18 1 -11 <
    18 3 -11 <
    18 5 -11 <
    19 -4 -11 <
    19 1 -12 <
    19 3 -12 <
    19 5 -12 <
    20 -2 -12 <
    20 0 -12 <
    20 2 -12 <
    20 4 -12 <
    21 -5 -12 o
    21 0 -13 <
    21 2 -13 <
    21 4 -13 <
    22 -3 -13 <
    22 -1 -13 <
    22 4 -14 <
    22 5 -13 <
    23 -1 -14 <
    23 1 -14 <
    23 3 -14 o
    23 5 -14 <
    24 -4 -14 <
    24 1 -15 <
    24 3 -15 <
    25 -2 -15 <
    25 0 -15 <
    25 2 -15 <
    25 4 -15 <
    26 0 -16 <
    26 2 -16 <
    26 4 -16 <
    27 -3 -16 <
    27 -1 -16 o
    27 1 -16 o
    27 2 -17 <
    27 3 -16 <
    27 4 -17 <
    28 -1 -17 <
    28 1 -17 <
    28 3 -17 <
    29 -4 -17 <
    29 -2 -17 <
    29 1 -18 <
    29 3 -18 <
    30 -2 -18 <
    30 0 -18 <
    30 2 -18 <
    30 4 -18 <
    31 0 -19 <
    31 2 -19 <
    32 -3 -19 <
    32 -1 -19 o
    32 1 -19 o
    32 2 -20 <
    32 3 -19 <
    33 -1 -20 <
    33 1 -20 <
    33 3 -20 <
    34 -2 -20 <
    34 1 -21 <
    34 3 -21 <
    35 -2 -21 <
    35 0 -21 <
    35 2 -21 <
    36 -3 -21 <
    36 0 -22 <
    36 2 -22 <
    37 -1 -22 <
    37 1 -22 <
    37 2 -23 <
    38 -1 -23 <
    38 1 -23 <
    39 0 -23 <
    39 1 -24 <
    40 0 -24 <
    -38 -1 25 <
    -38 1 25 <
    -37 -1 24 <
    -37 1 24 <
    -36 -2 24 <
    -36 0 24 <
    -36 1 23 <
    -35 -2 23 <
    -35 0 23 <
    -35 2 23 <
    -34 -1 23 <
    -34 0 22 <
    -34 2 22 <
    -33 -3 22 <
    -33 -1 22 <
    -33 1 22 <
    -33 2 21 <
    -32 -3 21 <
    -32 -2 22 <
    -32 -1 21 <
    -32 1 21 <
    -31 -2 21 <
    -31 -1 20 <
    -31 1 20 <
    -31 3 20 <
    -30 -3 21 <
    -30 -2 20 <
    -30 0 20 <
    -30 3 19 <
    -29 -3 20 <
    -29 -2 19 <
    -29 0 19 <
    -29 2 19 <
    -28 -3 19 <
    -28 -1 19 <
    -28 0 18 <
    -28 2 18 <
    -28 4 18 <
    -27 -4 19 <
    -27 -3 18 <
    -27 -1 18 <
    -27 4 17 <
    -26 -4 18 <
    -26 -1 17 <
    -26 1 17 <
    -25 -4 17 <
    -25 -2 17 <
    -25 1 16 <
    -25 3 16 <
    -24 -2 16 <
    -24 0 16 <
    -23 -3 16 <
    -23 -2 15 <
    -23 0 15 o
    -22 -3 15 <
    -22 0 14 o
    -22 2 14 o
    -22 4 14 <
    -21 -4 15 <
    -21 -3 14 <
    -21 -1 14 <
    -20 -4 14 <
    -20 -1 13 <
    -20 1 13 <
    -19 -5 14 <
    -19 -4 13 <
    -19 -2 13 <
    -19 1 12 <
    -19 3 12 <
    -18 -5 13 <
    -18 -2 12 <
    -18 0 12 <
    -17 -5 12 <
    -17 -3 12 <
    -17 0 11 <
    -16 -3 11 <
    -16 2 10 <
    -15 -4 11 <
    -15 -1 10 <
    -14 -4 10 <
    -14 -1 9 <
    -14 1 9 <
    -13 -5 10 <
    -13 -4 9 o
    -13 -2 9 o
    -13 3 8 <
    -12 -5 9 <
    -12 -2 8 o
    -11 -5 8 <
    -11 -3 8 <
    -11 0 7 o
    -10 -3 7 o
    -10 4 6 <
    -9 -4 7 <
    -9 -1 6 o
    -8 -4 6 <
    -8 1 5 o
    -7 -5 6 <
    -7 -2 5 <
    -7 5 4 o
    -6 -5 5 <
    -5 -6 5 <
    -5 -3 4 <
    -4 -6 4 <
    -4 4 2 <
    -4 6 2 <
    -3 -4 3 <
    -2 3 1 <
    -2 5 1 <
    -1 -5 2 <
    -1 -2 1 <
    -1 5 0 <
    1 -6 1 <
    1 -3 0 <
    1 2 -1 <
    1 4 -1 <
    1 6 -1 <
    2 6 -2 <
    3 -4 -1 o
    3 1 -2 o
    4 3 -3 <
    4 5 -3 <
    5 -5 -2 <
    5 5 -4 <
    6 -6 -2 <
    6 2 -4 o
    6 4 -4 o
    6 6 -4 <
    7 -6 -3 <
    7 4 -5 <
    8 -1 -5 o
    9 1 -6 o
    9 3 -6 o
    9 5 -6 <
    10 -2 -6 o
    10 3 -7 o
    10 5 -7 <
    11 0 -7 o
    12 -3 -7 o
    12 2 -8 o
    12 4 -8 <
    13 -1 -8 o
    13 4 -9 o
    14 1 -9 o
    14 3 -9 <
    14 5 -9 <
    15 1 -10 <
    15 3 -10 <
    15 5 -10 <
    16 0 -10 <
    16 3 -11 <
    16 5 -11 <
    17 0 -11 <
    17 2 -11 o
    17 4 -11 <
    18 2 -12 <
    18 4 -12 <
    19 -1 -12 <
    19 1 -12 <
    19 4 -13 <
    20 1 -13 o
    20 3 -13 <
    20 5 -13 <
    21 -2 -13 o
    21 3 -14 <
    21 5 -14 <
    22 0 -14 o
    22 2 -14 o
    22 4 -14 <
    22 5 -15 <
    23 -3 -14 o
    23 2 -15 <
    23 4 -15 <
    24 -1 -15 <
    24 1 -15 <
    24 2 -16 <
    24 4 -16 <
    25 -4 -15 <
    25 -1 -16 <
    25 1 -16 <
    25 3 -16 <
    26 -2 -16 <
    26 1 -17 <
    26 3 -17 <
    27 -2 -17 <
    27 0 -17 <
    27 2 -17 <
    27 3 -18 <
    27 4 -17 <
    28 -3 -17 <
    28 0 -18 <
    28 2 -18 <
    28 4 -18 <
    29 -1 -18 <
    29 1 -18 <
    29 2 -19 <
    29 4 -19 <
    30 -4 -18 <
    30 -1 -19 <
    30 1 -19 <
    30 3 -19 <
    31 -2 -19 <
    31 1 -20 <
    31 3 -20 <
    32 -2 -20 o
    32 0 -20 <
    32 2 -20 <
    32 3 -21 <
    33 -3 -20 <
    33 0 -21 <
    33 2 -21 <
    34 -3 -21 <
    34 -1 -21 <
    34 0 -22 <
    34 2 -22 <
    35 -1 -22 <
    35 1 -22 <
    35 2 -23 <
    36 -2 -22 <
    36 -1 -23 <
    36 1 -23 <
    37 -2 -23 <
    37 0 -23 <
    37 1 -24 <
    37 2 -23 <
    38 0 -24 <
    39 -1 -24 <
    39 0 -25 <
    -38 0 26 <
    -37 -1 26 <
    -37 0 25 <
    -36 -1 25 <
    -36 1 25 <
    -36 2 24 <
    -35 -2 25 <
    -35 -1 24 <
    -35 1 24 <
    -34 -2 24 <
    -34 -1 23 <
    -34 1 23 <
    -33 -2 23 <
    -33 0 23 <
    -33 1 22 <
    -33 3 22 <
    -32 -3 23 <
    -32 -2 22 <
    -32 0 22 <
    -32 3 21 <
    -31 -3 22 <
    -31 -1 22 <
    -31 0 21 <
    -31 2 21 <
    -30 -3 21 <
    -30 -1 21 <
    -30 0 20 <
    -30 2 20 <
    -29 -2 21 <
    -29 -1 20 <
    -29 1 20 <
    -29 2 19 <
    -29 4 19 <
    -28 -4 20 <
    -28 -2 20 <
    -28 -1 19 <
    -28 1 19 <
    -27 -3 20 <
    -27 -2 19 <
    -27 1 18 <
    -27 3 18 <
    -26 -3 19 <
    -26 -2 18 <
    -26 0 18 <
    -26 3 17 <
    -25 -4 19 <
    -25 -3 18 <
    -25 0 17 <
    -24 -4 18 <
    -24 -3 17 <
    -24 -1 17 <
    -24 0 16 <
    -24 2 16 <
    -23 -4 17 <
    -23 -1 16 <
    -23 2 15 <
    -23 4 15 <
    -22 -4 16 <
    -22 -2 16 o
    -22 -1 15 <
    -22 1 15 <
    -21 -2 15 <
    -21 1 14 <
    -20 -5 15 <
    -20 -3 15 <
    -20 -2 14 <
    -20 3 13 <
    -19 -3 14 <
    -19 0 13 <
    -19 5 12 <
    -18 -4 14 <
    -18 -3 13 <
    -18 0 12 <
    -17 -4 13 <
    -17 -1 12 <
    -17 2 11 o
    -16 -5 13 <
    -16 -4 12 <
    -16 -1 11 <
    -16 4 10 o
    -15 -5 12 <
    -15 -2 11 <
    -15 1 10 <
    -14 -5 11 <
    -14 -2 10 <
    -13 -3 10 <
    -13 0 9 o
    -12 -3 9 <
    -12 0 8 o
    -11 -4 9 <
    -11 2 7 o
    -10 -4 8 <
    -10 -1 7 o
    -10 4 6 <
    -9 -5 8 <
    -8 -5 7 <
    -8 -2 6 o
    -6 -3 5 <
    -6 0 4 <
    -6 5 3 <
    -5 -4 5 <
    -4 -4 4 <
    -4 -1 3 o
    -4 4 2 <
    -3 -5 4 <
    -3 6 1 <
    -2 -5 3 o
    -2 -2 2 o
    -1 -6 3 <
    -1 3 0 <
    -1 5 0 <
    0 -6 2 <
    0 -3 1 <
    0 5 -1 <
    2 -4 0 <
    2 4 -2 <
    2 6 -2 <
    3 4 -3 <
    3 6 -3 <
    4 -5 -1 <
    4 1 -3 o
    4 6 -4 <
    5 -6 -1 <
    5 3 -4 <
    5 5 -4 <
    6 -6 -2 <
    6 0 -4 <
    6 5 -5 <
    7 2 -5 <
    8 -4 -4 o
    8 -1 -5 o
    8 2 -6 o
    8 4 -6 <
    9 4 -7 <
    10 -5 -5 <
    10 1 -7 o
    10 3 -7 o
    11 3 -8 o
    11 5 -8 <
    12 0 -8 o
    12 3 -9 <
    12 5 -9 <
    13 2 -9 o
    13 5 -10 <
    14 -1 -9 <
    14 2 -10 <
    14 4 -10 <
    15 1 -10 <
    15 4 -11 o
    16 -2 -10 <
    16 1 -11 <
    16 3 -11 <
    17 3 -12 <
    17 5 -12 <
    18 -3 -11 <
    18 0 -12 <
    18 3 -13 <
    18 5 -13 <
    19 2 -13 <
    19 4 -13 <
    19 5 -14 <
    20 -4 -12 <
    20 -1 -13 <
    20 2 -14 <
    20 4 -14 <
    21 1 -14 <
    21 4 -15 <
    22 -2 -14 o
    22 1 -15 <
    22 3 -15 <
    22 5 -15 <
    23 0 -15 o
    23 3 -16 <
    24 -3 -15 o
    24 0 -16 <
    24 2 -16 <
    24 3 -17 <
    25 -1 -16 <
    25 2 -17 <
    25 4 -17 <
    26 -4 -16 <
    26 -1 -17 <
    26 1 -17 <
    26 2 -18 <
    26 4 -18 <
    27 -2 -17 <
    27 1 -18 <
    27 3 -18 <
    27 4 -19 <
    28 -2 -18 <
    28 1 -19 <
    28 3 -19 <
    29 -3 -18 <
    29 0 -19 <
    29 3 -20 <
    30 -3 -19 <
    30 0 -20 <
    30 2 -20 <
    30 3 -21 <
    31 -1 -20 <
    31 2 -21 <
    32 -1 -21 <
    32 1 -21 <
    32 2 -22 <
    33 -2 -21 <
    33 1 -22 <
    33 3 -22 <
    34 -2 -22 <
    34 0 -22 <
    34 1 -23 <
    35 0 -23 <
    35 2 -23 <
    36 -1 -23 <
    36 0 -24 <
    36 2 -24 <
    37 -1 -24 <
    37 1 -24 <
    38 -1 -25 <
    38 1 -25 <
    39 0 -25 <
    -37 0 27 <
    -37 1 26 <
    -36 0 26 <
    -36 1 25 <
    -35 -1 26 <
    -35 0 25 <
    -34 -1 25 <
    -34 0 24 <
    -34 2 24 <
    -33 -2 25 <
    -33 -1 24 <
    -33 2 23 <
    -32 -2 24 <
    -32 -1 23 <
    -32 1 23 <
    -32 2 22 <
    -31 -3 24 <
    -31 -2 23 <
    -31 -1 22 <
    -31 1 22 <
    -30 -3 23 <
    -30 -2 22 <
    -30 1 21 <
    -29 -3 22 <
    -29 -2 21 <
    -29 0 21 <
    -29 1 20 <
    -29 3 20 <
    -28 -3 21 <
    -28 0 20 <
    -28 3 19 <
    -27 -4 21 <
    -27 -3 20 <
    -27 -1 20 <
    -27 0 19 <
    -26 -4 20 <
    -26 -1 19 <
    -26 2 18 <
    -25 -4 19 <
    -25 -2 19 <
    -25 -1 18 <
    -25 2 17 <
    -24 -2 18 <
    -24 -1 17 <
    -24 1 17 <
    -24 4 16 <
    -23 -3 18 <
    -23 -2 17 <
    -23 1 16 <
    -22 -4 18 <
    -22 -3 17 <
    -22 -2 16 o
    -22 0 16 <
    -22 1 15 <
    -21 -4 17 <
    -21 -3 16 <
    -21 0 15 <
    -21 3 14 <
    -20 -4 16 <
    -20 -3 15 <
    -20 -1 15 <
    -20 0 14 <
    -19 -5 16 <
    -19 -4 15 <
    -19 -1 14 <
    -19 2 13 <
    -18 -5 15 <
    -18 -4 14 <
    -18 -2 14 <
    -18 -1 13 <
    -18 2 12 <
    -17 -5 14 <
    -17 -2 13 <
    -16 -5 13 <
    -16 -3 13 <
    -16 -2 12 <
    -16 1 11 <
    -15 -3 12 <
    -14 -4 12 <
    -14 -3 11 <
    -14 0 10 <
    -14 3 9 <
    -13 -4 11 <
    -13 0 9 o
    -12 -5 11 <
    -12 -4 10 <
    -12 -1 9 <
    -11 -5 10 <
    -11 -1 8 o
    -10 -5 9 <
    -10 -2 8 o
    -9 -2 7 o
    -9 1 6 o
    -8 -3 7 <
    -7 -4 7 <
    -7 -3 6 o
    -7 0 5 o
    -7 3 4 o
    -6 -4 6 <
    -6 5 3 <
    -5 -5 6 <
    -5 -4 5 <
    -5 -1 4 o
    -5 5 2 <
    -4 -5 5 <
    -3 -6 5 <
    -3 -5 4 <
    -3 -2 3 o
    -3 4 1 o
    -2 -6 4 <
    -2 6 0 <
    -1 -3 2 <
    -1 6 -1 <
    0 3 -1 <
    1 -4 1 <
    1 5 -2 <
    2 -5 1 <
    2 2 -2 o
    2 5 -3 o
    3 -5 0 <
    3 4 -3 <
    4 -6 0 <
    4 -2 -2 o
    4 4 -4 <
    4 6 -4 <
    5 -6 -1 <
    5 6 -5 <
    6 -3 -3 o
    6 3 -5 <
    7 0 -5 o
    7 3 -6 o
    7 5 -6 <
    8 2 -6 o
    8 5 -7 <
    9 -5 -4 <
    9 -1 -6 o
    9 2 -7 o
    9 5 -8 <
    10 4 -8 <
    11 1 -8 o
    11 4 -9 <
    12 3 -9 <
    13 0 -9 <
    13 3 -10 <
    13 5 -10 <
    14 3 -11 <
    14 5 -11 <
    15 -1 -10 <
    15 2 -11 <
    15 5 -12 <
    16 2 -12 <
    16 4 -12 <
    16 5 -13 <
    17 -2 -11 <
    17 1 -12 <
    17 4 -13 <
    18 1 -13 <
    18 3 -13 <
    18 4 -14 <
    19 -3 -12 <
    19 0 -13 <
    19 3 -14 <
    19 5 -14 <
    20 0 -14 <
    20 3 -15 <
    20 5 -15 <
    21 -4 -13 <
    21 -1 -14 <
    21 2 -15 <
    22 -5 -13 <
    22 -1 -15 <
    22 2 -16 <
    22 4 -16 <
    23 -2 -15 <
    23 1 -16 <
    23 2 -17 <
    23 4 -17 <
    24 -2 -16 <
    24 1 -17 <
    24 3 -17 <
    24 4 -18 <
    25 -3 -16 <
    25 0 -17 <
    25 1 -18 <
    25 3 -18 <
    25 4 -19 <
    26 -3 -17 <
    26 0 -18 <
    26 3 -19 <
    27 -4 -17 <
    27 -1 -18 <
    27 0 -19 <
    27 2 -19 <
    27 3 -20 <
    28 -1 -19 <
    28 2 -20 <
    28 4 -20 <
    29 -2 -19 <
    29 -1 -20 <
    29 1 -20 <
    29 2 -21 <
    30 -2 -20 <
    30 1 -21 <
    30 3 -21 <
    31 -3 -20 <
    31 -2 -21 <
    31 0 -21 <
    31 1 -22 <
    31 3 -22 <
    32 -3 -21 <
    32 0 -22 <
    32 2 -22 <
    32 3 -23 <
    33 -1 -22 <
    33 0 -23 <
    33 2 -23 <
    34 -1 -23 <
    34 2 -24 <
    35 -2 -23 <
    35 -1 -24 <
    35 1 -24 <
    35 2 -25 <
    36 -2 -24 <
    36 1 -25 <
    37 0 -25 <
    37 1 -26 <
    38 0 -26 <
    -36 -1 27 <
    -36 1 27 <
    -35 -1 26 <
    -35 1 26 <
    -35 2 25 <
    -34 -2 26 <
    -34 0 26 <
    -34 1 25 <
    -33 -2 25 <
    -33 0 25 <
    -33 1 24 <
    -32 -1 25 <
    -32 0 24 <
    -32 1 23 <
    -32 3 23 <
    -31 -3 24 <
    -31 -1 24 <
    -31 0 23 <
    -31 3 22 <
    -30 -2 24 <
    -30 -1 23 <
    -30 0 22 <
    -30 2 22 <
    -30 3 21 <
    -29 -2 23 <
    -29 -1 22 <
    -29 2 21 <
    -28 -3 23 <
    -28 -2 22 <
    -28 -1 21 <
    -28 2 20 <
    -27 -3 22 <
    -27 -2 21 <
    -27 1 20 <
    -27 2 19 <
    -26 -3 21 <
    -26 -2 20 <
    -26 1 19 <
    -26 4 18 <
    -25 -4 21 <
    -25 -3 20 <
    -25 -2 19 <
    -25 0 19 <
    -25 1 18 <
    -25 4 17 <
    -24 -4 20 <
    -24 -3 19 <
    -24 0 18 <
    -23 -4 19 <
    -23 -1 18 <
    -23 0 17 <
    -23 3 16 <
    -22 -4 18 <
    -22 -1 17 <
    -22 0 16 <
    -22 3 15 <
    -21 -2 17 <
    -21 -1 16 <
    -21 2 15 o
    -20 -2 16 <
    -20 -1 15 <
    -20 2 14 <
    -20 5 13 <
    -19 -3 16 <
    -19 -2 15 <
    -18 -4 16 <
    -18 -3 15 <
    -18 -2 14 <
    -18 1 13 <
    -17 -4 15 <
    -17 -3 14 <
    -17 1 12 <
    -17 4 11 <
    -16 -5 15 <
    -16 -4 14 <
    -16 -3 13 <
    -16 0 12 <
    -15 -5 14 <
    -15 -4 13 <
    -15 0 11 o
    -14 -5 13 <
    -14 -4 12 <
    -14 -1 11 <
    -13 -5 12 <
    -13 -1 10 <
    -12 -2 10 <
    -12 2 8 o
    -12 5 7 <
    -11 -3 10 <
    -11 -2 9 <
    -10 -3 9 <
    -10 1 7 o
    -9 -4 9 <
    -9 -3 8 <
    -8 -5 9 <
    -8 -4 8 <
    -8 0 6 o
    -7 -5 8 <
    -7 -4 7 <
    -7 6 3 <
    -6 -5 7 <
    -6 -1 5 o
    -5 -5 6 <
    -5 -1 4 o
    -5 5 2 <
    -4 -2 4 o
    -4 5 1 <
    -2 -3 3 <
    -2 4 0 <
    -1 -4 3 <
    -1 4 -1 <
    0 -5 3 <
    0 -4 2 <
    0 6 -2 <
    1 -5 2 <
    1 3 -2 <
    1 6 -3 <
    2 -6 2 <
    2 -5 1 <
    2 -1 -1 o
    2 5 -3 o
    3 -6 1 <
    3 2 -3 o
    3 5 -4 <
    4 5 -5 <
    5 1 -4 o
    5 4 -5 <
    6 4 -6 <
    7 -4 -3 o
    7 0 -5 o
    7 3 -6 o
    7 4 -7 <
    8 -5 -3 <
    8 3 -7 <
    9 -5 -4 <
    9 -1 -6 o
    9 3 -8 <
    9 5 -8 <
    10 2 -8 o
    10 5 -9 <
    11 -2 -7 o
    11 2 -9 <
    11 5 -10 <
    12 1 -9 o
    12 4 -10 <
    12 5 -11 <
    13 -3 -8 o
    13 1 -10 <
    13 4 -11 <
    14 0 -10 <
    14 3 -11 <
    14 4 -12 <
    15 0 -11 o
    15 3 -12 <
    16 -1 -11 <
    16 3 -13 <
    16 5 -13 <
    17 -1 -12 <
    17 2 -13 <
    17 3 -14 <
    17 5 -14 <
    18 -2 -12 <
    18 2 -14 <
    18 4 -14 <
    18 5 -15 <
    19 -2 -13 <
    19 1 -14 <
    19 2 -15 <
    19 4 -15 <
    19 5 -16 <
    20 -3 -13 <
    20 1 -15 <
    20 4 -16 <
    21 -4 -13 <
    21 0 -15 <
    21 1 -16 <
    21 3 -16 <
    21 4 -17 <
    22 -4 -14 <
    22 0 -16 <
    22 3 -17 <
    22 4 -18 <
    23 -5 -14 <
    23 -1 -16 <
    23 0 -17 <
    23 2 -17 <
    23 3 -18 <
    24 -1 -17 <
    24 2 -18 <
    24 3 -19 <
    25 -2 -17 <
    25 1 -18 <
    25 2 -19 <
    25 4 -19 <
    26 -3 -17 <
    26 -2 -18 <
    26 1 -19 <
    26 2 -20 <
    26 4 -20 <
    27 -3 -18 <
    27 0 -19 <
    27 1 -20 <
    27 3 -20 <
    27 4 -21 <
    28 -4 -18 <
    28 -3 -19 <
    28 0 -20 <
    28 1 -21 <
    28 3 -21 <
    29 -4 -19 <
    29 -1 -20 <
    29 0 -21 <
    29 3 -22 <
    30 -1 -21 <
    30 0 -22 <
    30 2 -22 <
    30 3 -23 <
    31 -2 -21 <
    31 -1 -22 <
    31 2 -23 <
    31 3 -24 <
    32 -2 -22 <
    32 -1 -23 <
    32 1 -23 <
    32 2 -24 <
    33 -3 -22 <
    33 -2 -23 <
    33 1 -24 <
    33 2 -25 <
    34 0 -24 <
    34 1 -25 <
    35 0 -25 <
    35 1 -26 <
    36 -1 -25 <
    36 0 -26 <
    37 -1 -26 <
    37 0 -27 <
_refine_special_details
;
Structure refined by dynamical refinement. Hence, no R_int available.
Dynamical refinement settings:
gmax = 1.30
RSg = 0.70
DSg = 0.00
Nsteps = 150
Absolute structure determined by the z-score method (see Klar et al., Nat. Chem. (2023),
doi.org/10.1038/s41557-023-01186-1). The absolute structure is correct with the z-score level
of 20.161.
Calculated intensities based on dynamical theory of electron diffraction.
Number of individual data sets in refinement:  2
Block 1 refers to crystal #2 and block 2 refers to crystal #4 in the article.
Block  Thickness     Nobs    Nall    Robs    Rall   wRall
   1     1577.511     4154    6694  0.1098  0.1423  0.1199
   2     1091.936     1733    7865  0.1351  0.2235  0.1555
Thickness given in Angstrom.
Refinement statistics relevant for the non-linear least-squares minimisation of
 wR(all):
Number of reflections in refinement (obs/all):   5887 / 14559
Number of reflections present more than once:
Number of reflections unique in point group 1:
Robs:   0.1173
Rall:   0.1745
wRall:  0.1282
Post-refinement analysis of symmetrically-equivalent reflections:
Number of unique reflections (obs/all): 3290 / 6246
MRobs:  0.1060
MRall:  0.1460
MwRall: 0.1104
;
_reflns_number_total     6694
_reflns_number_gt     4154
_reflns_threshold_expression     'I>3\s(I)'
_refine_ls_structure_factor_coef     F
_refine_ls_R_factor_all     0.1423
_refine_ls_R_factor_gt     0.1098
_refine_ls_wR_factor_gt     0.1153
_refine_ls_wR_factor_ref     0.1199
_refine_ls_goodness_of_fit_ref     1.9083
_refine_ls_goodness_of_fit_gt     0.0000
_refine_ls_restrained_S_all     ?
_refine_ls_restrained_S_gt     ?
_refine_ls_number_reflns     6694
_refine_ls_number_parameters     364
_refine_ls_number_restraints     6
_refine_ls_number_constraints     370
_refine_ls_hydrogen_treatment     constr
_refine_ls_weighting_scheme     sigma
_refine_ls_weighting_details     'w=1/(\s^2^(F)+0.0001F^2^)'
_refine_ls_shift/su_max     0.0521
_refine_ls_shift/su_mean     0.0034
_refine_diff_density_max     0.16
_refine_diff_density_min     -0.17
_refine_ls_extinction_method     'none'
_refine_ls_extinction_coef     ?
_refine_ls_extinction_expression     ?
_refine_ls_abs_structure_details
;  3563 of Friedel pairs used in the refinement
;
loop_
    _atom_type_symbol
    _atom_type_scat_source
    C International_Tables_Vol_C
    H International_Tables_Vol_C
    N International_Tables_Vol_C
    O International_Tables_Vol_C
_computing_data_collection
;
RATS - an in-house software for data collection
;
_computing_cell_refinement     'PETS2'
_computing_data_reduction     'PETS2'
_computing_structure_solution     'SHELXT'
_computing_structure_refinement     'Jana2020'
loop_
    _restr_distance_atom_site_label_1
    _restr_distance_site_symmetry_1
    _restr_distance_atom_site_label_2
    _restr_distance_site_symmetry_2
    _restr_distance_target
    _restr_distance_target_weight_param
    C51 . C53 . 1.52 0.001
    C51 . C52 . 1.52 0.001
    C1 . C2 . 1.52 0.001
    C3 . C2 . 1.52 0.001
    C28 . C29 . 1.52 0.001
    C13 . H1c13 . 1.06 0.001
loop_
    _atom_site_type_symbol
    _atom_site_label
    _atom_site_fract_x
    _atom_site_fract_y
    _atom_site_fract_z
    _atom_site_U_iso_or_equiv
    _atom_site_adp_type
    _atom_site_calc_flag
    _atom_site_refinement_flags
    _atom_site_occupancy
    _atom_site_site_symmetry_multiplicity
    _atom_site_disorder_assembly
    _atom_site_disorder_group
    C C1 0.7101(8) -0.148(6) 0.6294(9) 0.366(19) Uiso d . 1 4 . .
    C C2 0.7024(4) -0.117(4) 0.5728(8) 0.175(9) Uiso d . 1 4 . .
    C C3 0.6990(2) -0.347(2) 0.5370(6) 0.046(3) Uiso d . 1 4 . .
    C C4 0.6924(2) -0.264(2) 0.4804(6) 0.026(2) Uiso d . 1 4 . .
    C C5 0.69465(18) -0.5085(18) 0.4446(4) 0.0098(19) Uiso d . 1 4 . .
    C C6 0.73089(16) -0.5961(18) 0.4516(4) 0.0094(19) Uiso d . 1 4 . .
    C C7 0.67521(17) -0.4504(18) 0.3900(4) 0.0028(17) Uiso d . 1 4 . .
    C C8 0.69023(16) -0.2136(17) 0.3677(4) 0.0034(18) Uiso d . 1 4 . .
    C C9 0.67215(18) -0.1430(17) 0.3131(4) 0.0037(7) Uiso d . 1 4 . .
    C C10 0.63663(17) -0.2819(17) 0.2324(4) 0.0041(17) Uiso d . 1 4 . .
    C C11 0.64427(17) -0.4551(17) 0.1913(4) 0.0053(17) Uiso d . 1 4 . .
    C C12 0.67936(19) -0.3984(18) 0.1832(4) 0.0059(18) Uiso d . 1 4 . .
    C C13 0.70758(19) -0.5479(19) 0.2070(4) 0.015(2) Uiso d . 1 4 . .
    C C14 0.7399(2) -0.4927(18) 0.2017(5) 0.020(2) Uiso d . 1 4 . .
    C C15 0.7450(2) -0.2846(18) 0.1678(5) 0.020(2) Uiso d . 1 4 . .
    C C16 0.7153(2) -0.149(2) 0.1440(5) 0.032(3) Uiso d . 1 4 . .
    C C17 0.6832(2) -0.1969(18) 0.1500(5) 0.013(2) Uiso d . 1 4 . .
    C C18 0.60048(18) -0.311492 0.2364(4) 0.0037(7) Uiso d . 1 4 . .
    C C19 0.54926(18) -0.1095(18) 0.2490(4) 0.0090(19) Uiso d . 1 4 . .
    C C20 0.52102(18) -0.1650(19) 0.2008(4) 0.017(2) Uiso d . 1 4 . .
    C C21 0.54894(18) -0.3021(18) 0.2903(4) 0.0037(7) Uiso d . 1 4 . .
    C C22 0.5811(2) -0.4557(19) 0.3758(5) 0.013(2) Uiso d . 1 4 . .
    C C23 0.5785(2) -0.3392(18) 0.4267(5) 0.019(2) Uiso d . 1 4 . .
    C C24 0.5436(2) -0.224(2) 0.4265(5) 0.030(3) Uiso d . 1 4 . .
    C C25 0.5147(2) -0.432(2) 0.4120(5) 0.050(3) Uiso d . 1 4 . .
    C C26 0.5471(3) -0.103(3) 0.4787(7) 0.072(4) Uiso d . 1 4 . .
    C C27 0.61651(17) -0.5702(18) 0.3823(4) 0.0036(18) Uiso d . 1 4 . .
    C C28 0.3873(3) -0.530(3) 0.4218(6) 0.071(4) Uiso d . 1 4 . .
    C C29 0.4021(3) -0.478(3) 0.3777(5) 0.058(4) Uiso d . 1 4 . .
    C C30 0.4114(2) -0.707(2) 0.3528(6) 0.028(3) Uiso d . 1 4 . .
    C C31 0.42025(18) -0.6471(18) 0.3016(5) 0.012(2) Uiso d . 1 4 . .
    C C32 0.43055(18) -0.8917(18) 0.2752(4) 0.0056(18) Uiso d . 1 4 . .
    C C33 0.46719(19) -0.9700(19) 0.3049(4) 0.027(2) Uiso d . 1 4 . .
    C C34 0.42586(18) -0.8470(17) 0.2197(4) 0.0045(18) Uiso d . 1 4 . .
    C C35 0.44713(18) -0.6100(19) 0.2075(5) 0.011(2) Uiso d . 1 4 . .
    C C36 0.43994(18) -0.5505(18) 0.1546(4) 0.0037(7) Uiso d . 1 4 . .
    C C37 0.42691(19) -0.7079(18) 0.0662(4) 0.0081(19) Uiso d . 1 4 . .
    C C38 0.4451(2) -0.914(2) 0.0417(6) 0.025(2) Uiso d . 1 4 . .
    C C39 0.4418(2) -0.849(2) -0.0124(5) 0.029(3) Uiso d . 1 4 . .
    C C40 0.4469(4) -0.583(5) -0.0247(14) 0.059(6) Uiso d . 0.468(5) 4 . .
    C C40' 0.4707(5) -0.675(4) -0.0228(12) 0.059(6) Uiso d . 0.532(5) 4 . .
    C C41 0.4441(4) -0.533(6) -0.0790(12) 0.061(6) Uiso d . 0.468(5) 4 . .
    C C41' 0.4645(6) -0.635(4) -0.0745(11) 0.061(6) Uiso d . 0.532(5) 4 . .
    C C42 0.4371(3) -0.730(2) -0.1135(7) 0.065(4) Uiso d . 1 4 . .
    C C43 0.4322(4) -0.986(5) -0.1015(13) 0.051(5) Uiso d . 0.468(5) 4 . .
    C C43' 0.4142(5) -0.876(4) -0.0990(12) 0.051(5) Uiso d . 0.532(5) 4 . .
    C C44 0.4343(4) -1.057(6) -0.0504(12) 0.059(6) Uiso d . 0.468(5) 4 . .
    C C44' 0.4169(5) -0.938(4) -0.0452(12) 0.059(6) Uiso d . 0.532(5) 4 . .
    C C45 0.38801(18) -0.7443(17) 0.0486(4) 0.0037(7) Uiso d . 1 4 . .
    C C46 0.33201(19) -0.5376(18) 0.0280(4) 0.018(2) Uiso d . 1 4 . .
    C C47 0.3145(2) -0.600(2) -0.0208(5) 0.033(3) Uiso d . 1 4 . .
    C C48 0.31997(19) -0.7207(18) 0.0658(4) 0.0037(7) Uiso d . 1 4 . .
    C C49 0.3326(2) -0.853(2) 0.1535(6) 0.036(3) Uiso d . 1 4 . .
    C C50 0.3179(2) -0.697(3) 0.1929(7) 0.050(3) Uiso d . 1 4 . .
    C C51 0.3145(3) -0.867(3) 0.2433(8) 0.088(5) Uiso d . 1 4 . .
    C C52 0.2855(4) -1.067(3) 0.2308(8) 0.160(7) Uiso d . 1 4 . .
    C C53 0.3131(5) -0.705(4) 0.2888(8) 0.190(9) Uiso d . 1 4 . .
    C C54 0.3681(2) -0.9732(19) 0.1791(5) 0.014(2) Uiso d . 1 4 . .
    H H1c1 0.730129 -0.01687 0.647237 0.4398 Uiso d . 1 4 . .
    H H2c1 0.68766 -0.105446 0.640828 0.4398 Uiso d . 1 4 . .
    H H3c1 0.718053 -0.343366 0.639439 0.4398 Uiso d . 1 4 . .
    H H1c2 0.68101 0.010901 0.559902 0.2101 Uiso d . 1 4 . .
    H H2c2 0.71921 0.02525 0.56437 0.2101 Uiso d . 1 4 . .
    H H1c3 0.721527 -0.464535 0.54779 0.0547 Uiso d . 1 4 . .
    H H2c3 0.678775 -0.471835 0.540805 0.0547 Uiso d . 1 4 . .
    H H1c4 0.667779 -0.174977 0.467856 0.0317 Uiso d . 1 4 . .
    H H2c4 0.710575 -0.119336 0.477368 0.0317 Uiso d . 1 4 . .
    H H1c5 0.681892 -0.671109 0.455357 0.0118 Uiso d . 1 4 . .
    H H1c6 0.743617 -0.464335 0.432921 0.0113 Uiso d . 1 4 . .
    H H2c6 0.743865 -0.599392 0.490356 0.0113 Uiso d . 1 4 . .
    H H3c6 0.73101 -0.786849 0.436385 0.0113 Uiso d . 1 4 . .
    H H1c7 0.67749 -0.624257 0.37013 0.0033 Uiso d . 1 4 . .
    H H1c8 0.716839 -0.245442 0.37156 0.0041 Uiso d . 1 4 . .
    H H2c8 0.690893 -0.046721 0.390742 0.0041 Uiso d . 1 4 . .
    H H1c10 0.640892 -0.089434 0.220911 0.0049 Uiso d . 1 4 . .
    H H1c11 0.642929 -0.655418 0.200869 0.0063 Uiso d . 1 4 . .
    H H2c11 0.62486 -0.426362 0.1572 0.0063 Uiso d . 1 4 . .
    H H1c13 0.704375 -0.707809 0.229805 0.0184 Uiso d . 1 4 . .
    H H1c14 0.761418 -0.602393 0.222347 0.0244 Uiso d . 1 4 . .
    H H1c15 0.769368 -0.241634 0.162044 0.0235 Uiso d . 1 4 . .
    H H1c16 0.717608 0.003823 0.119137 0.0379 Uiso d . 1 4 . .
    H H1c17 0.661588 -0.084829 0.130261 0.0155 Uiso d . 1 4 . .
    H H1c19 0.543632 0.077649 0.261476 0.0108 Uiso d . 1 4 . .
    H H1c20 0.525479 -0.350322 0.186319 0.0206 Uiso d . 1 4 . .
    H H2c20 0.496672 -0.166121 0.208591 0.0206 Uiso d . 1 4 . .
    H H3c20 0.521319 -0.017273 0.173975 0.0206 Uiso d . 1 4 . .
    H H1c22 0.562507 -0.607124 0.364904 0.0161 Uiso d . 1 4 . .
    H H1c23 0.597932 -0.195271 0.439107 0.0227 Uiso d . 1 4 . .
    H H2c23 0.585506 -0.48456 0.454993 0.0227 Uiso d . 1 4 . .
    H H1c24 0.536399 -0.075451 0.398799 0.0364 Uiso d . 1 4 . .
    H H1c25 0.505487 -0.44339 0.372349 0.06 Uiso d . 1 4 . .
    H H2c25 0.524527 -0.617118 0.42647 0.06 Uiso d . 1 4 . .
    H H3c25 0.494137 -0.377968 0.427104 0.06 Uiso d . 1 4 . .
    H H1c26 0.555851 -0.248189 0.506668 0.0863 Uiso d . 1 4 . .
    H H2c26 0.564996 0.053893 0.484761 0.0863 Uiso d . 1 4 . .
    H H3c26 0.522721 -0.031803 0.480588 0.0863 Uiso d . 1 4 . .
    H H1c28 0.360261 -0.501932 0.410543 0.0853 Uiso d . 1 4 . .
    H H2c28 0.392889 -0.726102 0.434266 0.0853 Uiso d . 1 4 . .
    H H3c28 0.398628 -0.399261 0.451452 0.0853 Uiso d . 1 4 . .
    H H1c29 0.423638 -0.351111 0.389107 0.0698 Uiso d . 1 4 . .
    H H2c29 0.384648 -0.359233 0.350953 0.0698 Uiso d . 1 4 . .
    H H1c30 0.432541 -0.803767 0.377521 0.0332 Uiso d . 1 4 . .
    H H2c30 0.391312 -0.847141 0.346598 0.0332 Uiso d . 1 4 . .
    H H1c31 0.440226 -0.505356 0.307747 0.0143 Uiso d . 1 4 . .
    H H2c31 0.399046 -0.551279 0.276765 0.0143 Uiso d . 1 4 . .
    H H1c32 0.41382 -1.051784 0.275588 0.0067 Uiso d . 1 4 . .
    H H1c33 0.484224 -0.810789 0.30552 0.0329 Uiso d . 1 4 . .
    H H2c33 0.467312 -1.0191 0.34216 0.0329 Uiso d . 1 4 . .
    H H3c33 0.475339 -1.134232 0.287615 0.0329 Uiso d . 1 4 . .
    H H1c34 0.434168 -1.022581 0.206124 0.0054 Uiso d . 1 4 . .
    H H1c35 0.442526 -0.441183 0.227113 0.0133 Uiso d . 1 4 . .
    H H2c35 0.47385 -0.647672 0.222356 0.0133 Uiso d . 1 4 . .
    H H1c37 0.434027 -0.518272 0.05682 0.0097 Uiso d . 1 4 . .
    H H1c38 0.434211 -1.101383 0.044084 0.0305 Uiso d . 1 4 . .
    H H2c38 0.47157 -0.923496 0.061623 0.0305 Uiso d . 1 4 . .
    H H1c40 0.452377 -0.431434 0.002602 0.0714 Uiso d . 0.468(5) 4 . .
    H H1c40' 0.491966 -0.598687 0.005013 0.0714 Uiso d . 0.532(5) 4 . .
    H H1c41 0.447663 -0.339874 -0.090777 0.0733 Uiso d . 0.468(5) 4 . .
    H H1c41' 0.482911 -0.517953 -0.085587 0.0733 Uiso d . 0.532(5) 4 . .
    H H1c42 0.435445 -0.683056 -0.151396 0.0775 Uiso d . 1 4 . .
    H H1c43 0.426788 -1.131803 -0.129882 0.0615 Uiso d . 0.468(5) 4 . .
    H H1c43' 0.392977 -0.952002 -0.126906 0.0615 Uiso d . 0.532(5) 4 . .
    H H1c44 0.430549 -1.253395 -0.040631 0.071 Uiso d . 0.468(5) 4 . .
    H H1c44' 0.397999 -1.056088 -0.035457 0.071 Uiso d . 0.532(5) 4 . .
    H H1c46 0.325045 -0.337101 0.028004 0.0215 Uiso d . 1 4 . .
    H H1c47 0.312572 -0.430703 -0.043679 0.0401 Uiso d . 1 4 . .
    H H2c47 0.328097 -0.748581 -0.03427 0.0401 Uiso d . 1 4 . .
    H H3c47 0.28945 -0.66795 -0.021943 0.0401 Uiso d . 1 4 . .
    H H1c49 0.316285 -1.011557 0.137672 0.0436 Uiso d . 1 4 . .
    H H1c50 0.293608 -0.614476 0.174459 0.0603 Uiso d . 1 4 . .
    H H2c50 0.33303 -0.526633 0.204827 0.0603 Uiso d . 1 4 . .
    H H1c51 0.338449 -0.966987 0.254183 0.1061 Uiso d . 1 4 . .
    H H1c52 0.279216 -1.111876 0.192037 0.1917 Uiso d . 1 4 . .
    H H2c52 0.293457 -1.23957 0.252019 0.1917 Uiso d . 1 4 . .
    H H3c52 0.263498 -0.987793 0.239694 0.1917 Uiso d . 1 4 . .
    H H1c53 0.291342 -0.579061 0.2791 0.2282 Uiso d . 1 4 . .
    H H2c53 0.310947 -0.832473 0.318091 0.2282 Uiso d . 1 4 . .
    H H3c53 0.335857 -0.591793 0.300928 0.2282 Uiso d . 1 4 . .
    H H1n1 0.664554 -0.521306 0.29269 0.0112 Uiso d . 1 4 . .
    H H1n2 0.593891 0.081297 0.236734 0.0077 Uiso d . 1 4 . .
    H H1n3 0.585367 -0.086925 0.341875 0.0166 Uiso d . 1 4 . .
    H H1n4 0.440643 -0.944115 0.132849 0.0181 Uiso d . 1 4 . .
    H H1n5 0.380141 -0.356243 0.052138 0.0077 Uiso d . 1 4 . .
    H H1n6 0.347286 -0.49891 0.126524 0.0265 Uiso d . 1 4 . .
    N N1 0.65894(17) -0.3336(17) 0.2819(4) 0.0093(17) Uiso d . 1 4 . .
    N N2 0.58336(17) -0.0953(18) 0.2401(4) 0.0064(11) Uiso d . 1 4 . .
    N N3 0.57291(18) -0.2609(18) 0.3359(4) 0.0138(18) Uiso d . 1 4 . .
    N N4 0.43647(18) -0.7580(18) 0.1201(4) 0.0151(18) Uiso d . 1 4 . .
    N N5 0.36839(16) -0.5320(16) 0.0439(4) 0.0064(11) Uiso d . 1 4 . .
    N N6 0.33473(19) -0.6701(19) 0.1163(5) 0.022(2) Uiso d . 1 4 . .
    O O1 0.66891(17) 0.0942(17) 0.3029(4) 0.0139(17) Uiso d . 1 4 . .
    O O2 0.58823(15) -0.5401(17) 0.2383(4) 0.0048(15) Uiso d . 1 4 . .
    O O3 0.52579(16) -0.4763(16) 0.2876(4) 0.0079(15) Uiso d . 1 4 . .
    O O4 0.62285(17) -0.8021(17) 0.3845(4) 0.0119(16) Uiso d . 1 4 . .
    O O5 0.63964(16) -0.3806(17) 0.3860(4) 0.0084(16) Uiso d . 1 4 . .
    O O6 0.43864(18) -0.3203(17) 0.1390(4) 0.0130(16) Uiso d . 1 4 . .
    O O7 0.37405(19) -0.9673(18) 0.0434(4) 0.0221(19) Uiso d . 1 4 . .
    O O8 0.2984(2) -0.8851(19) 0.0501(5) 0.026(2) Uiso d . 1 4 . .
    O O9 0.37337(18) -1.1960(18) 0.1827(4) 0.0189(18) Uiso d . 1 4 . .
    O O10 0.39091(16) -0.7797(17) 0.1974(4) 0.0101(16) Uiso d . 1 4 . .
loop_
    _geom_bond_atom_site_label_1
    _geom_bond_atom_site_label_2
    _geom_bond_site_symmetry_1
    _geom_bond_site_symmetry_2
    _geom_bond_distance
    _geom_bond_publ_flag
    C1 C2 . . 1.52(3) ?
    C1 H1c1 . . 1.06 ?
    C1 H2c1 . . 1.06 ?
    C1 H3c1 . . 1.06 ?
    C2 C3 . . 1.52(3) ?
    C2 H1c2 . . 1.06 ?
    C2 H2c2 . . 1.06 ?
    C3 C4 . . 1.57(2) ?
    C3 H1c3 . . 1.06 ?
    C3 H2c3 . . 1.06 ?
    C4 C5 . . 1.611(16) ?
    C4 H1c4 . . 1.06 ?
    C4 H2c4 . . 1.06 ?
    C5 C6 . . 1.488(10) ?
    C5 C7 . . 1.532(14) ?
    C5 H1c5 . . 1.06 ?
    C6 H1c6 . . 1.06 ?
    C6 H2c6 . . 1.06 ?
    C6 H3c6 . . 1.06 ?
    C7 C8 . . 1.551(13) ?
    C7 H1c7 . . 1.06 ?
    C7 O5 . . 1.451(10) ?
    C8 C9 . . 1.532(14) ?
    C8 H1c8 . . 1.06 ?
    C8 H2c8 . . 1.06 ?
    C9 N1 . . 1.314(13) ?
    C9 O1 . . 1.241(13) ?
    C10 C11 . . 1.538(14) ?
    C10 C18 . . 1.497(11) ?
    C10 H1c10 . . 1.06 ?
    C10 N1 . . 1.443(13) ?
    C11 C12 . . 1.518(12) ?
    C11 H1c11 . . 1.06 ?
    C11 H2c11 . . 1.06 ?
    C12 C13 . . 1.379(11) ?
    C12 C17 . . 1.413(16) ?
    C13 C14 . . 1.378(13) ?
    C13 H1c13 . . 1.06 ?
    C14 C15 . . 1.467(16) ?
    C14 H1c14 . . 1.06 ?
    C15 C16 . . 1.382(13) ?
    C15 H1c15 . . 1.06 ?
    C16 C17 . . 1.372(14) ?
    C16 H1c16 . . 1.06 ?
    C17 H1c17 . . 1.06 ?
    C18 N2 . . 1.319(10) ?
    C18 O2 . . 1.272(9) ?
    C19 C20 . . 1.527(12) ?
    C19 C21 . . 1.510(15) ?
    C19 H1c19 . . 1.06 ?
    C19 N2 . . 1.462(12) ?
    C20 H1c20 . . 1.06 ?
    C20 H2c20 . . 1.06 ?
    C20 H3c20 . . 1.06 ?
    C21 N3 . . 1.383(13) ?
    C21 O3 . . 1.275(11) ?
    C22 C23 . . 1.558(18) ?
    C22 C27 . . 1.507(11) ?
    C22 H1c22 . . 1.06 ?
    C22 N3 . . 1.455(15) ?
    C23 C24 . . 1.521(13) ?
    C23 H1c23 . . 1.06 ?
    C23 H2c23 . . 1.06 ?
    C24 C25 . . 1.547(14) ?
    C24 C26 . . 1.54(2) ?
    C24 H1c24 . . 1.06 ?
    C25 H1c25 . . 1.06 ?
    C25 H2c25 . . 1.06 ?
    C25 H3c25 . . 1.06 ?
    C26 H1c26 . . 1.06 ?
    C26 H2c26 . . 1.06 ?
    C26 H3c26 . . 1.06 ?
    C27 O4 . . 1.207(12) ?
    C27 O5 . . 1.327(11) ?
    C28 C29 . . 1.52(2) ?
    C28 H1c28 . . 1.06 ?
    C28 H2c28 . . 1.06 ?
    C28 H3c28 . . 1.06 ?
    C29 C30 . . 1.455(18) ?
    C29 H1c29 . . 1.06 ?
    C29 H2c29 . . 1.06 ?
    C30 C31 . . 1.58(2) ?
    C30 H1c30 . . 1.06 ?
    C30 H2c30 . . 1.06 ?
    C31 C32 . . 1.558(15) ?
    C31 H1c31 . . 1.06 ?
    C31 H2c31 . . 1.06 ?
    C32 C33 . . 1.535(10) ?
    C32 C34 . . 1.513(16) ?
    C32 H1c32 . . 1.06 ?
    C33 H1c33 . . 1.06 ?
    C33 H2c33 . . 1.06 ?
    C33 H3c33 . . 1.06 ?
    C34 C35 . . 1.570(13) ?
    C34 H1c34 . . 1.06 ?
    C34 O10 . . 1.418(9) ?
    C35 C36 . . 1.448(17) ?
    C35 H1c35 . . 1.06 ?
    C35 H2c35 . . 1.06 ?
    C36 N4 . . 1.406(14) ?
    C36 O6 . . 1.247(13) ?
    C37 C38 . . 1.540(16) ?
    C37 C45 . . 1.521(10) ?
    C37 H1c37 . . 1.06 ?
    C37 N4 . . 1.462(15) ?
    C38 C39 . . 1.50(2) ?
    C38 H1c38 . . 1.06 ?
    C38 H2c38 . . 1.06 ?
    C39 C40 . . 1.43(3) ?
    C39 C40' . . 1.55(3) ?
    C39 C44 . . 1.47(3) ?
    C39 C44' . . 1.24(2) ?
    C40 C40' . . 1.06(3) ?
    C40 C41 . . 1.50(5) ?
    C40 H1c40 . . 1.06 ?
    C40' C41' . . 1.40(4) ?
    C40' H1c40' . . 1.06 ?
    C41 C41' . . 0.95(3) ?
    C41 C42 . . 1.36(3) ?
    C41 H1c41 . . 1.06 ?
    C41' C42 . . 1.40(3) ?
    C41' H1c41' . . 1.06 ?
    C42 C43 . . 1.38(3) ?
    C42 C43' . . 1.33(3) ?
    C42 H1c42 . . 1.06 ?
    C43 C43' . . 0.93(3) ?
    C43 C44 . . 1.44(5) ?
    C43 H1c43 . . 1.06 ?
    C43' C44 . . 1.65(4) ?
    C43' C44' . . 1.50(5) ?
    C43' H1c43' . . 1.06 ?
    C44 C44' . . 0.96(3) ?
    C44 H1c44 . . 1.06 ?
    C44' H1c44' . . 1.06 ?
    C45 N5 . . 1.326(11) ?
    C45 O7 . . 1.259(12) ?
    C46 C47 . . 1.381(15) ?
    C46 C48 . . 1.575(16) ?
    C46 H1c46 . . 1.06 ?
    C46 N5 . . 1.411(10) ?
    C47 H1c47 . . 1.06 ?
    C47 H2c47 . . 1.06 ?
    C47 H3c47 . . 1.06 ?
    C48 N6 . . 1.387(16) ?
    C48 O8 . . 1.199(12) ?
    C49 C50 . . 1.59(2) ?
    C49 C54 . . 1.543(12) ?
    C49 H1c49 . . 1.06 ?
    C49 N6 . . 1.410(18) ?
    C50 C51 . . 1.68(3) ?
    C50 H1c50 . . 1.06 ?
    C50 H2c50 . . 1.06 ?
    C51 C52 . . 1.52(2) ?
    C51 C53 . . 1.52(3) ?
    C51 H1c51 . . 1.06 ?
    C52 H1c52 . . 1.06 ?
    C52 H2c52 . . 1.06 ?
    C52 H3c52 . . 1.06 ?
    C53 H1c53 . . 1.06 ?
    C53 H2c53 . . 1.06 ?
    C53 H3c53 . . 1.06 ?
    C54 O9 . . 1.154(13) ?
    C54 O10 . . 1.349(12) ?
    H1c40' H1c40' . 2_655 0.7703 ?
    H1n1 N1 . . 1.01 ?
    H1n2 N2 . . 1.01 ?
    H1n3 N3 . . 1.01 ?
    H1n4 N4 . . 1.01 ?
    H1n5 N5 . . 1.01 ?
    H1n6 N6 . . 1.01 ?
loop_
    _geom_angle_atom_site_label_1
    _geom_angle_atom_site_label_2
    _geom_angle_atom_site_label_3
    _geom_angle_site_symmetry_1
    _geom_angle_site_symmetry_2
    _geom_angle_site_symmetry_3
    _geom_angle
    _geom_angle_publ_flag
    C2 C1 H1c1 . . . 109.47 ?
    C2 C1 H2c1 . . . 109.47 ?
    C2 C1 H3c1 . . . 109.47 ?
    H1c1 C1 H2c1 . . . 109.47 ?
    H1c1 C1 H3c1 . . . 109.47 ?
    H2c1 C1 H3c1 . . . 109.47 ?
    C1 C2 C3 . . . 123.2(19) ?
    C1 C2 H1c2 . . . 109.47 ?
    C1 C2 H2c2 . . . 109.47 ?
    C3 C2 H1c2 . . . 109.47 ?
    C3 C2 H2c2 . . . 109.47 ?
    H1c2 C2 H2c2 . . . 90.95 ?
    C2 C3 C4 . . . 113.7(12) ?
    C2 C3 H1c3 . . . 109.47 ?
    C2 C3 H2c3 . . . 109.47 ?
    C4 C3 H1c3 . . . 109.47 ?
    C4 C3 H2c3 . . . 109.47 ?
    H1c3 C3 H2c3 . . . 104.84 ?
    C3 C4 C5 . . . 112.6(9) ?
    C3 C4 H1c4 . . . 109.47 ?
    C3 C4 H2c4 . . . 109.47 ?
    C5 C4 H1c4 . . . 109.47 ?
    C5 C4 H2c4 . . . 109.47 ?
    H1c4 C4 H2c4 . . . 106.21 ?
    C4 C5 C6 . . . 111.7(7) ?
    C4 C5 C7 . . . 111.1(8) ?
    C4 C5 H1c5 . . . 108.52 ?
    C6 C5 C7 . . . 114.0(9) ?
    C6 C5 H1c5 . . . 105.2 ?
    C7 C5 H1c5 . . . 105.82 ?
    C5 C6 H1c6 . . . 109.47 ?
    C5 C6 H2c6 . . . 109.47 ?
    C5 C6 H3c6 . . . 109.47 ?
    H1c6 C6 H2c6 . . . 109.47 ?
    H1c6 C6 H3c6 . . . 109.47 ?
    H2c6 C6 H3c6 . . . 109.47 ?
    C5 C7 C8 . . . 113.2(6) ?
    C5 C7 H1c7 . . . 104.89 ?
    C5 C7 O5 . . . 110.6(9) ?
    C8 C7 H1c7 . . . 110.26 ?
    C8 C7 O5 . . . 105.3(7) ?
    H1c7 C7 O5 . . . 112.85 ?
    C7 C8 C9 . . . 116.3(6) ?
    C7 C8 H1c8 . . . 109.47 ?
    C7 C8 H2c8 . . . 109.47 ?
    C9 C8 H1c8 . . . 109.47 ?
    C9 C8 H2c8 . . . 109.47 ?
    H1c8 C8 H2c8 . . . 101.66 ?
    C8 C9 N1 . . . 118.4(8) ?
    C8 C9 O1 . . . 116.5(9) ?
    N1 C9 O1 . . . 124.8(10) ?
    C11 C10 C18 . . . 113.0(7) ?
    C11 C10 H1c10 . . . 103.1 ?
    C11 C10 N1 . . . 113.6(7) ?
    C18 C10 H1c10 . . . 110.82 ?
    C18 C10 N1 . . . 106.3(9) ?
    H1c10 C10 N1 . . . 110.17 ?
    C10 C11 C12 . . . 112.4(7) ?
    C10 C11 H1c11 . . . 109.47 ?
    C10 C11 H2c11 . . . 109.47 ?
    C12 C11 H1c11 . . . 109.47 ?
    C12 C11 H2c11 . . . 109.47 ?
    H1c11 C11 H2c11 . . . 106.32 ?
    C11 C12 C13 . . . 120.2(9) ?
    C11 C12 C17 . . . 120.2(7) ?
    C13 C12 C17 . . . 119.5(8) ?
    C12 C13 C14 . . . 121.0(10) ?
    C12 C13 H1c13 . . . 119.5 ?
    C14 C13 H1c13 . . . 119.5 ?
    C13 C14 C15 . . . 121.1(8) ?
    C13 C14 H1c14 . . . 119.46 ?
    C15 C14 H1c14 . . . 119.46 ?
    C14 C15 C16 . . . 114.5(9) ?
    C14 C15 H1c15 . . . 122.76 ?
    C16 C15 H1c15 . . . 122.76 ?
    C15 C16 C17 . . . 125.1(11) ?
    C15 C16 H1c16 . . . 117.47 ?
    C17 C16 H1c16 . . . 117.46 ?
    C12 C17 C16 . . . 118.7(8) ?
    C12 C17 H1c17 . . . 120.63 ?
    C16 C17 H1c17 . . . 120.63 ?
    C10 C18 N2 . . . 117.4(5) ?
    C10 C18 O2 . . . 119.4(6) ?
    N2 C18 O2 . . . 123.1(8) ?
    C20 C19 C21 . . . 112.6(7) ?
    C20 C19 H1c19 . . . 106.14 ?
    C20 C19 N2 . . . 111.9(9) ?
    C21 C19 H1c19 . . . 106.93 ?
    C21 C19 N2 . . . 111.2(7) ?
    H1c19 C19 N2 . . . 107.72 ?
    C19 C20 H1c20 . . . 109.47 ?
    C19 C20 H2c20 . . . 109.47 ?
    C19 C20 H3c20 . . . 109.47 ?
    H1c20 C20 H2c20 . . . 109.47 ?
    H1c20 C20 H3c20 . . . 109.47 ?
    H2c20 C20 H3c20 . . . 109.47 ?
    C19 C21 N3 . . . 116.5(8) ?
    C19 C21 O3 . . . 124.4(8) ?
    N3 C21 O3 . . . 118.5(10) ?
    C23 C22 C27 . . . 109.4(8) ?
    C23 C22 H1c22 . . . 108.68 ?
    C23 C22 N3 . . . 111.7(8) ?
    C27 C22 H1c22 . . . 108.9 ?
    C27 C22 N3 . . . 111.5(9) ?
    H1c22 C22 N3 . . . 106.51 ?
    C22 C23 C24 . . . 115.6(8) ?
    C22 C23 H1c23 . . . 109.47 ?
    C22 C23 H2c23 . . . 109.47 ?
    C24 C23 H1c23 . . . 109.47 ?
    C24 C23 H2c23 . . . 109.47 ?
    H1c23 C23 H2c23 . . . 102.62 ?
    C23 C24 C25 . . . 111.5(9) ?
    C23 C24 C26 . . . 107.6(9) ?
    C23 C24 H1c24 . . . 110.56 ?
    C25 C24 C26 . . . 112.8(11) ?
    C25 C24 H1c24 . . . 105.17 ?
    C26 C24 H1c24 . . . 109.25 ?
    C24 C25 H1c25 . . . 109.47 ?
    C24 C25 H2c25 . . . 109.47 ?
    C24 C25 H3c25 . . . 109.47 ?
    H1c25 C25 H2c25 . . . 109.47 ?
    H1c25 C25 H3c25 . . . 109.47 ?
    H2c25 C25 H3c25 . . . 109.47 ?
    C24 C26 H1c26 . . . 109.47 ?
    C24 C26 H2c26 . . . 109.47 ?
    C24 C26 H3c26 . . . 109.47 ?
    H1c26 C26 H2c26 . . . 109.47 ?
    H1c26 C26 H3c26 . . . 109.47 ?
    H2c26 C26 H3c26 . . . 109.47 ?
    C22 C27 O4 . . . 124.5(8) ?
    C22 C27 O5 . . . 110.5(8) ?
    O4 C27 O5 . . . 125.1(7) ?
    C29 C28 H1c28 . . . 109.47 ?
    C29 C28 H2c28 . . . 109.47 ?
    C29 C28 H3c28 . . . 109.47 ?
    H1c28 C28 H2c28 . . . 109.47 ?
    H1c28 C28 H3c28 . . . 109.47 ?
    H2c28 C28 H3c28 . . . 109.47 ?
    C28 C29 C30 . . . 116.6(12) ?
    C28 C29 H1c29 . . . 109.47 ?
    C28 C29 H2c29 . . . 109.47 ?
    C30 C29 H1c29 . . . 109.47 ?
    C30 C29 H2c29 . . . 109.47 ?
    H1c29 C29 H2c29 . . . 101.23 ?
    C29 C30 C31 . . . 114.9(10) ?
    C29 C30 H1c30 . . . 109.47 ?
    C29 C30 H2c30 . . . 109.47 ?
    C31 C30 H1c30 . . . 109.47 ?
    C31 C30 H2c30 . . . 109.47 ?
    H1c30 C30 H2c30 . . . 103.42 ?
    C30 C31 C32 . . . 114.9(8) ?
    C30 C31 H1c31 . . . 109.47 ?
    C30 C31 H2c31 . . . 109.47 ?
    C32 C31 H1c31 . . . 109.47 ?
    C32 C31 H2c31 . . . 109.47 ?
    H1c31 C31 H2c31 . . . 103.46 ?
    C31 C32 C33 . . . 107.2(7) ?
    C31 C32 C34 . . . 112.4(8) ?
    C31 C32 H1c32 . . . 111.14 ?
    C33 C32 C34 . . . 114.9(8) ?
    C33 C32 H1c32 . . . 108.41 ?
    C34 C32 H1c32 . . . 102.78 ?
    C32 C33 H1c33 . . . 109.47 ?
    C32 C33 H2c33 . . . 109.47 ?
    C32 C33 H3c33 . . . 109.47 ?
    H1c33 C33 H2c33 . . . 109.47 ?
    H1c33 C33 H3c33 . . . 109.47 ?
    H2c33 C33 H3c33 . . . 109.47 ?
    C32 C34 C35 . . . 114.1(8) ?
    C32 C34 H1c34 . . . 105.64 ?
    C32 C34 O10 . . . 108.4(8) ?
    C35 C34 H1c34 . . . 109.24 ?
    C35 C34 O10 . . . 104.8(7) ?
    H1c34 C34 O10 . . . 114.89 ?
    C34 C35 C36 . . . 114.1(8) ?
    C34 C35 H1c35 . . . 109.47 ?
    C34 C35 H2c35 . . . 109.47 ?
    C36 C35 H1c35 . . . 109.47 ?
    C36 C35 H2c35 . . . 109.47 ?
    H1c35 C35 H2c35 . . . 104.42 ?
    C35 C36 N4 . . . 119.1(9) ?
    C35 C36 O6 . . . 121.7(10) ?
    N4 C36 O6 . . . 119.1(11) ?
    C38 C37 C45 . . . 110.3(8) ?
    C38 C37 H1c37 . . . 108.82 ?
    C38 C37 N4 . . . 107.8(8) ?
    C45 C37 H1c37 . . . 110.89 ?
    C45 C37 N4 . . . 105.6(9) ?
    H1c37 C37 N4 . . . 113.3 ?
    C37 C38 C39 . . . 111.3(8) ?
    C37 C38 H1c38 . . . 109.47 ?
    C37 C38 H2c38 . . . 109.47 ?
    C39 C38 H1c38 . . . 109.47 ?
    C39 C38 H2c38 . . . 109.47 ?
    H1c38 C38 H2c38 . . . 107.58 ?
    C38 C39 C40 . . . 117.9(18) ?
    C38 C39 C40' . . . 116.3(13) ?
    C38 C39 C44 . . . 120.2(15) ?
    C38 C39 C44' . . . 119.0(17) ?
    C40 C39 C40' . . . 41.2(11) ?
    C40 C39 C44 . . . 122(2) ?
    C40 C39 C44' . . . 108.3(17) ?
    C40' C39 C44 . . . 107.2(17) ?
    C40' C39 C44' . . . 125(2) ?
    C44 C39 C44' . . . 40.7(13) ?
    C39 C40 C40' . . . 76(2) ?
    C39 C40 C41 . . . 115(2) ?
    C39 C40 H1c40 . . . 122.48 ?
    C40' C40 C41 . . . 87(3) ?
    C40' C40 H1c40 . . . 106.4 ?
    C41 C40 H1c40 . . . 122.48 ?
    C39 C40' C40 . . . 63.2(19) ?
    C39 C40' C41' . . . 109.9(17) ?
    C39 C40' H1c40' . . . 125.04 ?
    C40 C40' C41' . . . 89(3) ?
    C40 C40' H1c40' . . . 114.38 ?
    C41' C40' H1c40' . . . 125.04 ?
    C40 C41 C41' . . . 87(3) ?
    C40 C41 C42 . . . 122(2) ?
    C40 C41 H1c41 . . . 119.12 ?
    C41' C41 C42 . . . 72(2) ?
    C41' C41 H1c41 . . . 111.38 ?
    C42 C41 H1c41 . . . 119.12 ?
    C40' C41' C41 . . . 97(3) ?
    C40' C41' C42 . . . 128(2) ?
    C40' C41' H1c41' . . . 115.78 ?
    C41 C41' C42 . . . 67(2) ?
    C41 C41' H1c41' . . . 107.51 ?
    C42 C41' H1c41' . . . 115.78 ?
    C41 C42 C41' . . . 40.2(12) ?
    C41 C42 C43 . . . 123(2) ?
    C41 C42 C43' . . . 103(2) ?
    C41 C42 H1c42 . . . 118.49 ?
    C41' C42 C43 . . . 106.0(17) ?
    C41' C42 C43' . . . 115(2) ?
    C41' C42 H1c42 . . . 120.8 ?
    C43 C42 C43' . . . 40.3(13) ?
    C43 C42 H1c42 . . . 118.49 ?
    C43' C42 H1c42 . . . 124.14 ?
    C42 C43 C43' . . . 67(2) ?
    C42 C43 C44 . . . 120(3) ?
    C42 C43 H1c43 . . . 119.97 ?
    C43' C43 C44 . . . 85(3) ?
    C43' C43 H1c43 . . . 118.09 ?
    C44 C43 H1c43 . . . 119.97 ?
    C42 C43' C43 . . . 73(2) ?
    C42 C43' C44 . . . 109.5(15) ?
    C42 C43' C44' . . . 123.5(19) ?
    C42 C43' H1c43' . . . 118.25 ?
    C43 C43' C44 . . . 60(3) ?
    C43 C43' C44' . . . 96(3) ?
    C43 C43' H1c43' . . . 102.28 ?
    C44 C43' C44' . . . 35.3(15) ?
    C44 C43' H1c43' . . . 120.68 ?
    C44' C43' H1c43' . . . 118.26 ?
    C39 C44 C43 . . . 118(2) ?
    C39 C44 C43' . . . 98.2(18) ?
    C39 C44 C44' . . . 57(2) ?
    C39 C44 H1c44 . . . 120.91 ?
    C43 C44 C43' . . . 34.3(15) ?
    C43 C44 C44' . . . 98(3) ?
    C43 C44 H1c44 . . . 120.9 ?
    C43' C44 C44' . . . 64(3) ?
    C43' C44 H1c44 . . . 131.71 ?
    C44' C44 H1c44 . . . 113.15 ?
    C39 C44' C43' . . . 118(2) ?
    C39 C44' C44 . . . 82(2) ?
    C39 C44' H1c44' . . . 120.79 ?
    C43' C44' C44 . . . 81(3) ?
    C43' C44' H1c44' . . . 120.79 ?
    C44 C44' H1c44' . . . 106.59 ?
    C37 C45 N5 . . . 117.8(7) ?
    C37 C45 O7 . . . 122.4(8) ?
    N5 C45 O7 . . . 119.3(7) ?
    C47 C46 C48 . . . 110.3(8) ?
    C47 C46 H1c46 . . . 99.06 ?
    C47 C46 N5 . . . 121.4(10) ?
    C48 C46 H1c46 . . . 116.2 ?
    C48 C46 N5 . . . 106.6(8) ?
    H1c46 C46 N5 . . . 103.45 ?
    C46 C47 H1c47 . . . 109.47 ?
    C46 C47 H2c47 . . . 109.47 ?
    C46 C47 H3c47 . . . 109.47 ?
    H1c47 C47 H2c47 . . . 109.47 ?
    H1c47 C47 H3c47 . . . 109.47 ?
    H2c47 C47 H3c47 . . . 109.47 ?
    C46 C48 N6 . . . 115.8(8) ?
    C46 C48 O8 . . . 119.7(11) ?
    N6 C48 O8 . . . 124.4(12) ?
    C50 C49 C54 . . . 110.9(10) ?
    C50 C49 H1c49 . . . 111.31 ?
    C50 C49 N6 . . . 106.3(10) ?
    C54 C49 H1c49 . . . 106.21 ?
    C54 C49 N6 . . . 111.4(9) ?
    H1c49 C49 N6 . . . 110.77 ?
    C49 C50 C51 . . . 116.2(10) ?
    C49 C50 H1c50 . . . 109.47 ?
    C49 C50 H2c50 . . . 109.47 ?
    C51 C50 H1c50 . . . 109.47 ?
    C51 C50 H2c50 . . . 109.47 ?
    H1c50 C50 H2c50 . . . 101.75 ?
    C50 C51 C52 . . . 112.9(14) ?
    C50 C51 C53 . . . 116.1(13) ?
    C50 C51 H1c51 . . . 102.35 ?
    C52 C51 C53 . . . 110.5(17) ?
    C52 C51 H1c51 . . . 109 ?
    C53 C51 H1c51 . . . 105.14 ?
    C51 C52 H1c52 . . . 109.47 ?
    C51 C52 H2c52 . . . 109.47 ?
    C51 C52 H3c52 . . . 109.47 ?
    H1c52 C52 H2c52 . . . 109.47 ?
    H1c52 C52 H3c52 . . . 109.47 ?
    H2c52 C52 H3c52 . . . 109.47 ?
    C51 C53 H1c53 . . . 109.47 ?
    C51 C53 H2c53 . . . 109.47 ?
    C51 C53 H3c53 . . . 109.47 ?
    H1c53 C53 H2c53 . . . 109.47 ?
    H1c53 C53 H3c53 . . . 109.47 ?
    H2c53 C53 H3c53 . . . 109.47 ?
    C49 C54 O9 . . . 123.8(8) ?
    C49 C54 O10 . . . 109.4(8) ?
    O9 C54 O10 . . . 126.7(8) ?
    C40' H1c40' H1c40' . . 2_655 109.27 ?
    C9 N1 C10 . . . 121.8(8) ?
    C9 N1 H1n1 . . . 119.11 ?
    C10 N1 H1n1 . . . 119.11 ?
    C18 N2 C19 . . . 120.5(8) ?
    C18 N2 H1n2 . . . 119.77 ?
    C19 N2 H1n2 . . . 119.77 ?
    C21 N3 C22 . . . 123.2(8) ?
    C21 N3 H1n3 . . . 118.38 ?
    C22 N3 H1n3 . . . 118.38 ?
    C36 N4 C37 . . . 120.8(9) ?
    C36 N4 H1n4 . . . 119.58 ?
    C37 N4 H1n4 . . . 119.58 ?
    C45 N5 C46 . . . 123.7(8) ?
    C45 N5 H1n5 . . . 118.15 ?
    C46 N5 H1n5 . . . 118.15 ?
    C48 N6 C49 . . . 121.4(9) ?
    C48 N6 H1n6 . . . 119.31 ?
    C49 N6 H1n6 . . . 119.31 ?
    C7 O5 C27 . . . 119.0(8) ?
    C34 O10 C54 . . . 118.7(8) ?
loop_
    _geom_hbond_atom_site_label_D
    _geom_hbond_atom_site_label_H
    _geom_hbond_atom_site_label_A
    _geom_hbond_site_symmetry_D
    _geom_hbond_site_symmetry_H
    _geom_hbond_site_symmetry_A
    _geom_hbond_distance_DH
    _geom_hbond_distance_HA
    _geom_hbond_distance_DA
    _geom_hbond_angle_DHA
    _geom_hbond_publ_flag
    C7 H1c7 O1 . . 1_545 1.06 2.30 3.307(14) 157.79 ?
    C34 H1c34 O6 . . 1_545 1.06 2.44 3.422(14) 152.90 ?
    C53 H2c53 C1 . . 2_646 1.06 2.47 3.50(4) 164.01 ?
    C40' H1c40' C40 . . 2_655 1.06 2.37 3.25(2) 139.76 ?
    C40' H1c40' C40' . . 2_655 1.06 1.50 2.36(3) 133.11 ?
    C40' H1c40' C41' . . 2_655 1.06 2.23 3.21(3) 152.59 ?
    C41 H1c41 C43 . . 1_565 1.06 1.91 2.87(4) 149.55 ?
    C41 H1c41 C44 . . 1_565 1.06 1.99 2.62(4) 115.00 ?
    C42 H1c42 O2 . . 2_655 1.06 2.45 3.46(2) 160.70 ?
    C44 H1c44 C40 . . 1_545 1.06 1.82 2.79(4) 150.40 ?
    C44 H1c44 C41 . . 1_545 1.06 1.94 2.62(4) 118.30 ?
    N6 H1n6 O9 . . 1_565 1.01 2.24 3.178(13) 153.52 ?
    N5 H1n5 O7 . . 1_565 1.01 2.00 2.888(12) 144.65 ?
    N4 H1n4 O6 . . 1_545 1.01 1.93 2.910(13) 163.26 ?
    N2 H1n2 O2 . . 1_565 1.01 1.95 2.838(12) 145.88 ?
    N3 H1n3 O4 . . 1_565 1.01 2.19 3.139(11) 155.17 ?
    N1 H1n1 O1 . . 1_545 1.01 1.98 2.980(12) 169.65 ?
