# Supplementary material for: Structure and absolute configuration of natural fungal product beauveriolide I, isolated from Cordyceps javanica, determined by 3D electron diffraction
Source: Acta Crystallogr C Struct Chem. 2024 Feb 27;80(Pt 3):56–61. doi: 10.1107/S2053229624001359 (PMC10913083; doi:10.1107/S2053229624001359)
Supplement: Supplementary file 2 [file c-80-00056-Isup2.hkl]

#
# h,k,l, Fc-squared, Fo-squared, sigma(Fo-squared) and status flag
#
data_I
_shelx_title                             '3_shelxt_a.res in c2'
_shelx_refln_list_code                   4
_shelx_F_calc_maximum                    727.44
_exptl_crystal_F_000                     2112
_reflns_d_resolution_high                1.1063

loop_
 _symmetry_equiv_pos_as_xyz
 'x, y, z'
 '-x, y, -z'
 'x+1/2, y+1/2, z+1/2'
 '-x+1/2, y+1/2, -z+1/2'

_cell_length_a                           40.2744(4)
_cell_length_b                           5.0976(5)
_cell_length_c                           27.698(4)
_cell_angle_alpha                        90
_cell_angle_beta                         105.729(6)
_cell_angle_gamma                        90

_shelx_F_squared_multiplier              1.000

loop_
 _refln_index_h
 _refln_index_k
 _refln_index_l
 _refln_intensity_calc
 _refln_intensity_meas
 _refln_intensity_sigma
 _refln_scale_group_code
 _refln_observed_status
 -13  -2 -23    193.49    -22.10     59.20   1%1 <
 -12  -3 -21    122.01    136.00     68.90   1%1 <
 -12  -2 -22     47.74     50.00     61.40   1%1 <
 -12  -1 -25     80.87    -29.00     67.80   1%1 <
 -12  -1 -23    356.22    268.30     81.40   1%1 o
 -12   0 -24     27.85     72.60     76.90   1%1 <
 -12   1 -25     69.25     35.40     67.50   1%1 <
 -11  -4 -17    614.18    696.10     88.90   1%1 o
 -11  -3 -20     57.21     60.40     69.30   1%1 <
 -11  -2 -21    288.81    321.70     75.90   1%1 o
 -11  -1 -22    239.32    145.20     79.20   1%1 <
 -11   0 -23    177.36    117.40     79.70   1%1 <
 -11   1 -24    105.52    184.80     75.30   1%1 <
 -10  -4 -16     60.13     14.10     77.70   1%1 <
 -10  -3 -17    395.97    317.10     87.70   1%1 o
 -10  -2 -18    979.56   1014.30    118.10   1%1 o
 -10  -1 -21    306.41    378.30     83.20   1%1 o
 -10  -1 -19   1001.40   1078.50    119.20   1%1 o
 -10   0 -22    225.34     86.90     75.80   1%1 <
 -10   0 -20    163.18    548.70     94.80   1%1 o
 -10   1 -23     72.12     22.00     68.90   1%1 <
 -10   1 -21    246.92    482.90     97.50   1%1 o
 -10   2 -24    395.49    388.30     72.30   1%1 o
 -10   2 -22    188.62    269.50     79.20   1%1 o
  -9  -4 -15    391.21    449.70     95.00   1%1 o
  -9  -4 -13    109.75    285.90     83.90   1%1 o
  -9  -3 -16    801.97   1043.90    124.90   1%1 o
  -9  -2 -17    303.58    545.10    107.90   1%1 o
  -9  -1 -18    173.95    302.10    103.90   1%1 <
  -9   0 -19    298.23     51.30     93.90   1%1 <
  -9   1 -20    439.28    194.00     96.20   1%1 <
  -9   2 -21     72.75    193.60     80.80   1%1 <
  -9   3 -22    106.60     62.30     69.80   1%1 <
  -8  -4 -12    497.85    462.20    104.70   1%1 o
  -8  -3 -13    736.88    353.40    115.90   1%1 o
  -8  -2 -14    522.18    711.30    124.20   1%1 o
  -8  -1 -15    954.65    828.80    125.00   1%1 o
  -8   0 -16    152.53    251.20    112.40   1%1 <
  -8   1 -17   1612.10   1140.90    131.70   1%1 o
  -8   2 -18   1352.70   1347.40    128.20   1%1 o
  -8   3 -19    256.28    348.60     95.50   1%1 o
  -7  -5  -8     95.32    136.90     96.70   1%1 <
  -7  -3 -12    113.61    234.50     96.60   1%1 <
  -7  -2 -13   1866.40   2456.80    170.10   1%1 o
  -7  -1 -14   1323.20   1083.10    132.60   1%1 o
  -7   0 -15    518.17    444.40    115.10   1%1 o
  -7   1 -16    119.80    448.80    107.90   1%1 o
  -7   2 -17   1014.00   1137.10    122.10   1%1 o
  -7   3 -18    604.25    356.80    101.20   1%1 o
  -6  -4  -8    143.27    524.00    119.60   1%1 o
  -6  -3  -9    158.04    210.40    125.80   1%1 <
  -6  -2 -10    261.07    185.10    127.40   1%1 <
  -6  -1 -11    291.38   1248.70    156.60   1%1 o
  -6   0 -12   4323.40   9267.10    270.80   1%1 o
  -6   1 -13   7339.90   5951.20    223.40   1%1 o
  -6   2 -14    402.25    906.40    137.40   1%1 o
  -6   3 -15    642.83    804.00    128.50   1%1 o
  -6   4 -16     92.11    207.20     93.70   1%1 <
  -5  -5  -4    384.20    530.70    135.90   1%1 o
  -5  -1 -10   1727.50   2170.60    190.40   1%1 o
  -5   0 -11   5020.70   6209.90    236.40   1%1 o
  -5   1 -12   5029.60   4960.30    214.20   1%1 o
  -5   2 -13    520.52    948.00    142.00   1%1 o
  -5   3 -14    830.96    547.00    116.80   1%1 o
  -4  -3  -5   3198.50   3588.70    210.70   1%1 o
  -4  -2  -6   4492.10   4096.20    236.00   1%1 o
  -4  -1  -7   1496.30   1411.20    212.00   1%1 o
  -4   0  -8   1074.00   1291.90    203.50   1%1 o
  -4   1  -9   1915.20   1853.20    198.60   1%1 o
  -4   2 -10    862.43   1382.70    165.20   1%1 o
  -4   3 -11    861.48   1219.90    150.00   1%1 o
  -4   4 -12    701.06    710.90    119.80   1%1 o
  -3  -5   0   1709.90   1347.90    166.10   1%1 o
  -2  -2  -2  14103.00  17334.70    393.30   1%1 o
  -2  -1  -3  26758.00  23060.10    493.00   1%1 o
  -2   2  -6   1460.70   2096.50    258.60   1%1 o
  -2   3  -7    705.24    953.50    187.60   1%1 o
  -2   4  -8   2127.40   2031.50    168.00   1%1 o
  -1  -4   3   2348.00   3493.70    310.80   1%1 o
   0  -5   7    468.62    293.60    114.30   1%1 <
   0   2  -2  42488.00  43593.50    629.90   1%1 o
   1  -3   6   2831.80   2512.60    206.30   1%1 o
   2  -5  11    110.09    132.60    105.70   1%1 <
   2  -4  10     46.45    206.10     98.80   1%1 <
   3  -3  10    601.48    733.10    144.70   1%1 o
   3  -2   9   9241.10   7915.80    259.10   1%1 o
   3  -1   8   2263.90   2157.00    199.20   1%1 o
   3   0   7  33541.00  27984.10    441.70   1%1 o
   3   3   4   3138.70   3368.40    197.90   1%1 o
   3   4   3   1953.30   3040.60    193.70   1%1 o
   3   5   2   1926.00   2220.10    181.10   1%1 o
   4  -4  14    454.86    647.60    110.90   1%1 o
   4  -3  13    229.38    403.90    112.30   1%1 o
   4  -2  12   1540.60    906.60    124.80   1%1 o
   5  -4  17    107.15     58.40     75.80   1%1 <
   5  -3  16    408.73    101.10     67.30   1%1 <
   5  -2  13    295.05    268.40    114.80   1%1 <
   5  -1  12   2405.50   2605.30    176.60   1%1 o
   5   0  11   5324.80   5357.60    228.00   1%1 o
   5   1  10    726.73   2237.60    182.90   1%1 o
   5   2   9   3211.50   1822.90    164.20   1%1 o
   5   3   8    221.14    876.60    142.20   1%1 o
   5   4   7    355.16    769.20    143.20   1%1 o
   6  -4  18     89.50    219.60     80.50   1%1 <
   6  -3  17    175.12    292.80     90.50   1%1 o
   6  -2  16    610.25    403.00    101.30   1%1 o
   6  -1  15    425.91    249.00    106.60   1%1 <
   6   0  14    306.99    302.30    107.70   1%1 <
   6   1  13    537.09    426.60    101.80   1%1 o
   6   2  12   1324.80    556.70    112.90   1%1 o
   6   3  11    544.06    551.10    102.30   1%1 o
   6   4  10     72.43    180.60     86.30   1%1 <
   6   5   9    198.29    203.10     87.20   1%1 <
   7  -3  20    223.39   -106.40     61.80   1%1 <
   7  -2  19    769.99    439.60     79.60   1%1 o
   7  -1  16    466.33    407.90    102.50   1%1 o
   7  -1  18    824.82    618.50     84.90   1%1 o
   7   0  15    184.91    334.80    105.60   1%1 o
   7   1  14   1479.90   1242.20    137.60   1%1 o
   7   2  13   1891.50   1761.20    150.30   1%1 o
   7   3  12    680.64    903.20    124.40   1%1 o
   7   4  11    111.77    394.90    101.60   1%1 o
   8  -3  21     80.59     91.60     64.00   1%1 <
   8  -2  20    177.82    151.20     77.40   1%1 <
   8  -2  22    889.54     78.60     55.90   1%1 <
   8  -1  19    470.92    567.80     90.00   1%1 o
   8   0  18    696.81    304.20     88.60   1%1 o
   8   1  17    965.96    631.30     93.30   1%1 o
   8   2  16    567.26    241.60     83.00   1%1 <
   8   3  15    995.27    664.80    100.00   1%1 o
   8   4  14    206.01    162.80     79.60   1%1 <
   9  -2  23    101.78    102.60     58.50   1%1 <
   9  -1  22     17.42     78.70     66.10   1%1 <
   9   0  21    114.74     88.90     57.40   1%1 <
   9   1  18    286.20    324.20     86.50   1%1 o
   9   1  20    255.61      5.50     66.20   1%1 <
   9   2  17    121.94    425.60    101.10   1%1 o
   9   2  19    152.18    110.40     66.40   1%1 <
   9   3  18     74.29     -6.20     63.20   1%1 <
   9   4  17    155.29    223.60     62.40   1%1 o
  10  -2  24    152.17     99.50     64.10   1%1 <
  10  -1  23    187.04     98.50     64.50   1%1 <
  10  -1  25     39.93     13.90     42.00   1%1 <
  10   0  22    149.52     93.70     69.20   1%1 <
  10   0  24     86.01     11.80     43.90   1%1 <
  10   1  21    187.96    395.40     81.50   1%1 o
  10   1  23     76.78    -46.60     47.00   1%1 <
  10   2  20    317.97    177.50     77.90   1%1 <
  10   2  22    263.30     77.70     46.40   1%1 <
  10   3  19    115.21     89.10     66.40   1%1 <
  10   3  21    348.11     39.60     44.10   1%1 <
  11   0  25     40.67     24.50     54.30   1%1 <
  11   1  24    198.43    151.70     52.40   1%1 <
  11   2  23     19.99     28.50     47.00   1%1 <
  12   1  25     89.03     61.00     57.10   1%1 <
 -13  -3 -20    112.73    118.80     69.00   2%1 <
 -13  -2 -23    228.99    -22.10     59.20   2%1 <
 -13  -2 -21    135.37    161.50     72.30   2%1 <
 -13  -1 -24     59.83    137.70     60.80   2%1 <
 -13  -1 -22    272.41    159.30     77.60   2%1 <
 -13   0 -25    173.88    106.30     62.70   2%1 <
 -13   0 -23    278.35    222.50     77.80   2%1 <
 -13   1 -24    167.11    110.30     70.90   2%1 <
 -12  -3 -19     31.08    106.30     72.80   2%1 <
 -12  -2 -20     37.86    128.40     74.00   2%1 <
 -12  -1 -21     25.83     88.50     68.90   2%1 <
 -12   0 -22     46.11     79.70     66.70   2%1 <
 -12   1 -23     99.92    195.20     71.60   2%1 <
 -11  -4 -15    616.18    269.10     86.00   2%1 o
 -11  -3 -18    330.69    368.80     85.90   2%1 o
 -11  -3 -16    281.17    313.40     93.20   2%1 o
 -11  -2 -19   1056.60    625.80    100.30   2%1 o
 -11  -1 -20    133.16    270.20     81.00   2%1 o
 -11   0 -21    102.92    155.80     75.00   2%1 <
 -11   1 -22     68.66     81.80     79.30   2%1 <
 -11   1 -20    360.71    399.10     83.80   2%1 o
 -11   2 -23     49.23    101.30     67.40   2%1 <
 -11   2 -21    215.17    156.60     77.80   2%1 <
 -10  -4 -14    977.32   1080.50    114.40   2%1 o
 -10  -3 -15   1083.00   1269.50    121.70   2%1 o
 -10  -2 -16    122.12    271.60     94.10   2%1 <
 -10  -1 -17    212.01    200.20    100.10   2%1 <
 -10   0 -18    383.66    483.20    103.10   2%1 o
 -10   1 -19   1360.50   1067.50    106.70   2%1 o
 -10   2 -20    298.02    320.80     88.70   2%1 o
 -10   3 -21    212.97    141.10     73.10   2%1 <
  -9  -5 -10    490.97    376.90     90.90   2%1 o
  -9  -4 -13    142.69    285.90     83.90   2%1 o
  -9  -3 -14   1826.00   2001.10    144.40   2%1 o
  -9  -2 -15   1854.80   1234.40    124.80   2%1 o
  -9  -1 -16    501.19    398.40    105.80   2%1 o
  -9   0 -17    426.71    272.10     89.70   2%1 o
  -9   1 -18    351.16    360.10     98.80   2%1 o
  -9   2 -19    291.71    254.50     91.20   2%1 <
  -9   3 -20     80.38    110.60     73.50   2%1 <
  -8  -5  -9    730.73    492.30     97.80   2%1 o
  -8  -4 -10    161.55    118.50     98.00   2%1 <
  -8  -3 -11    321.52    473.40    124.90   2%1 o
  -8  -2 -12    241.28    529.00    120.70   2%1 o
  -8   1 -15    215.02    294.30     99.10   2%1 <
  -8   2 -16    121.22    226.60    104.70   2%1 <
  -8   3 -17    327.79    258.40     92.10   2%1 <
  -8   4 -18    195.96     81.00     77.70   2%1 <
  -7  -4  -9    328.26    258.20    105.80   2%1 <
  -7  -3 -10    172.26    476.90    121.00   2%1 o
  -7  -2 -11    681.38    744.00    130.20   2%1 o
  -7  -1 -12    260.60    545.00    138.30   2%1 o
  -7   0 -13   1227.10   1116.30    139.80   2%1 o
  -7   1 -14    898.57    973.90    135.90   2%1 o
  -7   2 -15    866.75    635.90    113.00   2%1 o
  -7   3 -16    395.41    639.20    111.10   2%1 o
  -7   4 -17    473.14    434.80     98.40   2%1 o
  -6  -5  -5   1118.80   1028.90    135.80   2%1 o
  -6   4 -14   1160.40    634.80    117.80   2%1 o
  -5  -4  -5   2052.90   1932.50    171.20   2%1 o
  -5  -3  -6    973.61    811.40    158.00   2%1 o
  -5  -2  -7   3198.50   3196.80    202.50   2%1 o
  -5  -1  -8   2550.20   3326.10    214.40   2%1 o
  -5   0  -9   1393.50   1561.10    190.00   2%1 o
  -5   1 -10   1955.40   2174.00    185.50   2%1 o
  -5   2 -11   1297.90   1538.70    148.90   2%1 o
  -5   3 -12   2444.70   2561.60    171.10   2%1 o
  -5   4 -13   1224.00   1294.20    132.40   2%1 o
  -4   0  -8   1352.00   1291.90    203.50   2%1 o
  -4   1  -9   2351.30   1853.20    198.60   2%1 o
  -4   5 -11    242.33    265.10    104.60   2%1 <
  -3  -4  -1    335.63    461.10    204.50   2%1 <
  -3   3  -8    173.10    410.30    151.10   2%1 <
  -3   4  -9    890.81    803.90    141.00   2%1 o
  -3   5 -10   1333.50   1095.80    129.60   2%1 o
  -2   0  -4   9931.70  11005.40    426.70   2%1 o
  -2   1  -5  10801.00   8922.00    377.80   2%1 o
  -1   5  -6   1219.40    979.30    167.20   2%1 o
   0   1  -1 456380.00 529168.00   1927.30   2%1 o
   1  -5   8    515.14    413.20    136.30   2%1 o
   1  -4   7    607.79   1521.10    176.30   2%1 o
   2  -2   6    376.33    668.60    209.50   2%1 o
   2  -1   5   4082.90   4298.10    312.50   2%1 o
   2   0   4  13664.00  12282.20    439.70   2%1 o
   2   1   3   8868.10  10732.80    440.10   2%1 o
   2   2   2  13693.00  15714.20    440.90   2%1 o
   3  -5  12    125.93     91.10     95.20   2%1 <
   3  -4  11    136.43    329.80    113.30   2%1 <
   4  -3  11   1151.40   1566.80    158.90   2%1 o
   4  -2  10   3029.60   2928.50    187.20   2%1 o
   4  -1   9   2310.60   2680.70    211.40   2%1 o
   4   0   8   3461.90   2311.90    214.80   2%1 o
   4   1   7   2027.90   2508.60    231.90   2%1 o
   4   2   6   4379.90   3402.30    232.40   2%1 o
   4   3   5   1811.50   3183.80    210.30   2%1 o
   4   4   4   4646.60   4627.60    220.70   2%1 o
   5  -4  15    153.22     67.10     87.60   2%1 <
   5  -3  14    486.45    270.90    109.30   2%1 <
   5   5   6    270.59    594.70    127.10   2%1 o
   6  -4  16    199.51    286.30     89.40   2%1 o
   6  -3  15    677.21    763.80    124.70   2%1 o
   6  -2  14    238.38    682.50    124.40   2%1 o
   6  -1  13    657.67   1118.10    139.70   2%1 o
   6   0  12   4913.10   6722.20    250.60   2%1 o
   6   1  11  10219.00   7408.70    261.90   2%1 o
   6   2  10   1197.50    976.30    145.70   2%1 o
   6   3   9    628.14    607.80    136.90   2%1 o
   6   4   8    229.23    224.70    125.60   2%1 <
   6   5   7    924.91   1205.20    130.60   2%1 o
   7  -3  18    184.80    230.60     81.50   2%1 <
   7  -2  17   1413.50   1107.60    119.00   2%1 o
   7   0  13    716.21    850.20    146.80   2%1 o
   7   1  12    733.46    640.60    140.40   2%1 o
   7   4  11    138.57    394.90    101.60   2%1 o
   7   5  10    388.85    303.50     99.40   2%1 o
   8  -3  19    811.94    398.70     88.40   2%1 o
   8  -2  18   1251.90   1067.80    114.60   2%1 o
   8  -1  17   1258.40    992.80    120.90   2%1 o
   8   0  16    256.69    401.80    111.10   2%1 o
   8   1  15    441.29    268.60    111.20   2%1 <
   8   2  14   1250.10    804.60    122.70   2%1 o
   8   3  13   1432.60   1322.50    132.90   2%1 o
   8   4  12    536.73    528.60     97.70   2%1 o
   9  -3  22    160.40     60.40     64.20   2%1 <
   9  -2  21    176.33     91.80     72.80   2%1 <
   9  -1  18    412.02    200.80     94.20   2%1 <
   9  -1  20    104.12    177.00     86.10   2%1 <
   9   0  17    290.29    186.90     96.40   2%1 <
   9   0  19    395.78    261.60     91.60   2%1 <
   9   1  16    492.21    465.20    104.30   2%1 o
   9   1  18    354.60    324.20     86.50   2%1 o
   9   2  15   1072.60    693.10    108.10   2%1 o
   9   2  17    157.49    425.60    101.10   2%1 o
   9   3  16   1154.00    714.20    106.50   2%1 o
   9   4  15    656.01    541.90     98.00   2%1 o
  10  -2  22     97.02     92.90     74.40   2%1 <
  10  -1  21    293.25    263.60     86.60   2%1 o
  10   0  20    574.19    332.70     85.30   2%1 o
  10   1  19   1941.90   1397.50    118.60   2%1 o
  10   2  18   1169.40    835.10    103.50   2%1 o
  10   3  17    304.14    233.30     89.40   2%1 <
  10   4  16    166.12    209.60     78.60   2%1 <
  11  -2  23     71.73    113.10     66.10   2%1 <
  11  -1  22     47.73     42.30     73.00   2%1 <
  11  -1  24    364.46    270.50     70.70   2%1 o
  11   0  21    195.30    220.90     82.70   2%1 <
  11   0  23    113.93    -21.10     61.10   2%1 <
  11   1  20    227.45    340.00     93.00   2%1 o
  11   1  22    140.28    114.60     68.40   2%1 <
  11   2  19    378.13    131.40     81.70   2%1 <
  11   2  21    244.87    136.70     68.90   2%1 <
  11   3  18    743.25    484.60     90.40   2%1 o
  11   3  20    251.26     49.40     70.70   2%1 <
  12  -1  25     79.22    -47.60     64.60   2%1 <
  12   0  24     44.34   -154.60     70.40   2%1 <
  12   1  23    266.50    224.50     78.00   2%1 <
  12   2  22     82.20    100.30     73.20   2%1 <
  12   3  21    105.76     23.40     65.80   2%1 <
  13   0  25     56.63     99.80     65.30   2%1 <
  13   1  24    117.90     88.10     75.80   2%1 <
  13   2  23    147.04    155.40     64.90   2%1 <
 -15  -1 -24     33.94     33.40     52.90   3%1 <
 -15   1 -24    126.94     67.20     50.80   3%1 <
 -14  -3 -19    373.85    144.70     71.40   3%1 <
 -14  -2 -22    129.02     89.00     68.30   3%1 <
 -14  -2 -20    294.19    171.10     76.40   3%1 <
 -14  -1 -23     34.00     79.20     67.90   3%1 <
 -14  -1 -21    126.40    210.50     76.60   3%1 <
 -14   0 -24     36.75    -10.90     56.00   3%1 <
 -14   0 -22     22.93     34.40     70.80   3%1 <
 -14   1 -23    541.11     98.20     59.10   3%1 <
 -13  -3 -18    698.45    431.40     85.00   3%1 o
 -13  -2 -19    434.94    281.10     73.50   3%1 o
 -13  -1 -20    309.42     64.10     72.80   3%1 <
 -13   0 -21    418.45    175.60     67.30   3%1 <
 -13   1 -22    196.06     79.20     66.30   3%1 <
 -13   2 -23     37.54     20.30     60.00   3%1 <
 -12  -4 -16    360.60    175.70     70.70   3%1 <
 -12  -3 -17    300.00    194.00     87.70   3%1 <
 -12  -2 -18    547.35    545.30     94.20   3%1 o
 -12  -1 -19    626.19    399.00     92.80   3%1 o
 -12   0 -20     83.74    208.80     81.00   3%1 <
 -12   1 -21     82.15    104.10     67.00   3%1 <
 -12   2 -22    108.77     45.30     63.50   3%1 <
 -12   3 -21    174.03     80.00     60.70   3%1 <
 -11  -3 -16    273.46    313.40     93.20   3%1 o
 -11  -2 -17    440.59    327.40     96.40   3%1 o
 -11  -1 -18    993.97    539.00     96.80   3%1 o
 -11   0 -19    305.18     31.70     86.90   3%1 <
 -11   1 -20    356.27    399.10     83.80   3%1 o
 -11   2 -19    238.08    133.40     76.90   3%1 <
 -11   3 -20     37.06     82.30     63.90   3%1 <
 -10  -4 -12    400.01    486.60     99.60   3%1 o
 -10  -3 -13    623.68    586.10    109.90   3%1 o
 -10  -2 -14    907.61   1112.10    131.50   3%1 o
 -10  -1 -15    547.99    508.10    111.40   3%1 o
 -10   0 -16    754.84    586.30    112.00   3%1 o
 -10   1 -17   1081.80    637.30    103.90   3%1 o
 -10   2 -18    428.05    412.80     95.40   3%1 o
 -10   3 -19    122.76    100.20     72.80   3%1 <
  -9  -5 -10    481.43    376.90     90.90   3%1 o
  -9  -4 -11    779.02    518.90    107.90   3%1 o
  -9  -3 -12    279.33    956.80    126.30   3%1 o
  -9  -2 -13    684.55    626.10    109.70   3%1 o
  -9  -1 -14    213.15    350.20    110.70   3%1 o
  -9   0 -15    719.58    582.40    113.40   3%1 o
  -9   1 -16    440.61    432.10    102.30   3%1 o
  -9   2 -17    505.62    433.30     94.20   3%1 o
  -9   3 -18    238.17     70.10     85.00   3%1 <
  -8  -2 -12    239.12    529.00    120.70   3%1 o
  -8  -1 -13    139.10    215.90    110.30   3%1 <
  -8   0 -14    251.82    349.40    112.20   3%1 o
  -8   1 -15    211.75    294.30     99.10   3%1 <
  -8   3 -15    565.66    663.60    109.70   3%1 o
  -8   4 -16    221.68     74.00     81.70   3%1 <
  -7  -5  -6    287.53   1142.60    132.40   3%1 o
  -7  -4  -7    242.35    659.70    117.40   3%1 o
  -7  -3  -8    461.67    935.70    147.90   3%1 o
  -7   1 -12    691.02    776.40    136.60   3%1 o
  -7   2 -13   3084.60   2535.10    158.50   3%1 o
  -7   3 -14    309.05    408.30    108.20   3%1 o
  -7   4 -15     92.75    215.60     86.50   3%1 <
  -6  -4  -6   1478.00   1574.90    153.50   3%1 o
  -6  -3  -7   2519.70   1754.40    165.40   3%1 o
  -6  -2  -8   4548.70   3433.80    205.90   3%1 o
  -6  -1  -9   2648.50   2451.30    190.30   3%1 o
  -6   0 -10   2735.80   3378.80    210.80   3%1 o
  -6   1 -11   1330.10   1112.30    157.00   3%1 o
  -6   2 -12    313.73    547.90    124.40   3%1 o
  -6   3 -13    819.91    573.20    120.80   3%1 o
  -5   4 -11    341.86    447.90    108.50   3%1 o
  -4  -5  -1   2495.00   1733.80    188.00   3%1 o
  -4   3  -9    577.56    658.70    137.80   3%1 o
  -4   4 -10    514.47    392.30    120.80   3%1 o
  -3  -3  -2    539.71    909.60    215.30   3%1 o
  -3  -2  -3  11918.00   9685.10    351.80   3%1 o
  -3  -1  -4  42493.00  38797.60    551.10   3%1 o
  -3   0  -5  30074.00  37245.50    539.80   3%1 o
  -3   1  -6   3012.60   4007.20    267.50   3%1 o
  -3   2  -7    727.49   1218.20    193.00   3%1 o
  -2   5  -7    855.60    617.10    148.70   3%1 o
  -1   4  -5   1128.30   1132.90    203.70   3%1 o
   0  -1   1 417560.00 512591.00   1928.30   3%1 o
   2  -5   9    322.86    496.40    127.30   3%1 o
   2  -4   8   1093.10   1681.50    166.80   3%1 o
   2  -3   7    617.32    933.70    172.50   3%1 o
   2   3   1   2270.60   2729.70    277.00   3%1 o
   3  -2   7   2491.20   2595.20    222.40   3%1 o
   3  -1   6  48363.00  32268.50    498.30   3%1 o
   3   0   5  14810.00  37067.40    544.50   3%1 o
   3   1   4  24803.00  21296.90    446.70   3%1 o
   4  -4  12    362.45    689.40    127.80   3%1 o
   4   5   3    409.58    738.40    141.20   3%1 o
   5  -4  13   1799.00   1447.60    140.80   3%1 o
   5  -3  12   1931.60   2359.30    161.10   3%1 o
   5  -2  11   1268.90   1686.60    156.40   3%1 o
   5  -1  10   1043.20   1787.30    195.80   3%1 o
   5   0   9   1314.20   2127.10    194.70   3%1 o
   5   1   8   3155.80   1960.20    202.30   3%1 o
   5   2   7   2539.40   3101.60    204.70   3%1 o
   5   3   6    484.71    691.60    148.30   3%1 o
   5   4   5    774.15    896.90    151.30   3%1 o
   6  -2  12    750.92    627.90    126.60   3%1 o
   6  -1  11   2758.30   2740.80    186.30   3%1 o
   6   0  10   1832.20   2996.70    196.10   3%1 o
   6   1   9   3475.20   3861.40    215.80   3%1 o
   6   5   7    901.01   1205.20    130.60   3%1 o
   7  -4  17    207.08    197.40     83.20   3%1 <
   7  -3  16    473.44    437.40    101.60   3%1 o
   7  -2  15    820.94    463.10    117.00   3%1 o
   7  -1  14    908.98    973.10    129.40   3%1 o
   7   0  13    697.15    850.20    146.80   3%1 o
   7   1  12    718.53    640.60    140.40   3%1 o
   7   2  11    829.86    692.80    128.90   3%1 o
   7   3  10    113.94    247.60    118.50   3%1 <
   7   4   9    236.13    369.90    100.80   3%1 o
   7   5   8     83.97    103.30     90.60   3%1 <
   8  -4  18    101.55    165.10     84.60   3%1 <
   8  -3  17   1318.70    597.10    100.20   3%1 o
   8  -2  16    126.57     62.30    100.70   3%1 <
   8  -1  15    474.60    249.60    102.60   3%1 <
   8   0  14    239.84    472.80    112.10   3%1 o
   8   1  13    326.92    260.00    107.20   3%1 <
   8   2  12    473.01    233.30    113.70   3%1 <
   8   3  11    764.92    544.10    106.70   3%1 o
   8   4  10    309.98    301.70    100.90   3%1 <
   9  -3  20    121.90    228.20     81.60   3%1 <
   9  -2  19    316.11    304.50     97.40   3%1 o
   9  -1  16    185.73    327.00    103.30   3%1 o
   9   0  15    296.96    385.90     97.60   3%1 o
   9   1  14     97.31    436.90    107.50   3%1 o
   9   3  14   2233.20   1455.40    141.00   3%1 o
   9   4  13    302.49    355.10     88.60   3%1 o
  10  -3  21     84.50     74.90     71.00   3%1 <
  10  -2  20    647.91    559.40     91.80   3%1 o
  10  -1  19   1102.50   1160.80    114.50   3%1 o
  10   0  18    294.07    404.00     95.40   3%1 o
  10   1  17    236.98    454.90     98.90   3%1 o
  10   2  16    380.44    531.20     97.70   3%1 o
  10   3  15    894.93   1054.60    116.10   3%1 o
  10   4  14    728.29    691.50    104.00   3%1 o
  11  -2  21    123.22    123.60     72.30   3%1 <
  11  -2  23     70.52    113.10     66.10   3%1 <
  11  -1  20    397.30    278.60     90.70   3%1 o
  11   0  19    562.26    208.40     88.20   3%1 <
  11   1  18    362.80    190.80     89.70   3%1 <
  11   2  17    360.31    290.10     91.70   3%1 o
  11   3  16    137.14     55.10     75.90   3%1 <
  11   3  18    731.85    484.60     90.40   3%1 o
  11   4  17    682.66    372.00     81.40   3%1 o
  12  -1  23     90.49    145.50     60.60   3%1 <
  12   0  22     31.91     82.40     77.40   3%1 <
  12   1  21     91.41    198.90     79.50   3%1 <
  12   2  20     42.72     41.00     72.90   3%1 <
  12   3  19     63.60     78.30     66.90   3%1 <
  13  -1  24     66.40     46.30     66.20   3%1 <
  13   0  23    362.99    153.60     76.10   3%1 <
  13   1  22    184.98    110.40     72.20   3%1 <
  13   2  21     67.91     -9.90     56.90   3%1 <
  13   3  20     75.44      4.60     59.90   3%1 <
  14   0  24     50.91    102.60     64.00   3%1 <
  14   1  23     43.23     30.80     66.70   3%1 <
  14   2  22     28.11    -24.20     62.40   3%1 <
 -16  -2 -22     99.13     -7.70     53.70   4%1 <
 -16  -1 -23     71.89     37.40     57.70   4%1 <
 -16   0 -24    247.59    163.60     62.10   4%1 <
 -15  -2 -21    229.56    177.30     60.90   4%1 <
 -15  -1 -22    133.05    106.30     63.10   4%1 <
 -15   0 -23    137.28    101.40     60.80   4%1 <
 -15   0 -21    323.79    107.50     63.60   4%1 <
 -15   1 -24    114.22     67.20     50.80   4%1 <
 -15   1 -22    283.72    250.70     72.30   4%1 o
 -14  -3 -17     98.18    135.10     68.30   4%1 <
 -14  -2 -18    173.07    163.60     73.10   4%1 <
 -14  -1 -19    487.02    197.10     86.70   4%1 <
 -14   0 -20    118.91     76.60     60.90   4%1 <
 -14   1 -21    358.50    224.20     78.00   4%1 <
 -14   2 -22     16.26    116.00     58.60   4%1 <
 -13  -4 -15    306.94    176.10     74.70   4%1 <
 -13  -3 -16    158.33    105.90     83.70   4%1 <
 -13  -2 -17    236.87    210.20     83.20   4%1 <
 -13  -1 -18    366.32    386.10     87.20   4%1 o
 -13   0 -19     43.02    -16.20     80.30   4%1 <
 -13   1 -20     99.00    154.20     75.40   4%1 <
 -13   2 -21    126.99     64.60     72.00   4%1 <
 -12  -4 -14    143.19    152.20     77.60   4%1 <
 -12  -3 -15    214.52    137.70     81.30   4%1 <
 -12  -2 -16    190.84    188.20     89.50   4%1 <
 -12  -1 -17   1853.70   1525.50    126.50   4%1 o
 -12   0 -18     84.46    317.90     88.00   4%1 o
 -12   1 -19    678.00    443.90     87.50   4%1 o
 -12   2 -20     20.71     -2.60     67.70   4%1 <
 -12   3 -21    152.15     80.00     60.70   4%1 <
 -11  -4 -13    294.07    183.80     82.60   4%1 <
 -11  -3 -14    200.38    363.40    103.50   4%1 o
 -11  -2 -15    369.52    489.80    111.40   4%1 o
 -11  -1 -16    606.54    661.90     95.30   4%1 o
 -11   0 -17    225.88    148.60     92.90   4%1 <
 -11   1 -18    546.70    304.40     90.60   4%1 o
 -11   3 -18    423.78    199.20     73.40   4%1 <
 -10   1 -15    110.58    258.70     88.90   4%1 <
 -10   2 -16    157.74    285.80     94.20   4%1 o
 -10   3 -17     79.98     36.00     82.80   4%1 <
  -9  -5  -8    111.91    132.50     85.40   4%1 <
  -9  -4  -9    261.46     84.80    102.90   4%1 <
  -9  -3 -10    384.34    434.60    116.40   4%1 o
  -9  -2 -11    673.98    785.00    123.10   4%1 o
  -9  -1 -12    193.08    333.40    107.80   4%1 o
  -9   0 -13   1169.80   1310.00    134.20   4%1 o
  -9   1 -14    279.53    319.30     99.70   4%1 o
  -9   2 -15    525.35    279.10     93.60   4%1 <
  -9   3 -16    681.19    807.60    107.10   4%1 o
  -9   4 -17    178.38    123.40     76.80   4%1 <
  -8  -5  -7    161.36    337.30    106.90   4%1 o
  -8  -4  -8    364.84    403.20    109.30   4%1 o
  -8  -3  -9    798.26   1116.70    132.30   4%1 o
  -8  -2 -10    748.30    580.20    117.20   4%1 o
  -8  -1 -11   1578.60   1268.60    137.50   4%1 o
  -8   0 -12    151.03    158.30    127.50   4%1 <
  -8   1 -13    301.72    377.70    107.10   4%1 o
  -8   2 -14    747.66    872.50    123.90   4%1 o
  -8   3 -15    514.15    663.60    109.70   4%1 o
  -7  -3  -8    400.56    935.70    147.90   4%1 o
  -7  -2  -9   5613.50   4210.50    202.40   4%1 o
  -7  -1 -10   4184.80   4983.00    217.80   4%1 o
  -7   0 -11   1689.00   1271.00    152.40   4%1 o
  -7   4 -13    359.28    342.60    100.90   4%1 o
  -6   3 -11    906.63   1244.20    133.10   4%1 o
  -6   4 -12    289.72    279.50    101.50   4%1 <
  -5  -5  -2   1419.20   2045.40    179.10   4%1 o
  -5   2  -9    299.00    204.60    132.70   4%1 <
  -5   3 -10    756.81   1063.80    147.60   4%1 o
  -5   4 -11    310.79    447.90    108.50   4%1 o
  -4  -4  -2   2928.70   3132.70    217.30   4%1 o
  -4  -3  -3   5045.00   4006.50    235.70   4%1 o
  -4  -2  -4   6942.20   6593.70    278.70   4%1 o
  -4  -1  -5   5540.10   7269.00    295.70   4%1 o
  -4   0  -6   1194.80   1380.10    252.10   4%1 o
  -4   1  -7   1531.10    855.40    192.90   4%1 o
  -4   2  -8    604.48    663.40    157.60   4%1 o
  -3   5  -8   2525.80   2627.60    170.40   4%1 o
  -2   4  -6   1009.60   1113.60    183.90   4%1 o
  -1  -5   4    685.94   1136.60    261.20   4%1 o
  -1   3  -4   4099.80   4315.40    267.30   4%1 o
   0  -3   3   1432.80   2514.10    337.60   4%1 o
   0  -2   2  48439.00  49582.50    724.30   4%1 o
   2  -5   9    291.75    496.40    127.30   4%1 o
   2   4   0    910.81   1778.20    266.30   4%1 o
   3  -5  10    368.05    293.60    111.50   4%1 <
   3  -4   9    641.96    721.00    137.50   4%1 o
   3  -3   8    763.19    839.10    149.80   4%1 o
   3   1   4  22054.00  21296.90    446.70   4%1 o
   3   2   3    784.20   1410.50    235.60   4%1 o
   4  -3   9     80.27    313.00    137.90   4%1 <
   4  -2   8    669.88    350.50    175.70   4%1 <
   4  -1   7   1025.20    910.30    197.10   4%1 o
   4   0   6    891.92    824.10    237.30   4%1 o
   5   4   5    697.68    896.90    151.30   4%1 o
   5   5   4    539.02    627.20    126.70   4%1 o
   6  -4  14    763.83    731.70    117.60   4%1 o
   6  -3  13    766.52    835.50    131.10   4%1 o
   6  -2  12    670.87    627.90    126.60   4%1 o
   6   1   9   3132.80   3861.40    215.80   4%1 o
   6   2   8   1662.50   1263.30    166.30   4%1 o
   6   3   7   1105.70   1412.60    153.40   4%1 o
   6   4   6   1529.00   1267.10    143.10   4%1 o
   7  -4  15    301.77    302.10     94.20   4%1 o
   7  -3  14    261.30    274.00    114.10   4%1 <
   7  -2  13   2386.90   2027.40    157.80   4%1 o
   7  -1  12    202.77    999.20    149.00   4%1 o
   7   0  11   1194.60   1278.50    162.20   4%1 o
   7   1  10   7883.90   8040.00    250.40   4%1 o
   7   2   9    703.77    693.80    131.40   4%1 o
   7   3   8    502.92    654.90    136.60   4%1 o
   8  -3  15   1732.10   1273.80    129.70   4%1 o
   8  -2  14    369.44    474.50    116.00   4%1 o
   8  -1  13    294.04    240.60    108.10   4%1 <
   8   0  12    132.46    152.50    112.90   4%1 <
   8   4  10    269.16    301.70    100.90   4%1 <
   8   5   9    373.18    299.40     91.80   4%1 o
   9  -3  18     86.43    181.20     89.60   4%1 <
   9  -2  17    765.49    457.80     97.00   4%1 o
   9  -1  16    168.62    327.00    103.30   4%1 o
   9   0  15    260.84    385.90     97.60   4%1 o
   9   1  14     89.35    436.90    107.50   4%1 o
   9   2  13    300.79    509.90    107.10   4%1 o
   9   3  12   1023.70   1317.30    127.20   4%1 o
   9   4  11    112.52    204.10     82.50   4%1 <
   9   5  10    416.62    213.10     85.70   4%1 <
  10  -3  19     85.90    134.10     76.60   4%1 <
  10  -2  18    786.31    714.70    103.40   4%1 o
  10  -1  17    351.69    294.10    100.00   4%1 <
  10   0  16    744.04    515.40    109.10   4%1 o
  10   1  15    432.26    401.50    104.80   4%1 o
  10   2  14   1619.70   1606.20    126.60   4%1 o
  10   3  13     99.51     -8.30     95.50   4%1 <
  10   4  12    258.48    333.90     92.70   4%1 o
  11  -3  20     85.36     81.80     70.80   4%1 <
  11  -2  19    488.37    230.80     87.00   4%1 <
  11  -1  18    172.44    137.10     91.00   4%1 <
  11   0  17    279.20    185.20     93.90   4%1 <
  11   1  16    771.91    554.10    105.10   4%1 o
  11   2  15    544.99    629.70    105.80   4%1 o
  11   4  15    410.48    219.90     80.80   4%1 <
  12  -2  22     57.42     40.10     66.80   4%1 <
  12  -1  21    246.94    -15.70     73.10   4%1 <
  12   0  20    179.27    149.30     79.70   4%1 <
  12   1  19    756.68    665.90    101.80   4%1 o
  12   2  18    345.17    220.20     76.20   4%1 <
  12   3  17    279.51    312.70     80.70   4%1 o
  12   4  16     22.62     26.60     58.00   4%1 <
  13  -2  23    631.94    301.50     73.00   4%1 o
  13  -1  22    448.72    175.50     74.50   4%1 <
  13   0  21    357.09    209.40     81.10   4%1 <
  13   1  20     82.40    208.70     82.40   4%1 <
  13   2  19    106.54    271.00     68.80   4%1 o
  13   3  18    224.34    199.30     75.20   4%1 <
  14  -1  23     25.91    130.60     56.60   4%1 <
  14   0  22     27.58     38.30     60.00   4%1 <
  14   1  21    256.68    174.60     81.10   4%1 <
  14   2  20    245.34    148.30     72.60   4%1 <
  14   3  19    208.19     95.20     65.30   4%1 <
  15  -1  24    208.19     69.60     63.70   4%1 <
  15   0  23     37.00     25.90     60.40   4%1 <
  15   1  22    221.08    270.90     65.70   4%1 o
  15   1  24    125.69     61.40     51.20   4%1 <
  15   2  21    166.34     89.70     63.10   4%1 <
 -17  -2 -21     36.84    -26.30     59.70   5%1 <
 -17  -1 -22    232.09    114.40     65.90   5%1 <
 -17   0 -23    182.07     66.10     55.40   5%1 <
 -16  -3 -19    277.78    109.20     60.90   5%1 <
 -16  -2 -20     67.32     63.30     62.60   5%1 <
 -16  -1 -21     21.63     93.10     65.50   5%1 <
 -16   0 -22    142.60    189.70     63.00   5%1 o
 -16   1 -23     54.34     40.10     61.70   5%1 <
 -16   2 -22     67.67     81.70     61.10   5%1 <
 -15  -3 -18    144.95     32.50     61.90   5%1 <
 -15  -2 -19    189.37     40.50     67.40   5%1 <
 -15  -1 -20    167.36     92.90     73.30   5%1 <
 -15   0 -21    343.08    107.50     63.60   5%1 <
 -15   1 -20    179.19    206.70     82.20   5%1 <
 -15   2 -21    174.96    143.30     67.10   5%1 <
 -14  -1 -17    364.78    378.00     95.00   5%1 o
 -14   0 -18    169.39    169.60     98.60   5%1 <
 -14   1 -19    445.95    357.70     79.20   5%1 o
 -14   2 -20    374.90    349.80     70.10   5%1 o
 -13  -4 -13     93.65    118.50     87.00   5%1 <
 -13  -3 -14     80.01     94.90     84.00   5%1 <
 -13  -2 -15     89.58     33.40     91.70   5%1 <
 -13  -1 -16    448.44    294.70     94.70   5%1 o
 -13   0 -17    472.93    472.60    104.50   5%1 o
 -13   1 -18    174.37    211.30     85.00   5%1 <
 -13   2 -19    129.77    391.50     84.10   5%1 o
 -13   3 -20     49.50     26.60     70.50   5%1 <
 -12  -4 -12   1028.60    989.40    103.20   5%1 o
 -12  -3 -13   1841.90   1768.10    128.70   5%1 o
 -12  -2 -14    388.60    825.20    107.10   5%1 o
 -12  -1 -15    305.28    559.00    110.00   5%1 o
 -12   0 -16     43.68    201.90    103.40   5%1 <
 -12   1 -17   1069.10   1118.70    115.20   5%1 o
 -12   2 -18    497.49    399.40     91.40   5%1 o
 -12   3 -19     46.07     57.30     66.30   5%1 <
 -11  -4 -11    185.29    366.60     89.50   5%1 o
 -11  -3 -12    284.53    172.20    100.50   5%1 <
 -11  -2 -13    458.40    344.80     98.20   5%1 o
 -11  -1 -14   2651.60   2064.60    143.40   5%1 o
 -11   0 -15   3853.60   3451.80    169.40   5%1 o
 -11   1 -16   1027.40    426.70    103.10   5%1 o
 -11   2 -17    526.18    563.30     96.70   5%1 o
 -11   4 -17    290.82    379.90     79.30   5%1 o
 -10  -5  -9    241.00    280.00     86.80   5%1 o
 -10  -4 -10    617.42    594.20    102.30   5%1 o
 -10  -3 -11    181.49    386.20    111.90   5%1 o
 -10  -2 -12    384.69    736.10    115.80   5%1 o
 -10  -1 -13    159.86    345.70    106.40   5%1 o
 -10   0 -14     13.86     31.10    101.80   5%1 <
 -10   1 -15    117.47    258.70     88.90   5%1 <
 -10   4 -16     94.36    112.80     81.10   5%1 <
  -9   3 -14   1777.10   2110.20    147.80   5%1 o
  -9   4 -15    369.45    419.40     91.00   5%1 o
  -8   2 -12    790.29    734.30    129.80   5%1 o
  -8   3 -13    760.27    669.80    130.20   5%1 o
  -8   4 -14    137.93     66.50     88.40   5%1 <
  -7   1 -10   9623.00   9311.50    271.40   5%1 o
  -7   2 -11   1396.70   1052.20    137.30   5%1 o
  -7   3 -12     54.86    143.10    119.70   5%1 <
  -6  -5  -3   1800.00   1720.70    162.90   5%1 o
  -6  -4  -4   1094.40   1786.90    173.50   5%1 o
  -6  -3  -5    984.05    650.00    161.00   5%1 o
  -6  -2  -6   1323.70   1066.80    175.70   5%1 o
  -6  -1  -7   2940.00   2378.60    216.40   5%1 o
  -6   0  -8  12091.00  12621.20    310.30   5%1 o
  -6   1  -9   2278.40   1480.10    181.50   5%1 o
  -6   2 -10    371.54    251.70    132.20   5%1 <
  -5  -4  -3    295.78    838.30    159.40   5%1 o
  -5  -3  -4    804.17   1051.00    176.10   5%1 o
  -5  -2  -5   1572.10   1858.70    198.00   5%1 o
  -5  -1  -6   3694.40   4858.40    253.10   5%1 o
  -5   0  -7   2024.10   1858.50    217.90   5%1 o
  -5   1  -8   3824.60   3245.10    215.30   5%1 o
  -5   5 -10    724.89    443.00    113.20   5%1 o
  -4   5  -9   1258.80   1175.50    143.90   5%1 o
  -3   4  -7   2414.80   2672.70    186.50   5%1 o
  -2   3  -5   5548.00   3619.80    239.00   5%1 o
  -1   2  -3  10963.00  11330.40    397.70   5%1 o
   0  -4   4   8197.50  10815.60    350.20   5%1 o
   0  -3   3   1511.20   2514.10    337.60   5%1 o
   3   3   2    524.17    327.90    202.50   5%1 <
   4  -5  11    295.23    323.80    103.60   5%1 o
   4  -4  10    533.63    357.00    123.60   5%1 <
   4   1   5  11296.00  11844.40    353.00   5%1 o
   4   2   4   1002.50   1275.90    219.20   5%1 o
   5  -4  11   1102.10   1047.10    127.20   5%1 o
   5  -3  10    627.01    511.70    132.80   5%1 o
   5  -2   9   1339.40   1378.50    165.00   5%1 o
   5  -1   8   2270.90   2074.10    195.90   5%1 o
   5   0   7   2519.50   2308.80    221.10   5%1 o
   5   1   6   3699.40   4685.40    248.70   5%1 o
   6  -3  11   1285.10   1364.80    149.10   5%1 o
   6  -2  10    821.09    896.50    150.60   5%1 o
   6  -1   9    955.59   1173.80    178.30   5%1 o
   6   5   5    695.72    673.40    128.80   5%1 o
   7   3   8    533.12    654.90    136.60   5%1 o
   7   4   7    279.57    387.30    114.10   5%1 o
   7   5   6   1281.70   1504.00    130.70   5%1 o
   8  -4  16     95.81    154.40     76.60   5%1 <
   8  -3  15   1823.10   1273.80    129.70   5%1 o
   8   1  11   1792.60   1793.60    150.50   5%1 o
   8   2  10    848.77    720.70    127.20   5%1 o
   8   3   9    548.89    680.20    125.90   5%1 o
   8   4   8    392.48    299.90    106.80   5%1 <
   9  -4  17    139.30    148.90     73.60   5%1 <
   9  -3  16    924.45    798.90    117.00   5%1 o
   9  -2  15    159.24     95.20    101.20   5%1 <
   9  -1  14    346.74     85.50    100.40   5%1 <
   9   0  13   1398.20   1582.20    145.10   5%1 o
   9   1  12    320.62    585.80    114.60   5%1 o
   9   2  11    800.75    644.60    117.70   5%1 o
   9   3  10    234.66    456.70    108.60   5%1 o
  10  -3  17    285.35    319.00     93.40   5%1 o
  10  -2  16    225.84    165.50     90.90   5%1 <
  10  -1  15    341.03    141.30     93.80   5%1 <
  10   0  14     41.33     62.20     82.90   5%1 <
  10   1  13    265.59    317.40    113.80   5%1 <
  10   2  12    971.60   1087.80    122.50   5%1 o
  11  -3  18    313.84    282.80     78.20   5%1 o
  11  -2  17   1160.90    756.30    104.40   5%1 o
  11  -1  16    459.76    483.50    100.90   5%1 o
  11   0  15   3194.10   2937.70    161.90   5%1 o
  11   3  14    114.96    232.30     92.20   5%1 <
  11   4  13    395.51    351.00     91.50   5%1 o
  12  -3  21     85.69    110.60     60.90   5%1 <
  12  -2  20    130.29     85.80     74.50   5%1 <
  12  -1  19    497.92    205.40     88.80   5%1 <
  12   0  18    198.96    606.60     94.80   5%1 o
  12   1  17   1875.70   1337.10    123.30   5%1 o
  12   2  16    330.56    138.50     90.40   5%1 <
  12   3  15    115.51     73.80     87.00   5%1 <
  12   4  14    107.24     -8.60     75.20   5%1 <
  13  -2  21    352.31    169.10     66.30   5%1 <
  13  -1  20    134.70     91.10     64.90   5%1 <
  13   0  19     28.32    -47.80     64.40   5%1 <
  13   1  18    472.59    481.40     97.00   5%1 o
  13   2  17    403.58    321.30     86.90   5%1 o
  13   3  16     90.47    102.00     71.70   5%1 <
  13   4  15     75.10    132.00     68.70   5%1 <
  14  -2  22     39.45     60.60     61.10   5%1 <
  14  -1  21    183.85    150.90     72.50   5%1 <
  14   0  20    119.52     17.20     72.50   5%1 <
  14   1  19    472.68    358.80     74.00   5%1 o
  14   2  18     85.96    167.30     79.20   5%1 <
  14   3  17    133.98    292.10     72.00   5%1 o
  15  -1  22    311.62    139.70     71.90   5%1 <
  15   0  21    240.77    166.00     63.00   5%1 <
  15   1  20     94.02    146.20     64.10   5%1 <
  15   2  19    266.60    185.10     67.20   5%1 <
  15   2  21    180.18     89.70     63.10   5%1 <
  16  -1  23     66.35     12.50     54.20   5%1 <
  16   0  22    117.86    178.20     60.60   5%1 <
  16   0  24    181.92    125.70     56.50   5%1 <
  16   1  23     74.25    175.50     55.30   5%1 o
  16   2  22     51.28     50.80     59.20   5%1 <
 -19  -1 -22     69.66     76.40     59.40   6%1 <
 -18  -2 -20    136.19    141.10     59.40   6%1 <
 -18  -1 -21     52.78    -10.90     57.20   6%1 <
 -18   0 -22      7.90     75.00     62.40   6%1 <
 -17  -3 -18    108.71     30.60     63.70   6%1 <
 -17  -2 -19     57.77    116.90     67.70   6%1 <
 -17  -1 -20     30.96    104.10     69.40   6%1 <
 -17   0 -21    304.68    277.70     69.10   6%1 o
 -17   1 -22    284.85    156.80     60.00   6%1 <
 -16  -3 -17     51.07     48.40     65.60   6%1 <
 -16  -2 -18    160.04    155.40     68.20   6%1 <
 -16  -1 -19    223.60    216.50     86.00   6%1 <
 -16   0 -20     51.51     44.40     67.30   6%1 <
 -16   1 -21    420.89    192.20     75.50   6%1 <
 -16   2 -20     54.87     -8.10     67.40   6%1 <
 -15  -4 -15     64.44    182.40     62.50   6%1 <
 -15  -3 -16    229.67    320.30     83.40   6%1 o
 -15  -2 -17    254.45    332.30     84.10   6%1 o
 -15  -1 -18    952.13    630.50     96.00   6%1 o
 -15   0 -19    973.79    702.50    103.40   6%1 o
 -15   2 -19    157.95    114.50     71.50   6%1 <
 -14  -4 -14    124.81    238.50     70.00   6%1 o
 -14  -3 -15   1291.60    846.00    102.40   6%1 o
 -14  -2 -16   1537.30    884.40    104.10   6%1 o
 -14  -1 -17    409.08    378.00     95.00   6%1 o
 -14   2 -18    399.09    306.10     86.90   6%1 o
 -14   3 -19    162.75     48.30     67.10   6%1 <
 -13   1 -16    355.06    181.30     97.70   6%1 <
 -13   2 -17    616.53    406.60     90.10   6%1 o
 -13   3 -18    464.45    246.00     81.50   6%1 o
 -12   1 -15   1289.40   1168.40    123.10   6%1 o
 -12   2 -16    415.41    409.90     97.40   6%1 o
 -12   3 -17    495.01    503.60     87.70   6%1 o
 -11   0 -13   2528.60   3239.90    170.70   6%1 o
 -11   1 -14   1929.00   1646.80    139.70   6%1 o
 -11   2 -15    751.97    810.80    117.70   6%1 o
 -11   3 -16    319.15     85.00     82.20   6%1 <
 -10  -1 -11    834.76   1242.50    139.60   6%1 o
 -10   0 -12    309.42    295.20    123.30   6%1 <
 -10   1 -13    148.46    148.40    114.10   6%1 <
 -10   2 -14    815.58   1076.00    128.30   6%1 o
 -10   3 -15    609.12   1093.90    121.90   6%1 o
  -9  -5  -6     28.33      2.40    102.60   6%1 <
  -9  -4  -7    813.43    749.30    130.10   6%1 o
  -9  -3  -8    591.33    844.70    124.10   6%1 o
  -9  -2  -9    805.18    868.70    132.20   6%1 o
  -9  -1 -10    826.46   1318.50    154.70   6%1 o
  -9   0 -11    173.55    954.30    163.60   6%1 o
  -9   1 -12   1950.20   2110.90    153.30   6%1 o
  -9   2 -13    176.50    351.10    115.60   6%1 o
  -8  -5  -5   1275.50   1268.50    135.50   6%1 o
  -8  -4  -6    388.18    458.90    129.00   6%1 o
  -8  -3  -7     87.94    387.60    137.10   6%1 <
  -8  -2  -8    731.38    681.50    136.50   6%1 o
  -8  -1  -9   2542.90   2883.60    196.30   6%1 o
  -8   0 -10  12683.00  10905.30    284.20   6%1 o
  -8   1 -11   1950.80   2267.10    188.70   6%1 o
  -7  -5  -4    577.13    722.90    131.90   6%1 o
  -7  -4  -5   2578.40   2642.10    179.20   6%1 o
  -7  -3  -6   3303.90   2823.10    183.90   6%1 o
  -7  -2  -7   1674.10   3561.40    198.00   6%1 o
  -7  -1  -8   2234.00   1824.30    187.20   6%1 o
  -7   0  -9   1345.10    716.00    184.60   6%1 o
  -7   4 -11    278.21     76.40     97.40   6%1 <
  -6  -3  -5   1177.90    650.00    161.00   6%1 o
  -6  -2  -6   1415.90   1066.80    175.70   6%1 o
  -6   4 -10    115.40    225.30    109.70   6%1 <
  -6   5 -11    430.69    319.40    100.70   6%1 o
  -5   4  -9   1148.90   1154.00    144.00   6%1 o
  -4   3  -7   1013.10   1810.30    174.20   6%1 o
  -4   4  -8   1714.30    671.10    150.50   6%1 o
  -3   3  -6   1961.10   1565.30    199.40   6%1 o
  -2   2  -4   4323.00   2030.00    279.30   6%1 o
  -1   1  -2 106320.00 119356.00    987.10   6%1 o
   0  -5   5   4358.60   4923.90    256.50   6%1 o
   1  -4   5    833.53   1472.00    232.60   6%1 o
   1  -3   4   8737.70   6965.70    313.90   6%1 o
   1  -2   3   8390.40   9255.90    400.40   6%1 o
   3   4   1    292.91    735.50    207.40   6%1 o
   4   3   3   4919.20   3032.10    219.80   6%1 o
   5   2   5   2554.10   2598.20    211.20   6%1 o
   5   3   4    205.98    549.60    171.40   6%1 o
   6  -4  12    470.43    396.00    111.60   6%1 o
   6   0   8  10615.00  10500.30    303.10   6%1 o
   6   1   7   2913.80   2305.70    215.60   6%1 o
   6   2   6    539.47    534.50    180.90   6%1 <
   7  -4  13    522.02    259.30     91.30   6%1 <
   7  -3  12    501.50    648.10    125.30   6%1 o
   7  -2  11   1444.90    939.60    135.90   6%1 o
   7  -1  10   9455.80   8911.80    269.90   6%1 o
   7   0   9   1533.30   1532.00    210.50   6%1 o
   7   1   8   1011.80   1654.60    184.10   6%1 o
   7   2   7   3648.10   3872.90    209.10   6%1 o
   8  -4  14     79.78    239.30     89.40   6%1 <
   8  -3  13   1502.40   1243.40    137.30   6%1 o
   8  -2  12    656.21    188.10    122.30   6%1 <
   8  -1  11   1938.10   3367.10    201.10   6%1 o
   8   0  10  11097.00  12577.90    302.20   6%1 o
   8   1   9   4146.20   4676.00    223.40   6%1 o
   8   5   7    596.78    573.50    105.90   6%1 o
   9  -4  15    657.73    427.60     96.70   6%1 o
   9  -3  14   1199.10   1820.80    141.40   6%1 o
   9  -2  13   2173.40   1940.00    149.60   6%1 o
   9  -1  12    398.86    590.80    124.00   6%1 o
   9   0  11    103.53    373.10    149.40   6%1 <
   9   4   9     96.47     37.00     95.80   6%1 <
   9   5   8     54.71    192.40     87.70   6%1 <
  10   3  11    179.88    118.30    100.70   6%1 <
  10   4  10    706.04    671.20    112.60   6%1 o
  10   5   9    150.39    276.60     82.50   6%1 o
  11   1  14   2438.70   1929.90    143.50   6%1 o
  11   2  13    557.68    519.20    104.30   6%1 o
  11   3  12    173.98     65.60     89.30   6%1 <
  11   4  11    823.00   1104.00    116.90   6%1 o
  12  -3  19     94.30     76.50     74.20   6%1 <
  12  -2  18   1876.00   1044.40    107.30   6%1 o
  12  -1  17    927.25    691.50     99.80   6%1 o
  12   0  16     37.92    354.00    105.50   6%1 o
  12   1  15    223.37    271.90    103.10   6%1 <
  12   2  14    702.00    688.40    106.60   6%1 o
  12   3  13   1540.30   1448.20    129.40   6%1 o
  12   4  12    933.98   1044.00    118.80   6%1 o
  13  -3  20     96.89     98.40     63.50   6%1 <
  13  -2  19    390.94    578.30     93.70   6%1 o
  13  -1  18    256.53    444.30     95.10   6%1 o
  13   0  17    681.57    702.40    106.90   6%1 o
  13   1  16    394.35    277.50     96.20   6%1 <
  13   2  15    212.53    279.50    103.20   6%1 <
  13   3  14    748.20    412.20    104.20   6%1 o
  14  -2  20    419.87    315.10     80.00   6%1 o
  14  -1  19    519.65    510.90     93.50   6%1 o
  14   0  18    178.16    236.90     96.10   6%1 <
  14   1  17    289.23    513.30    100.80   6%1 o
  14   2  16    954.30    893.60    107.10   6%1 o
  15  -2  21     97.78    211.10     71.90   6%1 <
  15  -1  20    522.54    459.30     83.20   6%1 o
  15   0  19   1142.70   1015.50    101.80   6%1 o
  15   1  18    397.09    604.80    101.30   6%1 o
  15   2  17    257.69    422.10     91.60   6%1 o
  15   3  18     31.09     49.00     63.70   6%1 <
  16  -2  22     81.61    100.40     66.90   6%1 <
  16  -1  21     59.19     96.90     69.40   6%1 <
  16  -1  23     73.06     12.50     54.20   6%1 <
  16   0  20    102.29     82.00     67.90   6%1 <
  16   0  22    131.16    178.20     60.60   6%1 <
  16   1  21     83.64     96.70     67.90   6%1 <
  16   2  20     88.85     59.10     52.40   6%1 <
  16   3  19    187.27    115.90     60.30   6%1 <
  17   0  23    112.89     24.00     51.50   6%1 <
  17   1  22    451.26    284.10     70.10   6%1 o
  17   2  21     35.26     84.40     53.60   6%1 <
 -20  -2 -20    126.00     26.70     62.80   7%1 <
 -20  -1 -21     68.03     63.60     53.60   7%1 <
 -20   0 -22    251.27     78.40     54.10   7%1 <
 -19  -2 -19    159.90    148.30     69.10   7%1 <
 -19  -1 -20    276.98    176.40     68.70   7%1 <
 -19   0 -21     52.71    111.50     57.90   7%1 <
 -19   1 -22    187.53    182.50     58.30   7%1 o
 -18  -3 -17    192.75    189.90     68.60   7%1 <
 -18  -2 -18    614.11    415.00     77.80   7%1 o
 -18  -1 -19    257.01    179.50     77.20   7%1 <
 -18   0 -20     21.83      6.70     69.40   7%1 <
 -18   1 -21     30.67     -9.30     56.70   7%1 <
 -17  -3 -16    336.90    385.50     80.90   7%1 o
 -17  -2 -17    320.65    276.80     85.90   7%1 o
 -17  -1 -18    293.24    -18.40     77.10   7%1 <
 -17   0 -19     74.30     -2.40     73.80   7%1 <
 -17   1 -20     56.10     46.20     65.90   7%1 <
 -17   2 -21    146.05    -26.60     62.10   7%1 <
 -16  -4 -14    205.82    214.50     74.60   7%1 <
 -16  -3 -15    560.23    391.30     82.60   7%1 o
 -16  -2 -16     48.16    123.80     82.60   7%1 <
 -16  -1 -17    544.28    435.20     90.00   7%1 o
 -16   0 -18    490.58    703.70     88.40   7%1 o
 -16   1 -19    248.69    209.10     82.00   7%1 <
 -16   2 -20     68.21     -8.10     67.40   7%1 <
 -15  -4 -13    324.34    292.70     80.50   7%1 o
 -15  -3 -14     52.45    -13.00     79.50   7%1 <
 -15  -2 -15    399.16    421.50     96.10   7%1 o
 -15  -1 -16    359.70    295.60     97.90   7%1 o
 -15   0 -17     55.10     43.20     87.90   7%1 <
 -15   1 -18   1318.90    901.10    109.80   7%1 o
 -15   3 -18     20.10     76.80     76.20   7%1 <
 -14  -4 -12    372.51    365.80     87.10   7%1 o
 -14  -3 -13    480.38    269.20     98.00   7%1 <
 -14  -2 -14    143.01    216.50     88.80   7%1 <
 -14  -1 -15    826.94    483.40    105.60   7%1 o
 -14   0 -16    256.08    335.00     95.70   7%1 o
 -14   1 -17    303.37    426.80     98.40   7%1 o
 -14   3 -17    279.57    212.40     87.60   7%1 <
 -13  -4 -11    196.16    291.80     86.40   7%1 o
 -13  -3 -12    258.12    296.30     98.20   7%1 o
 -13  -2 -13    232.71    108.90     90.90   7%1 <
 -13  -1 -14    205.17    407.80    105.70   7%1 o
 -13   0 -15    685.58    576.30    112.80   7%1 o
 -13   3 -16     79.16     91.50     87.80   7%1 <
 -12  -4 -10    515.83    535.20    101.00   7%1 o
 -12  -3 -11    225.16    316.10    100.20   7%1 o
 -12  -2 -12    821.61    551.10    111.20   7%1 o
 -12  -1 -13   1406.50    881.20    125.00   7%1 o
 -12   0 -14     58.19    229.20    115.50   7%1 <
 -12   3 -15    114.52    139.30     82.70   7%1 <
 -12   4 -16    196.45    209.40     83.20   7%1 <
 -11  -5  -8     57.19    162.60     83.80   7%1 <
 -11  -4  -9    276.02    344.70    101.00   7%1 o
 -11  -3 -10    239.63    294.30    107.90   7%1 <
 -11  -2 -11    695.19    626.60    127.00   7%1 o
 -11  -1 -12   2487.30   1551.80    144.70   7%1 o
 -11   3 -14    132.26    395.30    106.70   7%1 o
 -11   4 -15    604.47    141.50     87.30   7%1 <
 -10  -5  -7   1169.00    736.60    106.70   7%1 o
 -10  -4  -8    201.85    140.80    102.50   7%1 <
 -10  -3  -9    344.82    339.10    114.80   7%1 <
 -10  -2 -10   1463.20    833.50    134.60   7%1 o
 -10   3 -13    426.64    320.00    112.40   7%1 <
 -10   4 -14   2117.90   1787.60    130.20   7%1 o
  -9   3 -12   1537.80   2122.00    154.60   7%1 o
  -9   4 -13    356.51    224.60    103.80   7%1 <
  -8   3 -11    455.40    584.80    133.90   7%1 o
  -8   4 -12    284.61    247.60    107.30   7%1 <
  -7   2  -9    344.34    337.00    159.70   7%1 <
  -7   3 -10    485.85    984.50    140.90   7%1 o
  -7   4 -11    344.74     76.40     97.40   7%1 <
  -6   2  -8   2737.70   3279.40    205.00   7%1 o
  -6   3  -9    691.02    316.40    131.70   7%1 <
  -5   2  -7   1468.60   1785.60    219.80   7%1 o
  -5   3  -8    904.76   1318.30    166.10   7%1 o
  -4   2  -6   5114.60   5654.60    267.80   7%1 o
  -3   2  -5   2870.30   3819.10    271.80   7%1 o
  -2   1  -3  46846.00  56332.60    737.60   7%1 o
   1  -5   6   3331.40   2756.90    203.80   7%1 o
   1  -1   2 143430.00 138343.00   1045.60   7%1 o
   2  -5   7    674.98    497.30    157.30   7%1 o
   2  -4   6   4477.60   4684.40    240.40   7%1 o
   2  -3   5   4460.70   2628.60    248.90   7%1 o
   2  -2   4   4784.60   4034.20    308.90   7%1 o
   2   5  -1   1102.90   3006.10    287.10   7%1 o
   3  -4   7   1143.10   1996.70    188.90   7%1 o
   3  -3   6   4341.80   4711.60    242.60   7%1 o
   4   4   2   4401.90   4159.80    230.50   7%1 o
   5   4   3    266.47    570.30    178.20   7%1 o
   6   3   5    791.26    930.30    168.20   7%1 o
   6   4   4   1976.80   2457.20    191.30   7%1 o
   7   2   7   4725.50   3872.90    209.10   7%1 o
   7   3   6   3439.30   2786.10    188.10   7%1 o
   8   2   8    445.08    317.80    151.40   7%1 <
   8   3   7    391.61    497.10    137.20   7%1 o
   9   0  11    138.20    373.10    149.40   7%1 <
   9   1  10   1796.20   2239.10    174.30   7%1 o
   9   2   9    998.33    735.60    134.90   7%1 o
   9   3   8    164.90    398.40    124.70   7%1 o
  10  -4  16    328.01    258.20     86.60   7%1 <
  10  -3  15   1686.10   1425.30    134.30   7%1 o
  10  -2  14    952.94   1272.00    124.20   7%1 o
  10  -1  13    158.37    266.20    109.80   7%1 <
  10   0  12    415.25    500.40    123.60   7%1 o
  10   1  11   2302.90   2044.90    158.60   7%1 o
  10   2  10   1012.70    616.20    130.20   7%1 o
  10   3   9    148.81    158.70    108.00   7%1 <
  11  -4  17    907.51    622.50     94.40   7%1 o
  11  -3  16    589.85    550.20    108.40   7%1 o
  11  -2  15    449.37    800.90    112.20   7%1 o
  11  -1  14   1493.00   1581.90    143.90   7%1 o
  11   0  13   1332.60   1688.80    145.70   7%1 o
  11   1  12    898.13   1054.90    140.50   7%1 o
  11   2  11    999.87   1453.20    142.60   7%1 o
  12  -3  17    115.90    320.30     89.20   7%1 o
  12  -2  16    535.76    376.90     98.10   7%1 o
  12  -1  15   1171.30   1259.20    123.10   7%1 o
  12   0  14    278.41    135.30    112.10   7%1 <
  12   1  13    765.72    669.40    123.10   7%1 o
  12   2  12    679.66    740.40    124.90   7%1 o
  13  -3  18    601.09    342.40     87.70   7%1 o
  13  -2  17    274.04     67.90     85.10   7%1 <
  13  -1  16    343.83    228.70     98.60   7%1 <
  13   0  15   1080.10    976.00    118.90   7%1 o
  13   1  14    391.50    415.30    107.80   7%1 o
  13   4  13    142.03    155.00     85.40   7%1 <
  14  -3  19    134.17    121.20     69.20   7%1 <
  14  -2  18    144.80     41.90     75.70   7%1 <
  14  -1  17    186.04    294.60     97.50   7%1 o
  14   0  16    134.57    230.60     96.70   7%1 <
  14   1  15    754.25    747.00     98.90   7%1 o
  14   3  15    870.17    425.60     91.90   7%1 o
  14   4  14    100.88     47.30     76.70   7%1 <
  15  -2  19    252.45    126.70     76.90   7%1 <
  15  -1  18    689.03    899.50    107.90   7%1 o
  15   0  17     26.75     21.60     77.10   7%1 <
  15   2  17    344.13    422.10     91.60   7%1 o
  15   3  16    271.51    372.90     79.30   7%1 o
  15   4  15     18.78    106.50     64.80   7%1 <
  16  -2  20     60.49    129.30     66.60   7%1 <
  16  -1  19    127.14    145.10     74.20   7%1 <
  16   1  19    203.60    288.80     84.70   7%1 o
  16   2  18    222.41    193.70     70.90   7%1 <
  16   3  17     68.56     54.80     68.00   7%1 <
  17  -1  22    246.44    254.00     68.70   7%1 o
  17   0  21    436.71    264.50     78.10   7%1 o
  17   1  20     84.48     44.50     61.30   7%1 <
  17   2  19     69.22    147.80     62.70   7%1 <
  17   3  18     33.37     82.10     65.20   7%1 <
  18   0  22     64.65     74.10     64.80   7%1 <
  18   1  21     28.64     50.20     58.70   7%1 <
  18   2  20    290.86    145.40     69.20   7%1 <
  19   1  22     25.28     98.80     60.70   7%1 <
 -21  -2 -19    121.59      8.30     67.90   8%1 <
 -21  -1 -20    285.34    327.10     72.20   8%1 o
 -21   0 -21     20.61    -63.80     61.40   8%1 <
 -20  -3 -17     53.23     43.80     66.50   8%1 <
 -20  -2 -18    431.51    330.90     79.40   8%1 o
 -20  -1 -19     32.49     99.90     74.20   8%1 <
 -20   0 -20      9.07     28.30     63.10   8%1 <
 -20   1 -21    117.48     93.00     57.50   8%1 <
 -19  -3 -16    279.14    219.40     82.40   8%1 <
 -19  -2 -17    224.35    286.40     84.40   8%1 o
 -19  -1 -18    141.60    126.90     72.80   8%1 <
 -19   0 -19   1035.90    780.70     91.40   8%1 o
 -19   1 -20    213.82     57.90     65.90   8%1 <
 -18  -2 -16    156.10    181.20     84.00   8%1 <
 -18  -1 -17    226.57    232.10     78.00   8%1 <
 -18   0 -18     20.29     70.10     72.80   8%1 <
 -18   1 -19    311.33    367.10     74.00   8%1 o
 -18   2 -20    131.92    164.70     72.10   8%1 <
 -17  -2 -15    263.82    295.90     90.40   8%1 o
 -17  -1 -16    117.51    129.40     89.40   8%1 <
 -17   0 -17    456.11    420.80     99.50   8%1 o
 -17   1 -18    527.42    337.60     83.10   8%1 o
 -17   2 -19     28.77    265.10     75.00   8%1 o
 -16  -1 -15   1246.60    969.60    118.90   8%1 o
 -16   0 -16    125.75    175.30     98.50   8%1 <
 -16   1 -17    474.79    491.00    102.80   8%1 o
 -16   2 -18    490.99    488.40     89.80   8%1 o
 -16   3 -19    333.65    212.50     71.60   8%1 <
 -15  -1 -14    886.85    700.00    123.40   8%1 o
 -15   0 -15    266.94    260.30    107.90   8%1 <
 -15   1 -16    328.36    404.50    105.90   8%1 o
 -15   2 -17    333.05    356.10    100.00   8%1 o
 -15   3 -18     23.21     76.80     76.20   8%1 <
 -14  -1 -13    642.41    498.90    124.40   8%1 o
 -14   0 -14   3770.70   3310.10    174.20   8%1 o
 -14   1 -15   1271.60   1370.70    132.10   8%1 o
 -14   2 -16   1222.70   1124.00    115.80   8%1 o
 -14   3 -17    321.07    212.40     87.60   8%1 <
 -13  -1 -12   1449.30   1418.20    155.00   8%1 o
 -13   0 -13     58.73     85.90    136.00   8%1 <
 -13   1 -14   2264.40   1864.70    147.10   8%1 o
 -13   2 -15    121.70      3.20     98.90   8%1 <
 -12   0 -12   5565.80   6210.50    222.90   8%1 o
 -12   1 -13   1064.30    567.20    127.10   8%1 o
 -12   2 -14   1541.70   1372.80    127.40   8%1 o
 -11   0 -11    740.99    946.30    169.40   8%1 o
 -11   1 -12   1724.20   1700.40    153.60   8%1 o
 -11   2 -13    834.89    477.80    113.70   8%1 o
 -10   0 -10    739.94    468.80    183.80   8%1 <
 -10   1 -11    546.25    861.20    159.90   8%1 o
 -10   2 -12   1760.70   1475.10    150.20   8%1 o
  -9   0  -9   8018.80   7181.20    284.00   8%1 o
  -9   1 -10   1022.10   1309.40    183.80   8%1 o
  -9   2 -11    808.24    843.10    139.30   8%1 o
  -8   0  -8  16715.00  16527.20    365.50   8%1 o
  -8   1  -9   2384.60   3517.90    220.60   8%1 o
  -8   2 -10   1287.90    740.50    152.30   8%1 o
  -7   0  -7   4362.40   3573.40    283.90   8%1 o
  -7   1  -8   2777.00   2291.30    215.60   8%1 o
  -7   2  -9    410.97    337.00    159.70   8%1 <
  -6   0  -6   3638.00   3201.40    330.90   8%1 o
  -6   1  -7   4038.40   3809.90    260.60   8%1 o
  -5   0  -5  48209.00  46969.30    595.70   8%1 o
  -5   1  -6   4780.10   5102.40    304.60   8%1 o
  -4   0  -4  10210.00  11708.50    460.30   8%1 o
  -4   1  -5  22292.00  19261.90    459.50   8%1 o
  -3   0  -3  16602.00  16425.50    591.50   8%1 o
  -3   1  -4  51989.00  44541.80    614.70   8%1 o
  -2   0  -2  64288.00  81543.20    963.90   8%1 o
   2  -1   3  44144.00  56468.50    758.90   8%1 o
   3  -5   8   3087.20   2872.90    186.00   8%1 o
   3  -2   5   1740.10   3049.10    273.40   8%1 o
   3  -1   4  41095.00  40231.50    602.10   8%1 o
   3   5   0    602.20   1364.50    214.70   8%1 o
   4  -5   9   2951.40   2432.90    176.60   8%1 o
   4  -4   8   1320.70   1372.60    169.60   8%1 o
   4  -3   7   1443.00    756.00    182.00   8%1 o
   4  -2   6   4979.50   5229.10    285.00   8%1 o
   4  -1   5  23519.00  22921.60    484.90   8%1 o
   4   5   1   1523.20   1380.90    183.90   8%1 o
   5  -5  10   1255.30   1286.70    146.30   8%1 o
   5  -4   9    855.89   1399.80    151.60   8%1 o
   5  -3   8   3685.40   3646.40    210.80   8%1 o
   5  -2   7  10928.00   8261.90    289.70   8%1 o
   5  -1   6   4099.30   5466.30    312.80   8%1 o
   5   5   2   2146.60   2478.30    192.60   8%1 o
   6  -5  11    481.87    232.30    114.70   8%1 <
   6  -4  10    512.12    715.40    140.80   8%1 o
   6  -3   9   1018.10    737.20    152.60   8%1 o
   6  -2   8   1109.80   1802.00    200.70   8%1 o
   6  -1   7   3172.20   2947.90    240.80   8%1 o
   6   5   3   2963.30   3714.10    198.00   8%1 o
   7  -4  11    411.98    640.70    127.20   8%1 o
   7  -3  10    444.40    734.80    133.90   8%1 o
   7  -2   9   1248.80   1309.50    179.20   8%1 o
   7  -1   8   2005.20   1911.30    224.80   8%1 o
   7   4   5   1959.30   2051.70    174.70   8%1 o
   7   5   4    441.30    503.90    138.40   8%1 o
   8  -4  12    924.64    899.40    127.10   8%1 o
   8  -3  11    711.06    707.00    136.30   8%1 o
   8  -2  10   3538.30   2718.00    191.00   8%1 o
   8  -1   9   2521.00   3174.10    219.00   8%1 o
   8   4   6    446.99    380.50    136.70   8%1 <
   8   5   5   1187.00   1411.50    145.40   8%1 o
   9  -4  13    285.00    561.70    115.00   8%1 o
   9  -3  12   1033.80   1599.50    146.20   8%1 o
   9  -2  11   2006.20   1941.00    170.00   8%1 o
   9  -1  10   2796.40   3352.60    209.80   8%1 o
   9   4   7   1153.70   1393.80    137.40   8%1 o
   9   5   6     78.43    191.60    111.00   8%1 <
  10  -4  14   1234.70   1236.60    129.60   8%1 o
  10  -3  13    580.03    534.10    117.90   8%1 o
  10  -2  12   1074.30   1407.40    149.40   8%1 o
  10   3   9    180.83    158.70    108.00   8%1 <
  10   4   8    545.66    776.00    127.10   8%1 o
  10   5   7   1122.50   1055.60    117.70   8%1 o
  11  -4  15    613.54    595.90    105.70   8%1 o
  11  -3  14    592.95    884.80    120.90   8%1 o
  11  -2  13   1227.00    928.30    142.00   8%1 o
  11   3  10    683.58    833.50    116.70   8%1 o
  11   4   9    406.74    273.40    105.60   8%1 <
  12  -4  16    126.80    251.20     92.70   8%1 <
  12  -3  15    284.38    312.00    103.40   8%1 o
  12  -2  14   1464.40   1323.20    139.90   8%1 o
  12   2  12    789.26    740.40    124.90   8%1 o
  12   3  11    431.04    647.20    109.50   8%1 o
  12   4  10    680.76    599.10    107.60   8%1 o
  13  -3  16    143.75    250.10     91.10   8%1 <
  13   2  13    206.81    144.20     97.80   8%1 <
  13   3  12    222.00    332.70    103.10   8%1 o
  13   4  11    410.07    210.60     91.40   8%1 <
  14   1  15    872.20    747.00     98.90   8%1 o
  14   2  14    574.67    601.00    103.70   8%1 o
  14   3  13    203.17    228.40     96.10   8%1 <
  14   4  12    120.74    144.90     87.20   8%1 <
  15   0  17     29.50     21.60     77.10   8%1 <
  15   1  16    252.85    365.00     99.60   8%1 o
  15   2  15    721.37    721.70    107.50   8%1 o
  15   3  14    293.03    212.30     86.00   8%1 <
  15   4  13    206.06    294.80     81.40   8%1 o
  16  -1  19    150.15    145.10     74.20   8%1 <
  16   0  18   1199.60    963.90    106.10   8%1 o
  16   1  17    384.25    681.70    100.30   8%1 o
  16   2  16     66.38    194.50     85.80   8%1 <
  16   3  15    585.94    360.00     90.90   8%1 o
  16   4  14    101.10    256.50     79.30   8%1 o
  17  -2  21     76.92     67.90     61.10   8%1 <
  17  -1  20    165.33    340.70     77.60   8%1 o
  17   0  19     41.68     47.90     70.80   8%1 <
  17   1  18    398.72    221.50     84.50   8%1 <
  17   2  17   1037.00    650.90     95.40   8%1 o
  17   3  16    385.14    422.90     89.80   8%1 o
  18  -1  21     15.36    -17.30     57.20   8%1 <
  18   0  20     30.48     59.10     69.70   8%1 <
  18   1  19    318.85    254.90     81.40   8%1 o
  18   2  18    442.57    513.40     84.30   8%1 o
  18   3  17    523.38    420.30     82.20   8%1 o
  19  -1  22      5.91     30.70     63.10   8%1 <
  19   0  21     63.74     31.20     58.70   8%1 <
  19   1  20    143.21    215.90     74.30   8%1 <
  19   2  19    340.14    270.80     79.00   8%1 o
  20   0  22    124.75     52.20     63.70   8%1 <
  20   1  21     78.05    156.90     59.70   8%1 <
  20   2  20     62.25     13.40     56.70   8%1 <
 -23  -1 -20    201.43    -16.10     57.00   9%1 <
 -22  -1 -19    120.49     81.20     69.30   9%1 <
 -22   0 -20     15.86    -30.10     59.40   9%1 <
 -21  -1 -18    149.86    154.50     68.00   9%1 <
 -21   0 -19    108.88     15.10     62.70   9%1 <
 -21   1 -20    119.31    221.80     60.70   9%1 o
 -20  -3 -17     60.23     43.80     66.50   9%1 <
 -20   0 -18    181.93    147.40     78.10   9%1 <
 -20   1 -19     85.94    118.20     68.70   9%1 <
 -20   2 -20     21.09     30.60     59.20   9%1 <
 -19  -3 -16    314.65    219.40     82.40   9%1 <
 -19   0 -17    210.17    123.50     70.00   9%1 <
 -19   1 -18    150.16     98.70     69.90   9%1 <
 -19   2 -19    241.61    138.30     72.90   9%1 <
 -18  -3 -15    531.14    462.80     88.40   9%1 o
 -18  -2 -16    170.05    181.20     84.00   9%1 <
 -18   1 -17    133.69    221.50     80.70   9%1 <
 -18   2 -18    411.53    256.90     81.30   9%1 o
 -17  -4 -13    218.90    201.10     82.00   9%1 <
 -17  -3 -14    462.47    402.90     88.20   9%1 o
 -17  -2 -15    291.10    295.90     90.40   9%1 o
 -17   1 -16    237.88    265.60     85.80   9%1 o
 -17   2 -17    582.05    293.40     88.70   9%1 o
 -17   3 -18    226.59    125.00     68.80   9%1 <
 -16  -4 -12    135.68     78.00     76.00   9%1 <
 -16  -3 -13    425.48    392.30    101.60   9%1 o
 -16  -2 -14    773.60    587.20    107.00   9%1 o
 -16   2 -16     95.47    -14.80     85.20   9%1 <
 -16   3 -17     51.87     58.90     76.80   9%1 <
 -15  -4 -11    124.83    223.00     84.80   9%1 <
 -15  -3 -12     92.60    135.90    103.40   9%1 <
 -15  -2 -13    951.72    585.90    113.60   9%1 o
 -15   2 -15    954.75   1160.10    113.70   9%1 o
 -15   3 -16    448.24    463.50     95.80   9%1 o
 -14  -4 -10    187.90    219.40     89.20   9%1 <
 -14  -3 -11    660.92    259.00    102.00   9%1 <
 -14  -2 -12   2063.30   1516.80    135.70   9%1 o
 -14  -1 -13    696.40    498.90    124.40   9%1 o
 -14   2 -14    315.58    358.70    106.90   9%1 o
 -14   3 -15   1537.10   1196.90    119.10   9%1 o
 -13  -4  -9    240.38    315.20     99.40   9%1 o
 -13  -3 -10    547.33    624.20    114.70   9%1 o
 -13  -2 -11    469.38    459.10    125.40   9%1 o
 -13  -1 -12   1599.40   1418.20    155.00   9%1 o
 -13   3 -14     51.54    166.10     99.60   9%1 <
 -13   4 -15    434.29    390.10     85.20   9%1 o
 -12  -5  -7    287.97    346.10    103.20   9%1 o
 -12  -4  -8    321.78    377.70    108.40   9%1 o
 -12  -3  -9    358.35    313.30    126.50   9%1 <
 -12  -2 -10    524.31    480.40    118.60   9%1 o
 -12  -1 -11    860.29    891.30    144.00   9%1 o
 -12   3 -13   3029.50   3055.20    159.40   9%1 o
 -12   4 -14    253.66    -44.10     86.60   9%1 <
 -11  -5  -6    313.61    418.60    117.70   9%1 o
 -11  -4  -7    249.03    395.00    121.10   9%1 o
 -11  -3  -8   5998.80   4659.80    200.60   9%1 o
 -11  -2  -9    591.40    699.70    139.10   9%1 o
 -11  -1 -10   1954.30   1665.60    171.40   9%1 o
 -11   3 -12    339.25    277.60    113.30   9%1 <
 -11   4 -13    817.61    745.00    109.90   9%1 o
 -10  -5  -5   1181.20   1333.10    139.60   9%1 o
 -10  -4  -6    976.64    667.50    141.30   9%1 o
 -10  -3  -7   1768.40   1998.30    176.70   9%1 o
 -10  -2  -8   1491.00   1637.40    164.60   9%1 o
 -10  -1  -9   4906.00   4892.20    227.60   9%1 o
 -10   4 -12    948.91    955.00    121.80   9%1 o
  -9  -5  -4    810.47   1077.40    149.70   9%1 o
  -9  -4  -5   2408.60   2445.40    184.90   9%1 o
  -9  -3  -6   4581.10   4832.80    222.40   9%1 o
  -9  -2  -7   2127.80   3232.20    201.90   9%1 o
  -9  -1  -8    333.24    450.60    184.10   9%1 <
  -9   4 -11    391.75    132.50    105.60   9%1 <
  -8  -5  -3   1819.10   1414.90    159.60   9%1 o
  -8  -4  -4   6527.00   8042.00    271.40   9%1 o
  -8  -3  -5   1175.20   1480.10    183.50   9%1 o
  -8  -2  -6   3023.70   2612.40    213.00   9%1 o
  -8  -1  -7    429.98    553.10    213.70   9%1 <
  -8   4 -10    159.26    299.50    109.90   9%1 <
  -7  -3  -4   3748.10   3079.60    208.90   9%1 o
  -7  -2  -5   2891.70   3102.10    233.70   9%1 o
  -7  -1  -6   7123.30   6379.60    283.80   9%1 o
  -7   4  -9    945.23    983.10    132.80   9%1 o
  -7   5 -10    320.23    523.70    110.30   9%1 o
  -6  -2  -4   2877.20   1635.40    250.30   9%1 o
  -6  -1  -5  17371.00  16133.50    386.50   9%1 o
  -6   4  -8    104.20    325.30    134.60   9%1 <
  -6   5  -9    453.82    400.10    115.60   9%1 o
  -5  -2  -3  15441.00  12136.10    361.00   9%1 o
  -5  -1  -4   8585.50   7848.80    366.30   9%1 o
  -5   5  -8    653.23    835.90    133.20   9%1 o
  -4  -1  -3  14503.00  14585.20    455.00   9%1 o
  -4   0  -4  11290.00  11708.50    460.30   9%1 o
  -4   5  -7    174.98    138.10    135.60   9%1 <
  -3  -1  -2  44599.00  74737.90    864.10   9%1 o
  -3   0  -3  18155.00  16425.50    591.50   9%1 o
  -3   5  -6    508.24    568.30    157.00   9%1 o
  -2   0  -2  72302.00  81543.20    963.90   9%1 o
  -2   5  -5   3607.60   2191.40    208.60   9%1 o
  -1   0  -1   5302.90  40458.90   3386.90   9%1 o
  -1   5  -4   8379.40   7401.60    298.70   9%1 o
   2   0   2  72493.00  81915.90    965.70   9%1 o
   3   0   3  18894.00  18004.80    575.10   9%1 o
   4   0   4   9502.90   9889.30    456.80   9%1 o
   4   1   3   9932.70   9794.20    430.10   9%1 o
   5   0   5  52557.00  50222.00    617.80   9%1 o
   5   1   4   6947.40   6496.10    353.40   9%1 o
   6   0   6   3662.90   2945.70    317.50   9%1 o
   6   1   5  19414.00  18818.80    402.10   9%1 o
   7   0   7   5002.90   4712.40    288.40   9%1 o
   7   1   6   6767.40   6825.90    287.80   9%1 o
   8   0   8  18375.00  17769.80    373.70   9%1 o
   8   1   7    297.64    368.10    194.10   9%1 <
   9  -1  10   3110.20   3352.60    209.80   9%1 o
   9   0   9   8724.50   7791.90    284.10   9%1 o
   9   1   8    826.50   1120.90    171.60   9%1 o
   9   5   6     91.02    191.60    111.00   9%1 <
  10  -1  11   1799.50   2064.30    176.60   9%1 o
  10   0  10    794.52    869.30    178.90   9%1 o
  10   1   9   3697.10   3723.90    203.70   9%1 o
  10   2   8   1684.70   1680.40    164.80   9%1 o
  10   5   7   1177.20   1055.60    117.70   9%1 o
  11  -2  13   1355.50    928.30    142.00   9%1 o
  11  -1  12   2500.20   2555.00    170.80   9%1 o
  11   0  11    995.55   1063.50    166.00   9%1 o
  11   1  10   3699.90   3370.90    194.30   9%1 o
  11   2   9   2508.60   1764.20    155.10   9%1 o
  11   5   8    107.42    195.10     86.90   9%1 <
  12  -2  14   1613.30   1323.20    139.90   9%1 o
  12  -1  13   1436.60    821.50    133.90   9%1 o
  12   0  12   6123.70   6444.90    231.60   9%1 o
  12   1  11   1278.50   1645.90    153.70   9%1 o
  12   2  10    344.67    275.20    127.80   9%1 <
  13  -3  16    157.84    250.10     91.10   9%1 <
  13  -2  15    240.62    -26.10    104.50   9%1 <
  13  -1  14    393.83    718.00    133.60   9%1 o
  13   0  13    103.14    229.90    129.90   9%1 <
  13   1  12    343.50    304.80    126.10   9%1 <
  13   2  11    394.87    536.50    122.20   9%1 o
  14  -3  17    213.44    240.50     83.10   9%1 <
  14  -2  16   1074.30    944.00    112.20   9%1 o
  14  -1  15    608.52    662.00    114.80   9%1 o
  14   0  14   4143.80   3337.30    174.60   9%1 o
  14   1  13   1475.70   1404.30    134.60   9%1 o
  14   2  12    941.58   1064.10    130.80   9%1 o
  15  -3  18    128.01    208.70     74.90   9%1 <
  15  -2  17    147.94    200.50     89.00   9%1 <
  15  -1  16    691.85    754.80    110.50   9%1 o
  15   0  15    211.58    169.30    110.60   9%1 <
  15   1  14    442.75    438.20    113.90   9%1 o
  15   2  13    541.66    841.50    122.50   9%1 o
  16  -3  19    313.19    151.00     70.90   9%1 <
  16  -2  18   1121.10    465.40     92.60   9%1 o
  16  -1  17    204.53    172.80     95.90   9%1 <
  16   0  16    102.27    117.10     96.20   9%1 <
  16   1  15   1690.80   1199.20    122.60   9%1 o
  16   2  14    320.84    569.80    103.20   9%1 o
  17  -2  19    246.46    187.80     78.50   9%1 <
  17  -1  18    306.40    156.80     89.70   9%1 <
  17   0  17    496.90    491.80    102.20   9%1 o
  17   1  16     86.69    169.60     99.80   9%1 <
  17   2  15    540.91    260.70     96.40   9%1 <
  18  -2  20     93.37    111.70     71.90   9%1 <
  18  -1  19    298.07    274.70     69.30   9%1 o
  18   0  18     43.11     94.80     85.30   9%1 <
  18   1  17    728.56    497.60     94.20   9%1 o
  18   2  16   1014.50    764.40    102.70   9%1 o
  19  -1  20    137.21     37.00     63.00   9%1 <
  19   0  19   1012.50    679.80     96.80   9%1 o
  19   1  18     67.91    174.60     81.40   9%1 <
  19   2  17    366.41    369.10     86.80   9%1 o
  19   3  16     37.79    184.50     67.40   9%1 <
  20  -1  21     17.75    173.20     66.50   9%1 <
  20   0  20     14.23     15.70     64.50   9%1 <
  20   1  19     82.03    -43.30     73.80   9%1 <
  20   2  18    267.08    230.10     83.30   9%1 <
  20   3  17     39.18     73.10     59.70   9%1 <
  21   0  21     30.66      1.40     62.10   9%1 <
  21   1  20     52.08    104.70     59.90   9%1 <
  21   2  19    413.44    356.80     79.70   9%1 o
 -24  -1 -19    211.06     66.60     55.70  10%1 <
 -24   0 -20     76.28    101.40     57.40  10%1 <
 -23   0 -19     44.71     36.30     64.20  10%1 <
 -23   1 -20     90.17     43.00     53.70  10%1 <
 -22  -2 -18    187.19     68.80     67.00  10%1 <
 -22   1 -19    112.60    139.80     57.80  10%1 <
 -21  -3 -16     72.34     72.30     62.80  10%1 <
 -21  -2 -17    115.84     39.30     65.30  10%1 <
 -21  -1 -18    144.91    154.50     68.00  10%1 <
 -21   1 -18    209.16    158.90     76.80  10%1 <
 -21   2 -19    352.02    211.40     70.10  10%1 o
 -20  -3 -15    463.46    323.90     84.70  10%1 o
 -20  -2 -16   1272.40    771.90     95.40  10%1 o
 -20  -1 -17    332.60    483.40     86.80  10%1 o
 -20   2 -18    954.80    565.00     79.50  10%1 o
 -19  -3 -14    267.42    118.20     91.30  10%1 <
 -19  -2 -15    136.85    252.30     90.30  10%1 <
 -19  -1 -16    415.50    226.40     85.00  10%1 <
 -19   0 -17    195.89    123.50     70.00  10%1 <
 -19   2 -17    394.19    523.60     93.00  10%1 o
 -18  -4 -12    603.75    435.10     78.60  10%1 o
 -18  -3 -13   1284.90   1018.20    105.00  10%1 o
 -18  -2 -14   1453.00   1376.40    120.50  10%1 o
 -18  -1 -15     64.11    217.20     86.40  10%1 <
 -18   0 -16   1158.50   1006.00    111.20  10%1 o
 -18   3 -17    573.14    398.40     88.80  10%1 o
 -17  -4 -11    685.36    668.80     95.00  10%1 o
 -17  -3 -12     24.56     99.20     78.80  10%1 <
 -17  -2 -13    808.58    644.90    103.00  10%1 o
 -17  -1 -14    156.03    144.10     90.20  10%1 <
 -17   0 -15    756.54    833.10    109.50  10%1 o
 -17   1 -16    213.47    265.60     85.80  10%1 o
 -17   3 -16    445.87    416.00     94.40  10%1 o
 -16  -3 -11    844.79    610.90    105.70  10%1 o
 -16  -2 -12    429.03    315.60     96.30  10%1 o
 -16  -1 -13    235.03    571.50    108.60  10%1 o
 -16   0 -14    200.98    168.20     91.10  10%1 <
 -16   1 -15    285.05    229.60     87.70  10%1 <
 -15  -2 -11    129.95    149.30     91.50  10%1 <
 -15  -1 -12    534.02    414.00    108.40  10%1 o
 -15   0 -13    441.62    778.50    110.90  10%1 o
 -15   1 -14    522.25    356.40     99.10  10%1 o
 -15   4 -15    249.54    262.60     83.00  10%1 o
 -14  -1 -11    520.95    146.80    104.30  10%1 <
 -14   0 -12   1204.40    784.60    120.60  10%1 o
 -14   1 -13   1014.40    812.60    115.20  10%1 o
 -14   2 -14    308.79    358.70    106.90  10%1 o
 -13   0 -11    351.91    328.50    117.70  10%1 <
 -13   1 -12   1219.10   1106.60    124.10  10%1 o
 -13   2 -13    248.79    316.00    101.20  10%1 o
 -12   0 -10    467.99    515.20    136.10  10%1 o
 -12   1 -11   1318.00   1101.70    142.30  10%1 o
 -12   2 -12    514.50    465.20    108.10  10%1 o
 -11   1 -10   2405.30   1879.50    168.60  10%1 o
 -11   2 -11   1524.10   1882.40    146.60  10%1 o
 -10   2 -10   2799.70   1896.30    165.50  10%1 o
 -10   3 -11     92.30     -2.30    107.40  10%1 <
  -9   2  -9   1866.40   2538.20    178.90  10%1 o
  -9   3 -10    434.15    324.00    116.80  10%1 <
  -8  -5  -3   1883.60   1414.90    159.60  10%1 o
  -8   3  -9    922.34   1119.00    148.50  10%1 o
  -7  -5  -2   1496.60   1792.30    173.10  10%1 o
  -7  -4  -3   7022.00   9319.60    292.30  10%1 o
  -7   3  -8   2179.10   1467.50    166.80  10%1 o
  -6  -5  -1   1639.20   1300.00    176.30  10%1 o
  -6  -4  -2   4081.50   4127.30    255.80  10%1 o
  -6  -3  -3    949.12   1541.50    211.80  10%1 o
  -6   3  -7   2899.20   3354.30    205.70  10%1 o
  -6   4  -8    102.72    325.30    134.60  10%1 <
  -5  -4  -1  13709.00  12762.80    329.20  10%1 o
  -5  -3  -2   1952.30   2669.70    232.80  10%1 o
  -5  -2  -3  15851.00  12136.10    361.00  10%1 o
  -5   4  -7   1565.60   1578.00    173.70  10%1 o
  -4  -2  -2   9853.60   7685.40    354.70  10%1 o
  -4   4  -6   1193.20   2248.40    195.30  10%1 o
  -3  -2  -1   2937.50   1897.20    348.80  10%1 o
  -3  -1  -2  43964.00  74737.90    864.10  10%1 o
  -2  -1  -1 353370.00 297186.00   1404.90  10%1 o
   3   1   2  54130.00  65276.10    825.50  10%1 o
   4   1   3   9774.90   9794.20    430.10  10%1 o
   5   2   3   4061.80   3250.30    292.60  10%1 o
   6   2   4   2922.20   2652.00    246.30  10%1 o
   7   2   5   7434.90   8126.80    285.20  10%1 o
   8   2   6   3651.40   4801.40    238.70  10%1 o
   8   3   5    368.18    666.20    144.50  10%1 o
   9   2   7   3529.20   3982.00    216.80  10%1 o
   9   3   6    804.34    757.80    150.60  10%1 o
  10  -4  12    728.18    812.20    117.90  10%1 o
  10   2   8   1655.30   1680.40    164.80  10%1 o
  10   3   7     97.29    -93.90    138.40  10%1 <
  11  -4  13   1070.50    787.30    108.30  10%1 o
  11  -3  12    761.69    295.00    118.70  10%1 <
  11   3   8   3561.00   3103.10    176.50  10%1 o
  11   4   7    458.09    325.30    110.00  10%1 <
  12  -4  14   1270.30    807.50    105.00  10%1 o
  12  -3  13   3362.10   3253.30    164.60  10%1 o
  12  -2  12    371.20    246.60    114.40  10%1 <
  12   3   9   1300.80   1226.30    134.80  10%1 o
  12   4   8     90.86    158.60     97.80  10%1 <
  13  -4  15    874.09    600.40     91.00  10%1 o
  13  -3  14    285.61    321.80    101.30  10%1 o
  13  -2  13    360.73    209.60    105.90  10%1 <
  13   3  10    509.02    679.80    115.50  10%1 o
  13   4   9    758.34    585.50    108.70  10%1 o
  14  -3  15    575.41    770.40    104.20  10%1 o
  14  -2  14    843.30   1050.00    113.00  10%1 o
  14  -1  13   1232.30   1052.30    127.20  10%1 o
  14   3  11    417.53    323.60    105.60  10%1 o
  14   4  10    337.80    196.00     90.00  10%1 <
  15  -3  16    402.87    374.10     85.10  10%1 o
  15  -2  15    727.72    490.00    101.40  10%1 o
  15  -1  14    370.31    330.80    103.70  10%1 o
  15   3  12    198.61     67.50     96.00  10%1 <
  15   4  11     55.47     88.60     78.40  10%1 <
  16  -3  17    608.30    299.50     75.10  10%1 o
  16  -2  16    257.75    223.10     89.50  10%1 <
  16  -1  15    554.59    608.50    105.00  10%1 o
  16   0  14    211.41    444.50    101.60  10%1 o
  16   3  13    763.89    505.70     94.40  10%1 o
  16   4  12     90.80    -31.30     74.10  10%1 <
  17  -3  18    158.73    121.30     75.40  10%1 <
  17  -2  17    372.18    371.20     90.20  10%1 o
  17  -1  16    152.15    172.90     94.80  10%1 <
  17   0  15    436.95    643.70    101.00  10%1 o
  17   3  14    375.65    518.20     91.70  10%1 o
  17   4  13     98.69    201.70     73.10  10%1 <
  18  -2  18    231.88    355.90     86.60  10%1 o
  18  -1  17    189.44     99.60     68.00  10%1 <
  18   0  16    729.66    791.60    102.70  10%1 o
  18   1  15     56.34    173.70     76.00  10%1 <
  18   3  15     73.07    163.90     73.90  10%1 <
  19  -2  19     67.13     79.70     62.00  10%1 <
  19  -1  18    154.27    205.80     73.50  10%1 <
  19   0  17     52.21    129.40     80.90  10%1 <
  19   1  16    619.53    464.10     96.40  10%1 o
  19   3  16     38.63    184.50     67.40  10%1 <
  20  -2  20     71.90     82.00     59.40  10%1 <
  20  -1  19     62.16    108.50     63.90  10%1 <
  20   0  18    391.06    315.50     69.10  10%1 o
  20   1  17    827.46    844.50    104.30  10%1 o
  20   3  17     38.62     73.10     59.70  10%1 <
  21  -1  20     37.91     97.50     52.60  10%1 <
  21   0  19    131.44    111.20     58.20  10%1 <
  21   1  18    158.60    145.60     66.00  10%1 <
  21   2  17    237.08    308.90     77.20  10%1 o
  22   0  20     27.17     28.50     60.00  10%1 <
  22   1  19    151.66    118.70     67.80  10%1 <
  22   2  18    284.15    319.90     68.40  10%1 o
  23   1  20    100.22     99.90     57.00  10%1 <
 -25   0 -19    152.29    273.20     68.90  11%1 o
 -24   1 -19    111.21     87.80     55.10  11%1 <
 -23  -2 -17     32.64     90.00     58.60  11%1 <
 -23  -1 -18     99.20     83.60     65.50  11%1 <
 -22  -3 -15    430.09    378.40     76.60  11%1 o
 -22  -2 -16     89.57    148.30     71.90  11%1 <
 -22  -1 -17    159.09    124.00     74.40  11%1 <
 -22   0 -18    764.23    521.70     87.20  11%1 o
 -22   2 -18    136.31     98.60     62.00  11%1 <
 -21  -3 -14    123.72     69.10     69.70  11%1 <
 -21  -2 -15   1068.90    893.00     99.90  11%1 o
 -21  -1 -16    307.44    427.60     90.70  11%1 o
 -21   0 -17     87.25    146.30     63.20  11%1 <
 -20  -3 -13    651.57    600.80     97.30  11%1 o
 -20  -2 -14    419.04    414.80     92.00  11%1 o
 -20  -1 -15    180.81    236.90     96.10  11%1 <
 -20   0 -16     60.52    215.70     79.10  11%1 <
 -20   1 -17    559.44    862.80     97.60  11%1 o
 -20   3 -17     32.78    136.80     59.10  11%1 <
 -19  -2 -13    935.80    920.60    108.90  11%1 o
 -19  -1 -14   2942.80   2290.20    141.40  11%1 o
 -19   0 -15   1048.20    891.20    101.40  11%1 o
 -19   1 -16    553.34    459.50     93.40  11%1 o
 -19   2 -17    427.77    523.60     93.00  11%1 o
 -18  -1 -13    387.19    544.00    116.20  11%1 o
 -18   0 -14    416.98    408.20    100.20  11%1 o
 -18   1 -15    236.63    184.10     82.10  11%1 <
 -18   2 -16    909.38    588.20     98.40  11%1 o
 -17   0 -13    779.92    954.80    120.90  11%1 o
 -17   1 -14     38.16    107.20     80.70  11%1 <
 -17   2 -15    394.20    399.20    100.90  11%1 o
 -17   3 -16    432.29    416.00     94.40  11%1 o
 -16  -4 -10     71.24    114.70     88.50  11%1 <
 -16   1 -13    475.73    679.30    109.90  11%1 o
 -16   2 -14   1341.80   1308.00    118.00  11%1 o
 -16   3 -15    290.88    543.20    100.10  11%1 o
 -15  -4  -9    279.27    315.20     93.60  11%1 o
 -15  -3 -10    931.98    727.50    116.20  11%1 o
 -15   2 -13    735.39    620.20    107.30  11%1 o
 -15   3 -14    184.74    345.30     94.80  11%1 o
 -14  -4  -8    435.86    406.40    100.90  11%1 o
 -14  -3  -9   1634.50   1491.80    133.10  11%1 o
 -14  -2 -10   1075.60    629.40    112.40  11%1 o
 -14   2 -12    873.24    879.30    121.50  11%1 o
 -14   3 -13    831.47    510.10    102.90  11%1 o
 -14   4 -14    797.14    459.50     91.30  11%1 o
 -13  -5  -6    285.20    395.50     98.40  11%1 o
 -13  -4  -7   1089.60   1113.20    130.10  11%1 o
 -13  -3  -8   1047.60   1235.90    138.90  11%1 o
 -13  -2  -9    611.55    854.20    127.50  11%1 o
 -13  -1 -10    283.17    870.70    127.60  11%1 o
 -13   3 -12    457.22    323.70    102.70  11%1 o
 -13   4 -13     77.85    263.50     95.40  11%1 <
 -12  -3  -7    470.81    864.90    133.60  11%1 o
 -12  -2  -8    411.07    315.60    121.10  11%1 <
 -12  -1  -9   2895.50   3449.10    187.90  11%1 o
 -12   0 -10    488.05    515.20    136.10  11%1 o
 -12   4 -12   1512.20   1868.00    132.70  11%1 o
 -11  -2  -7    606.73    792.00    138.70  11%1 o
 -11  -1  -8   1575.20   1365.80    174.10  11%1 o
 -11   0  -9   1440.80   1294.10    149.60  11%1 o
 -11   4 -11    823.58    952.40    121.70  11%1 o
 -10  -1  -7   3957.00   3524.40    205.80  11%1 o
 -10   0  -8    302.25   1069.90    178.20  11%1 o
 -10   1  -9   1041.10   3971.50    197.40  11%1 o
  -9   0  -7  10505.00  12058.40    298.00  11%1 o
  -9   1  -8    433.54    710.20    163.20  11%1 o
  -9   5 -10    494.54    339.40     99.50  11%1 o
  -8   1  -7    139.65    515.00    184.50  11%1 <
  -8   2  -8   7555.80   3701.90    207.90  11%1 o
  -7   2  -7   6009.80   6110.70    236.30  11%1 o
  -6   2  -6   1120.80    767.60    195.60  11%1 o
  -5  -5   0    936.59   1195.30    191.50  11%1 o
  -5   3  -6   3749.80   3571.10    219.20  11%1 o
  -4  -4   0   1659.10   1814.60    259.70  11%1 o
  -4  -3  -1   2879.60   3264.70    262.50  11%1 o
  -4   3  -5   4576.00   5780.40    266.20  11%1 o
  -3  -2  -1   2758.80   1897.20    348.80  11%1 o
  -3   4  -5   4030.90   4961.90    253.90  11%1 o
  -2   4  -4   7374.40   8056.00    302.90  11%1 o
   0   5  -3   5944.90   6651.60    357.90  11%1 o
   2   1   1 351770.00 289516.00   1397.00  11%1 o
   4   2   2   9873.20  10599.30    365.40  11%1 o
   6  -5   9    416.85    340.10    110.30  11%1 o
   6  -4   8    381.35    417.70    135.70  11%1 o
   6   3   3   1528.50   1764.70    203.30  11%1 o
   7  -5  10    331.45    352.00     99.80  11%1 o
   7  -4   9    688.93    635.30    121.40  11%1 o
   7  -3   8   1208.40    999.90    157.60  11%1 o
   7   3   4    717.91   1091.80    166.80  11%1 o
   8  -4  10     77.31    346.00    102.70  11%1 o
   8  -3   9   1077.30   1362.90    149.80  11%1 o
   8  -2   8    743.39   1146.80    172.20  11%1 o
   8   4   4   9024.30  11077.80    295.80  11%1 o
   9  -4  11    159.33    273.80    105.30  11%1 <
   9  -3  10    596.03    759.30    124.80  11%1 o
   9  -2   9   1288.10   1633.80    150.10  11%1 o
   9  -1   8    560.08   1165.90    176.10  11%1 o
   9   4   5   2132.10   3329.20    201.50  11%1 o
  10  -4  12    681.81    812.20    117.90  11%1 o
  10  -3  11     89.32    234.70    111.30  11%1 <
  10  -2  10   2127.70   1637.80    159.40  11%1 o
  10  -1   9   7193.30   6501.20    241.90  11%1 o
  10   0   8    393.97    935.60    167.40  11%1 o
  10   4   6    536.35    680.30    136.70  11%1 o
  10   5   5   2010.80   2298.10    152.80  11%1 o
  11  -2  11    925.01   1180.70    137.70  11%1 o
  11  -1  10   4560.70   4123.30    204.50  11%1 o
  11   0   9   1590.60   1506.30    167.20  11%1 o
  11   5   6   1025.20   1346.80    131.90  11%1 o
  12  -2  12    373.30    246.60    114.40  11%1 <
  12  -1  11    675.99   1005.40    146.50  11%1 o
  12   0  10    501.85    226.60    119.50  11%1 <
  12   1   9   2703.50   2804.00    176.80  11%1 o
  12   5   7    257.74    318.10    103.70  11%1 o
  13  -1  12    799.84    850.50    125.80  11%1 o
  13   0  11    563.61    307.30    115.00  11%1 <
  13   1  10    303.42    170.60    113.50  11%1 <
  13   2   9   1102.20   1326.80    140.80  11%1 o
  14   0  12    148.65    258.80    104.90  11%1 <
  14   1  11    608.55    267.60    109.40  11%1 <
  14   2  10   1496.10   1945.60    150.60  11%1 o
  15   0  13   1087.70   1119.90    122.00  11%1 o
  15   1  12    670.91    606.20    113.50  11%1 o
  15   2  11     75.02     25.60    109.00  11%1 <
  16   1  13    425.97    974.40    117.40  11%1 o
  16   2  12     88.11    169.90    103.50  11%1 <
  16   3  11    416.69    345.30    101.10  11%1 o
  17  -3  16    581.06    524.50     92.80  11%1 o
  17   1  14    122.52     50.10     96.80  11%1 <
  17   2  13    572.51    401.20     97.90  11%1 o
  17   3  12     88.08    112.60     87.10  11%1 <
  18  -3  17    295.90    240.90     73.50  11%1 o
  18  -2  16    424.80    655.60     95.70  11%1 o
  18   1  15     54.33    173.70     76.00  11%1 <
  18   2  14   1332.30   1281.90    121.30  11%1 o
  18   3  13   1064.60   1057.80    107.80  11%1 o
  18   4  12    918.15    484.20     91.10  11%1 o
  19  -2  17    528.55    494.00     89.80  11%1 o
  19   2  15    175.90    117.70     83.70  11%1 <
  19   3  14    360.25    397.10     82.80  11%1 o
  20  -2  18    408.09    299.10     78.70  11%1 o
  20  -1  17    824.56    883.20    101.80  11%1 o
  20   2  16    672.39    615.30     92.80  11%1 o
  20   3  15    559.74    528.50     83.90  11%1 o
  21  -2  19     75.39     -7.50     53.40  11%1 <
  21  -1  18    213.48    105.00     75.60  11%1 <
  21   0  17     46.52     88.60     65.60  11%1 <
  21   2  17    224.78    308.90     77.20  11%1 o
  21   3  16     84.93     92.40     66.90  11%1 <
  22  -1  19    125.02    132.60     66.20  11%1 <
  22   0  18    603.30    539.70     78.50  11%1 o
  22   2  18    298.04    319.90     68.40  11%1 o
  23  -1  20     54.31     16.70     58.60  11%1 <
  23   0  19     69.26     -1.30     64.90  11%1 <
  23   1  18    356.88    137.30     70.10  11%1 <
  24   0  20     39.53     85.50     48.50  11%1 <
  24   1  19    546.96    384.20     66.70  11%1 o
 -25  -2 -17    200.09     94.20     62.80  12%1 <
 -25  -1 -18     11.95    -17.30     62.40  12%1 <
 -24  -2 -16    473.16    449.80     72.30  12%1 o
 -24  -1 -17    103.42     19.90     57.10  12%1 <
 -24   0 -18    145.25    222.00     67.20  12%1 o
 -23  -3 -14    443.24    409.30     75.50  12%1 o
 -23  -2 -15    120.82    255.90     73.60  12%1 o
 -23  -1 -16    319.03    204.30     73.90  12%1 <
 -23   0 -17    162.24    -13.00     59.60  12%1 <
 -23   1 -18    270.21     84.30     71.30  12%1 <
 -22  -2 -14    505.43    657.20     94.80  12%1 o
 -22  -1 -15    373.51    388.90     90.90  12%1 o
 -22   0 -16    791.04    501.10     80.40  12%1 o
 -22   1 -17    158.56    131.20     72.80  12%1 <
 -22   2 -18    141.77     98.60     62.00  12%1 <
 -21  -1 -14   1196.80   1079.00    114.20  12%1 o
 -21   0 -15    717.32    471.40     93.80  12%1 o
 -21   1 -16    207.14    346.20     82.20  12%1 o
 -21   2 -17    343.78    190.50     62.40  12%1 o
 -20   0 -14   1242.20   1028.10    111.20  12%1 o
 -20   1 -15    219.33    152.60     90.90  12%1 <
 -20   2 -16    987.17    765.30     94.90  12%1 o
 -20   3 -17     22.39    136.80     59.10  12%1 <
 -19  -4 -11    195.46    190.20     78.70  12%1 <
 -19  -3 -12   2426.80   1671.50    128.80  12%1 o
 -19  -2 -13    931.22    920.60    108.90  12%1 o
 -19   1 -14   2941.60   2548.60    138.70  12%1 o
 -19   2 -15    215.55    283.30     84.40  12%1 o
 -19   3 -16     44.77    175.20     67.30  12%1 <
 -18  -4 -10    655.17    358.80     84.10  12%1 o
 -18  -3 -11    748.38    762.70    104.70  12%1 o
 -18  -2 -12   1044.70   1210.40    118.80  12%1 o
 -18  -1 -13    374.34    544.00    116.20  12%1 o
 -18   2 -14    830.73   1069.00    115.00  12%1 o
 -18   3 -15     19.21    122.70     75.40  12%1 <
 -17  -4  -9    584.37    471.30     96.90  12%1 o
 -17  -3 -10   1739.80   1361.50    119.20  12%1 o
 -17  -2 -11     30.72     56.70     84.70  12%1 <
 -17  -1 -12   3292.40   3264.40    161.10  12%1 o
 -17   0 -13    923.28    954.80    120.90  12%1 o
 -17   3 -14    367.32    366.00     94.40  12%1 o
 -16  -2 -10    380.82    426.20    116.50  12%1 o
 -16  -1 -11    960.94    792.30    121.30  12%1 o
 -16   0 -12   1250.60   1243.30    125.60  12%1 o
 -16   4 -14    116.26    178.30     72.40  12%1 <
 -15  -1 -10   3140.60   3215.40    169.00  12%1 o
 -15   0 -11     43.59     91.10     99.70  12%1 <
 -15   1 -12    859.28    663.30    120.20  12%1 o
 -15   4 -13    118.21    293.50     80.60  12%1 o
 -14   0 -10   1372.30   1646.20    146.60  12%1 o
 -14   1 -11   1168.40    517.90    106.50  12%1 o
 -14   2 -12    932.43    879.30    121.50  12%1 o
 -13   1 -10    263.24    322.70    123.30  12%1 <
 -13   2 -11    352.05    344.60    108.80  12%1 o
 -12  -5  -5    214.47    298.60    105.50  12%1 <
 -12  -4  -6    977.57   1006.00    132.00  12%1 o
 -12   2 -10    902.35    493.60    113.20  12%1 o
 -12   3 -11   1194.50   1204.10    128.60  12%1 o
 -11  -5  -4   1511.60   1511.70    144.60  12%1 o
 -11  -4  -5   1513.90   2387.10    162.40  12%1 o
 -11  -3  -6   1192.80    704.70    141.00  12%1 o
 -11  -2  -7    745.47    792.00    138.70  12%1 o
 -11   3 -10    274.87     62.20    107.30  12%1 <
 -10  -3  -5   1333.30   1422.10    154.80  12%1 o
 -10  -2  -6   2871.90   2844.60    184.90  12%1 o
 -10  -1  -7   4143.40   3524.40    205.80  12%1 o
 -10   3  -9    267.42    150.10    112.70  12%1 <
 -10   4 -10    375.35    852.30    119.70  12%1 o
  -9  -2  -5    370.36    877.50    159.30  12%1 o
  -9  -1  -6    266.80    208.20    177.10  12%1 <
  -9   4  -9    640.54    228.70    110.80  12%1 <
  -8  -1  -5   4203.80   4353.50    232.30  12%1 o
  -8   0  -6    985.00   1318.80    205.70  12%1 o
  -8   5  -9   1419.60   1328.30    125.40  12%1 o
  -7   0  -5   7722.60   6488.50    279.30  12%1 o
  -7   1  -6   8146.30   7639.20    281.70  12%1 o
  -7   5  -8    216.45    144.60    109.50  12%1 <
  -6   1  -5  21802.00  20096.40    400.80  12%1 o
  -5   2  -5   5858.80   6916.10    283.80  12%1 o
  -4  -5   1   4473.70   3834.50    249.40  12%1 o
  -4   3  -5   3259.90   5780.40    266.20  12%1 o
  -3  -3   0   5540.90   5660.80    319.20  12%1 o
  -2  -2   0  13375.00  14443.00    510.20  12%1 o
  -2   4  -4   9479.60   8056.00    302.90  12%1 o
   3   2   1   2492.30   1874.20    351.70  12%1 o
   4  -5   7    478.03    203.50    133.90  12%1 <
   5  -5   8    634.72    974.40    129.30  12%1 o
   5  -4   7   2073.10   2387.70    181.60  12%1 o
   5  -3   6    354.02    348.40    167.40  12%1 <
   5   3   2   2694.80   3232.90    234.60  12%1 o
   6  -3   7   2655.40   3468.10    195.90  12%1 o
   6  -2   6   2673.70   1501.50    217.10  12%1 o
   6   4   2   4111.70   4169.60    236.50  12%1 o
   7  -2   7   9595.30   8917.40    275.70  12%1 o
   7  -1   6   6998.80   7008.70    271.60  12%1 o
   7   4   3   7520.20   9720.00    290.20  12%1 o
   8  -1   7    264.67    216.80    169.90  12%1 <
   8   0   6   1133.20    703.80    202.00  12%1 o
   8   5   3   1251.90   1308.90    158.80  12%1 o
   9   0   7  10291.00  11194.80    298.70  12%1 o
   9   1   6    972.86    160.30    161.10  12%1 <
   9   5   4    142.55    374.30    130.40  12%1 <
  10   1   7   3444.10   3420.90    202.60  12%1 o
  10   2   6   2429.00   2734.90    184.60  12%1 o
  11   1   8   1213.10   1347.30    151.90  12%1 o
  11   2   7   1969.80   1747.00    162.00  12%1 o
  12  -4  12   1938.10   1770.20    130.30  12%1 o
  12   2   8    832.85    508.00    125.80  12%1 o
  12   3   7    435.61   1001.80    133.70  12%1 o
  13  -4  13    233.01    344.40     94.00  12%1 o
  13  -3  12    309.89    451.00    104.30  12%1 o
  13   2   9   1194.00   1326.80    140.80  12%1 o
  13   3   8   1439.00   1479.80    133.30  12%1 o
  14  -4  14    276.11    217.50     83.20  12%1 <
  14  -3  13    129.24    121.40     88.70  12%1 <
  14  -2  12    696.84    695.40    117.20  12%1 o
  14  -1  11    399.63    127.60    101.30  12%1 <
  14   3   9    532.38    707.50    114.50  12%1 o
  14   4   8    215.08    197.00     99.70  12%1 <
  15  -4  15     41.48     36.40     76.70  12%1 <
  15  -3  14    141.75    223.40     90.00  12%1 <
  15  -2  13    864.53    625.00    109.90  12%1 o
  15  -1  12   1253.60    777.60    113.10  12%1 o
  15   3  10    492.20    484.00    107.80  12%1 o
  15   4   9    799.56    848.20    109.40  12%1 o
  16  -3  15    535.60    553.50     95.90  12%1 o
  16  -2  14   1183.20    952.50    121.50  12%1 o
  16  -1  13   1061.00   1290.60    125.10  12%1 o
  16   0  12   1317.80   1096.40    124.80  12%1 o
  16   4  10    167.02    245.60     87.40  12%1 <
  17  -3  16    632.60    524.50     92.80  12%1 o
  17  -2  15    476.22    550.70    106.90  12%1 o
  17  -1  14     60.14     85.70     93.20  12%1 <
  17   0  13    736.87   1013.30    115.70  12%1 o
  17   1  12   2307.50   1932.20    140.10  12%1 o
  17   4  11    970.38    898.00    105.50  12%1 o
  18  -2  16    400.57    655.60     95.70  12%1 o
  18  -1  15     94.44     85.20     85.20  12%1 <
  18   0  14    313.49    497.40     98.00  12%1 o
  18   1  13    393.54    822.90    103.10  12%1 o
  18   2  12   1115.00   1506.70    129.00  12%1 o
  19  -1  16    691.41    492.50     96.30  12%1 o
  19   0  15    644.51    532.80     96.20  12%1 o
  19   1  14   2617.10   2025.80    132.20  12%1 o
  19   2  13    687.25    845.60    102.50  12%1 o
  20   0  16    179.87    149.60     77.40  12%1 <
  20   1  15    135.37     31.70     80.20  12%1 <
  20   2  14    411.81    398.50     88.40  12%1 o
  20   3  13    432.10    365.40     93.80  12%1 o
  21   0  17     48.27     88.60     65.60  12%1 <
  21   1  16    221.30    351.10     75.10  12%1 o
  21   2  15    914.48    705.60     94.60  12%1 o
  21   3  14     95.29    192.80     73.80  12%1 <
  22  -2  18    231.15     69.90     66.30  12%1 <
  22   1  17    305.78     84.60     73.60  12%1 <
  22   2  16     38.11    136.40     69.00  12%1 <
  22   3  15    294.14    269.10     79.10  12%1 o
  23  -1  18    149.01     54.20     64.00  12%1 <
  23   2  17    197.49     93.00     60.80  12%1 <
  24  -1  19     91.14     -1.70     58.90  12%1 <
  24   0  18    205.99    168.50     71.40  12%1 <
  25   0  19    209.33    361.70     64.60  12%1 o
  25   1  18     64.93    -29.50     52.50  12%1 <
 -26  -2 -16    302.52    119.60     57.60  13%1 <
 -26  -1 -17    176.14      5.80     58.00  13%1 <
 -26   0 -18     40.80    172.10     63.70  13%1 <
 -25  -2 -15     86.11    161.50     68.80  13%1 <
 -25  -1 -16    108.83     86.90     63.60  13%1 <
 -25   0 -17     78.87    150.00     59.50  13%1 <
 -25   1 -18     15.43     44.30     59.60  13%1 <
 -24  -1 -15    294.81    266.00     69.90  13%1 o
 -24   0 -16    134.98    187.00     70.10  13%1 <
 -24   1 -17     23.53    114.00     66.60  13%1 <
 -23   0 -15    230.10    357.60     78.60  13%1 o
 -23   1 -16    205.28    246.50     76.20  13%1 o
 -23   2 -17     56.77     19.90     65.50  13%1 <
 -22  -3 -13    182.29    200.90     78.90  13%1 <
 -22  -2 -14    437.10    657.20     94.80  13%1 o
 -22   1 -15    601.88    484.80     87.80  13%1 o
 -22   2 -16     53.76     41.20     72.90  13%1 <
 -21  -4 -11    651.07    411.30     86.40  13%1 o
 -21  -3 -12     67.90    209.80     76.80  13%1 <
 -21  -2 -13     99.08    173.70     82.20  13%1 <
 -21  -1 -14   1341.10   1079.00    114.20  13%1 o
 -21   2 -15   1451.30   1110.90    105.80  13%1 o
 -21   3 -16     43.66      3.50     60.10  13%1 <
 -20  -4 -10   1161.50   1232.40    108.20  13%1 o
 -20  -3 -11   1190.70   1035.10    111.10  13%1 o
 -20  -2 -12    896.03   1002.30    108.10  13%1 o
 -20  -1 -13   1421.80   1226.80    109.20  13%1 o
 -20   0 -14   1271.10   1028.10    111.20  13%1 o
 -20   3 -15    903.77    504.30     84.60  13%1 o
 -19  -2 -11    364.82    404.40     90.60  13%1 o
 -19  -1 -12     77.29    118.60     89.80  13%1 <
 -19   0 -13    953.47    515.80     95.00  13%1 o
 -19   1 -14   2857.50   2548.60    138.70  13%1 o
 -18  -1 -11    201.74    304.80     94.00  13%1 o
 -18   0 -12   1869.60   1526.50    129.10  13%1 o
 -18   1 -13    391.22    267.40    104.90  13%1 <
 -17   1 -12   3367.00   3287.60    157.10  13%1 o
 -17   2 -13    893.84    640.00     98.80  13%1 o
 -16  -4  -8    134.33    301.40     90.20  13%1 o
 -16  -3  -9    366.27    824.50    116.40  13%1 o
 -16   2 -12     86.55     88.00     82.40  13%1 <
 -16   3 -13   1402.30    979.70    111.60  13%1 o
 -15  -4  -7    313.29    593.40    101.70  13%1 o
 -15  -3  -8     85.46    215.60    104.70  13%1 <
 -15  -2  -9   1892.50   1771.00    143.80  13%1 o
 -15   2 -11     94.68     91.70     96.80  13%1 <
 -15   3 -12     68.53    207.80     87.80  13%1 <
 -14  -3  -7   1989.80   2060.10    147.40  13%1 o
 -14  -2  -8   2594.90   2084.10    148.20  13%1 o
 -14  -1  -9   1629.30    997.80    128.40  13%1 o
 -14   3 -11    996.99    946.40    114.00  13%1 o
 -14   4 -12    173.32    141.40     78.80  13%1 <
 -13  -1  -8   1821.40   1396.60    145.00  13%1 o
 -13   0  -9   6533.40   6492.90    217.90  13%1 o
 -13   4 -11    410.62    432.70     93.90  13%1 o
 -12   0  -8    426.60    494.10    137.30  13%1 o
 -12   1  -9   3754.20   3624.90    180.70  13%1 o
 -11   1  -8   1681.50   2281.00    172.20  13%1 o
 -11   2  -9   1900.20   1569.00    143.70  13%1 o
 -10  -5  -3   3013.20   3360.50    177.80  13%1 o
 -10  -4  -4   4351.90   3816.80    191.60  13%1 o
 -10   2  -8   1470.10   1412.30    146.80  13%1 o
  -9  -4  -3    462.29    950.30    152.80  13%1 o
  -9  -3  -4   1279.60   1446.70    164.10  13%1 o
  -9   3  -8    501.26    566.20    128.00  13%1 o
  -8  -2  -4   3480.60   2795.00    206.50  13%1 o
  -8  -1  -5   4946.20   4353.50    232.30  13%1 o
  -8   4  -8    434.95    835.50    132.40  13%1 o
  -7  -1  -4  18664.00  18259.30    376.00  13%1 o
  -7   0  -5   7391.10   6488.50    279.30  13%1 o
  -7   4  -7    798.13   1569.80    153.10  13%1 o
  -6   0  -4   5874.20   4739.50    307.00  13%1 o
  -6   5  -7   3123.90   2969.50    170.70  13%1 o
  -5   1  -4  15012.00  13945.80    373.80  13%1 o
  -4   2  -4    840.41   1739.10    241.80  13%1 o
  -3  -4   1   9592.40  12057.60    376.80  13%1 o
  -3   3  -4  14301.00  20665.40    393.20  13%1 o
  -1  -1   0 164140.00 193513.00   1405.90  13%1 o
   3  -5   6    763.91    948.50    155.30  13%1 o
   4  -4   6   1179.00   1828.90    188.90  13%1 o
   4  -3   5   7896.90   7385.20    265.80  13%1 o
   4   3   1   4413.40   4168.50    263.40  13%1 o
   5  -2   5  11151.00   8901.70    299.40  13%1 o
   5   4   1  11939.00  12267.50    316.10  13%1 o
   6  -1   5  21024.00  21751.80    409.80  13%1 o
   7   0   5   7773.80   7965.20    315.80  13%1 o
   7   5   2   5071.40   4722.60    208.20  13%1 o
   8   1   5   2517.00   2910.20    218.30  13%1 o
   9  -5  10    870.60    534.10    108.30  13%1 o
   9   2   5    517.61    851.30    158.10  13%1 o
  10  -4  10   2119.60   1678.70    137.00  13%1 o
  10  -3   9    120.30    124.70    114.90  13%1 <
  10   2   6   2244.60   2734.90    184.60  13%1 o
  10   3   5    432.99    664.50    136.80  13%1 o
  11  -4  11    413.38    554.60    115.30  13%1 o
  11  -3  10    291.46    313.30    110.60  13%1 <
  11  -2   9   1548.20   1469.10    143.20  13%1 o
  11   3   6    206.14    436.70    120.60  13%1 o
  12  -4  12   1955.80   1770.20    130.30  13%1 o
  12  -3  11   1115.30    962.30    120.10  13%1 o
  12  -2  10    925.18    369.90    119.90  13%1 o
  12  -1   9   2530.40   2358.60    158.40  13%1 o
  12   4   6   1335.20   1145.40    130.60  13%1 o
  13  -2  11   1168.30    634.40    116.10  13%1 o
  13  -1  10    208.80    226.10    116.20  13%1 <
  13   0   9   8690.10   8786.60    250.20  13%1 o
  13   4   7    796.86   1375.90    132.40  13%1 o
  13   5   6    352.88    471.70     94.90  13%1 o
  14  -1  11    444.28    127.60    101.30  13%1 <
  14   0  10   3082.20   2920.30    176.60  13%1 o
  14   1   9    160.05    288.80    112.80  13%1 <
  15   0  11    107.60    288.30    111.60  13%1 <
  15   1  10   1706.70   2248.80    147.90  13%1 o
  15   2   9   1158.10   1532.90    138.00  13%1 o
  16  -4  14    253.90    337.70     76.20  13%1 o
  16   1  11    970.74    702.30    115.50  13%1 o
  16   2  10    222.59    870.50    111.30  13%1 o
  16   3   9   1092.70   1218.70    123.90  13%1 o
  17  -3  14    549.28    358.90     96.50  13%1 o
  17   2  11    870.06    556.90    104.60  13%1 o
  17   3  10   1738.10   1630.30    132.10  13%1 o
  18  -3  15     50.35    193.80     74.30  13%1 <
  18  -2  14   1064.20   1096.40    108.10  13%1 o
  18  -1  13    134.29    542.90    105.10  13%1 o
  18   2  12   1077.60   1506.70    129.00  13%1 o
  18   3  11    571.82    743.90    103.60  13%1 o
  18   4  10    371.12    599.50     91.60  13%1 o
  19  -3  16    104.60    248.70     77.70  13%1 o
  19  -2  15    156.59    121.70     81.80  13%1 <
  19  -1  14   2658.20   2078.10    132.60  13%1 o
  19   0  13    717.85    571.90     98.70  13%1 o
  19   3  12   3119.00   2142.60    139.50  13%1 o
  19   4  11    265.20    273.00     79.40  13%1 o
  20  -3  17     53.53     41.20     64.20  13%1 <
  20  -2  16    756.79    604.20     92.70  13%1 o
  20  -1  15    421.54    167.20     88.80  13%1 <
  20   0  14    526.50    547.20     93.10  13%1 o
  20   1  13   1854.80   1478.90    118.50  13%1 o
  21  -2  17    172.64    208.10     74.70  13%1 <
  21  -1  16   1078.30    715.80     97.80  13%1 o
  21   0  15    413.50    298.70     79.50  13%1 o
  21   1  14    226.20    137.50     90.50  13%1 <
  22  -1  17    128.37    133.90     73.70  13%1 <
  22   0  16    864.54    575.50     91.70  13%1 o
  22   1  15    444.15    216.80     85.60  13%1 <
  22   2  14    529.67    535.30     82.90  13%1 o
  23   0  17    129.17     50.50     68.50  13%1 <
  23   1  16     84.03    212.70     64.70  13%1 o
  23   2  15    135.14    204.20     75.20  13%1 <
  23   3  14    194.62    221.80     72.60  13%1 o
  24   1  17    164.96     59.60     57.30  13%1 <
  24   2  16    656.61    570.60     84.90  13%1 o
  25  -1  18     18.26    -56.50     59.90  13%1 <
  25   1  18     52.38    -29.50     52.50  13%1 <
  25   2  17    209.02     55.30     69.80  13%1 <
  26   0  18     77.50     62.20     57.40  13%1 <
 -27  -2 -15    248.25     66.50     65.40  14%1 <
 -27  -1 -16    344.89    207.30     65.90  14%1 o
 -27   0 -17     89.09    196.00     65.50  14%1 <
 -26  -1 -15    483.04    330.50     71.40  14%1 o
 -26   0 -16     66.57     75.60     62.80  14%1 <
 -26   1 -17    174.78    197.00     66.10  14%1 <
 -25   0 -15    469.45    319.40     78.70  14%1 o
 -25   1 -16    341.10    224.20     69.60  14%1 o
 -25   2 -17    281.54    187.90     66.10  14%1 <
 -24  -3 -13    143.31     27.30     65.10  14%1 <
 -24  -2 -14    245.29    191.20     70.40  14%1 <
 -24   1 -15    213.99    102.90     70.90  14%1 <
 -24   2 -16    297.05    227.70     73.20  14%1 o
 -23  -3 -12    137.39    157.70     70.00  14%1 <
 -23  -2 -13    595.86    428.00     88.00  14%1 o
 -23  -1 -14    290.76    257.80     70.60  14%1 o
 -23   2 -15    120.04    235.30     75.10  14%1 o
 -22  -3 -11    306.96    395.30     85.80  14%1 o
 -22  -2 -12    672.59    705.80     95.60  14%1 o
 -22  -1 -13    146.34     74.50     67.40  14%1 <
 -22   0 -14    760.58    884.00    102.70  14%1 o
 -22   3 -15    335.15    271.90     70.10  14%1 o
 -21  -1 -12   1731.30   1466.10    124.80  14%1 o
 -21   0 -13    112.06    125.40     81.10  14%1 <
 -21   1 -14    620.82    547.10     97.30  14%1 o
 -20  -4 -10   1170.40   1232.40    108.20  14%1 o
 -20   0 -12    161.43    153.20     86.70  14%1 <
 -20   1 -13   1324.00   1113.70    116.30  14%1 o
 -20   2 -14   1021.60    712.50    101.50  14%1 o
 -19  -4  -9    485.70    573.60     91.90  14%1 o
 -19  -3 -10    306.37    405.80     93.70  14%1 o
 -19   1 -12    120.19    -80.20     85.90  14%1 <
 -19   2 -13   1403.30   1062.40    110.10  14%1 o
 -19   3 -14    451.55    477.60     92.80  14%1 o
 -18  -4  -8     70.83    236.00     79.30  14%1 <
 -18  -3  -9    523.84    487.90    100.80  14%1 o
 -18  -2 -10    242.89    226.20    102.50  14%1 <
 -18  -1 -11    220.69    304.80     94.00  14%1 o
 -18   2 -12   1173.40   1587.70    129.10  14%1 o
 -18   3 -13    822.69    993.00    101.50  14%1 o
 -17  -2  -9   2135.00   2005.40    134.70  14%1 o
 -17  -1 -10    469.00    631.80    109.00  14%1 o
 -17   0 -11    749.82   1014.40    119.50  14%1 o
 -17   3 -12    126.43    199.60     86.40  14%1 <
 -17   4 -13    391.72    223.50     84.60  14%1 <
 -16  -1  -9   1301.30   1004.30    118.90  14%1 o
 -16   0 -10   4535.10   4266.70    181.50  14%1 o
 -16   1 -11   1004.60    716.80    115.70  14%1 o
 -16   4 -12     61.08     25.70     74.30  14%1 <
 -15   0  -9    329.03    234.40    112.40  14%1 <
 -15   1 -10   1250.60   1472.50    133.10  14%1 o
 -15   2 -11     91.79     91.70     96.80  14%1 <
 -14  -5  -5    145.71    152.90     91.00  14%1 <
 -14  -4  -6   1036.60   1091.30    116.70  14%1 o
 -14   2 -10    771.66    823.20    120.50  14%1 o
 -13  -4  -5    652.46    650.90    118.20  14%1 o
 -13  -3  -6   1739.90   1076.10    133.00  14%1 o
 -13  -2  -7   3260.00   2952.70    167.30  14%1 o
 -13   3 -10    402.27    556.50    114.90  14%1 o
 -12  -2  -6   2067.00   2066.70    160.80  14%1 o
 -12  -1  -7   4071.20   4372.80    208.40  14%1 o
 -12   4 -10   1138.30   1125.60    117.10  14%1 o
 -11  -1  -6    477.64    683.30    168.50  14%1 o
 -11   0  -7   7294.40   5213.60    227.10  14%1 o
 -11   4  -9    557.72    748.20    119.10  14%1 o
 -10   1  -7   3813.80   3196.60    197.30  14%1 o
 -10   5  -9    708.52    592.50    106.40  14%1 o
  -9  -5  -2   1638.90    781.70    140.60  14%1 o
  -9   2  -7   4494.40   5229.10    222.20  14%1 o
  -8  -4  -2   3204.50   4092.00    201.70  14%1 o
  -8  -3  -3   1342.00   1727.10    167.20  14%1 o
  -8   3  -7    421.18    765.80    143.90  14%1 o
  -7  -2  -3   1164.00   1000.70    192.60  14%1 o
  -6  -1  -3   3227.70   3673.20    307.50  14%1 o
  -6   4  -6   4591.40   4784.70    210.30  14%1 o
  -5   5  -6   1502.20   1345.00    163.40  14%1 o
  -1   4  -3   2711.30   2450.50    296.30  14%1 o
   1   1   0 168780.00 218391.00   1453.20  14%1 o
   2   2   0  14607.00  14594.10    493.00  14%1 o
   3  -4   5   4053.00   4580.20    241.80  14%1 o
   4  -2   4   3134.10   2840.10    255.60  14%1 o
   5  -1   4   9122.40   8939.80    348.50  14%1 o
   6   0   4  11115.00   8089.00    336.50  14%1 o
   6   5   1   1243.70   1185.80    170.00  14%1 o
   7   1   4  18994.00  20215.10    389.00  14%1 o
   8  -5   9   1051.60   1066.60    113.60  14%1 o
   8  -4   8    730.30    834.40    128.50  14%1 o
   8   2   4   1142.40    989.00    195.00  14%1 o
   9  -5  10    801.76    534.10    108.30  14%1 o
   9  -4   9     95.38     93.70    104.70  14%1 <
   9  -3   8    219.12    384.70    129.50  14%1 <
   9  -2   7   3905.20   4869.90    215.20  14%1 o
   9   3   4   1136.60   1245.70    154.60  14%1 o
  10  -3   9    116.33    124.70    114.90  14%1 <
  10  -2   8   2341.30   2220.40    164.40  14%1 o
  10  -1   7   4720.90   4315.20    214.70  14%1 o
  10   4   4   4212.00   3505.60    186.90  14%1 o
  11  -1   8   3196.80   3236.30    189.70  14%1 o
  11   0   7   5038.40   4284.70    202.90  14%1 o
  11   4   5    768.95   1536.60    152.50  14%1 o
  11   5   4   1881.20   1631.10    137.50  14%1 o
  12   0   8   1966.40   1641.20    178.50  14%1 o
  12   1   7   4280.60   4700.00    212.60  14%1 o
  12   5   5    194.09    153.90    103.70  14%1 <
  13   1   8    956.65    968.20    145.70  14%1 o
  13   2   7   2781.40   2618.20    163.10  14%1 o
  14  -4  12    158.57    271.20     84.40  14%1 o
  14  -3  11    580.24    622.50    104.30  14%1 o
  14   2   8   1630.20   1467.80    141.10  14%1 o
  14   3   7   1421.30   1522.60    135.20  14%1 o
  15  -4  13    281.86    262.30     78.80  14%1 o
  15  -3  12    151.38     -1.00     86.50  14%1 <
  15  -2  11    111.18    250.00     97.40  14%1 <
  15   3   8    640.62    301.30    112.50  14%1 <
  15   4   7    304.57    646.60    103.60  14%1 o
  16  -4  14    223.49    337.70     76.20  14%1 o
  16  -3  13    795.88    637.70    103.70  14%1 o
  16  -2  12     81.44    122.60     80.90  14%1 <
  16  -1  11    902.18    577.60    120.70  14%1 o
  16   0  10   4857.60   4567.40    184.80  14%1 o
  16   3   9   1171.20   1218.70    123.90  14%1 o
  16   4   8    319.81    166.70     88.80  14%1 <
  17  -2  13    673.88    437.70     96.70  14%1 o
  17  -1  12   2706.70   2505.70    147.50  14%1 o
  17   0  11    625.55    918.20    116.30  14%1 o
  17   1  10    475.00    779.80    110.50  14%1 o
  17   4   9    277.39    398.20     88.30  14%1 o
  18  -1  13    215.77    542.90    105.10  14%1 o
  18   0  12   2489.60   2030.90    142.40  14%1 o
  18   1  11    149.81    269.20     94.60  14%1 <
  19   0  13    739.58    571.90     98.70  14%1 o
  19   1  12    336.38    177.70     98.70  14%1 <
  19   2  11    171.50    177.10     96.10  14%1 <
  20  -3  15    867.01    612.00     91.90  14%1 o
  20  -2  14    490.68    474.10     89.10  14%1 o
  20   1  13   1999.60   1478.90    118.50  14%1 o
  20   2  12    864.57   1070.70    108.10  14%1 o
  20   3  11    444.70    598.90     93.70  14%1 o
  21  -3  16     33.91     20.00     57.80  14%1 <
  21  -2  15   1063.80   1077.20    105.20  14%1 o
  21  -1  14    506.98    481.50     88.70  14%1 o
  21   2  13     83.39    162.00     86.20  14%1 <
  21   3  12    184.05    126.50     77.50  14%1 <
  21   4  11    249.36    161.80     77.20  14%1 <
  22  -2  16     98.54    196.60     67.30  14%1 <
  22  -1  15    186.71    219.30     70.10  14%1 o
  22   0  14    836.53   1283.20    110.00  14%1 o
  22   3  13    114.98    257.50     82.20  14%1 o
  23  -2  17     53.16     56.50     61.20  14%1 <
  23  -1  16    121.81    184.40     73.50  14%1 <
  23   0  15    399.75    272.70     87.00  14%1 o
  23   1  14    229.79    107.20     79.70  14%1 <
  24  -1  17     56.46     63.30     50.20  14%1 <
  24   0  16    109.79    140.50     69.20  14%1 <
  24   1  15    493.84    204.00     69.20  14%1 <
  24   2  14    375.60    244.40     73.40  14%1 o
  25   0  17    291.79    173.10     63.70  14%1 <
  25   1  16     99.20    -56.10     66.70  14%1 <
  25   2  15    155.78    210.10     61.50  14%1 o
  26   1  17    103.69     99.60     56.50  14%1 <
  26   2  16    276.48    203.10     66.30  14%1 o
 -29  -1 -16     60.13     64.40     57.00  15%1 <
 -28  -2 -14     93.84     43.00     63.00  15%1 <
 -28  -1 -15    585.88    399.20     76.40  15%1 o
 -28   0 -16     30.32    181.50     60.60  15%1 <
 -27   0 -15    392.54    190.90     58.50  15%1 o
 -27   1 -16    391.71    291.40     63.00  15%1 o
 -26  -2 -14    463.34    270.70     75.10  15%1 o
 -26   1 -15    343.82    206.80     64.60  15%1 o
 -26   2 -16    331.49    224.10     59.70  15%1 o
 -25  -3 -12     49.60    -41.80     63.20  15%1 <
 -25  -2 -13    314.43    168.90     71.20  15%1 <
 -25  -1 -14    334.18    435.10     78.30  15%1 o
 -25   2 -15     44.45     51.70     64.20  15%1 <
 -24  -2 -12    174.11     90.70     64.10  15%1 <
 -24  -1 -13   2033.10   1796.10    125.60  15%1 o
 -24   0 -14    470.80    356.60     83.80  15%1 o
 -23  -1 -12    626.25    356.50     83.30  15%1 o
 -23   0 -13    281.29     40.20     67.00  15%1 <
 -23   1 -14    118.02    115.60     76.40  15%1 <
 -22  -4 -10    191.56    212.10     68.50  15%1 o
 -22  -3 -11    282.00    395.30     85.80  15%1 o
 -22   1 -13     88.63    267.30     84.90  15%1 o
 -22   2 -14    484.62    571.80     89.50  15%1 o
 -21  -4  -9    131.31    147.00     70.20  15%1 <
 -21  -3 -10    962.06    735.80     93.00  15%1 o
 -21  -2 -11    731.26    713.50    100.40  15%1 o
 -21   2 -13    112.14    308.00     74.10  15%1 o
 -21   3 -14     65.42     80.10     65.80  15%1 <
 -20  -3  -9    116.22    -13.40     70.10  15%1 <
 -20  -2 -10    730.26    505.80     94.50  15%1 o
 -20  -1 -11     81.92    169.20     91.10  15%1 <
 -20   3 -13    741.49    819.90     95.10  15%1 o
 -19  -1 -10   2592.60   2523.60    146.40  15%1 o
 -19   0 -11   2332.50   2064.70    138.70  15%1 o
 -19   1 -12     95.63    -80.20     85.90  15%1 <
 -18   0 -10    310.65    301.80    103.40  15%1 <
 -18   1 -11    108.06    333.00     93.80  15%1 o
 -18   2 -12   1111.10   1587.70    129.10  15%1 o
 -17  -4  -7    576.55    373.60     90.90  15%1 o
 -17  -3  -8   1543.60   1475.20    124.40  15%1 o
 -17   1 -10    703.20    712.60    109.50  15%1 o
 -17   2 -11    124.10    -18.70     90.90  15%1 <
 -17   3 -12    101.03    199.60     86.40  15%1 <
 -16  -4  -6     59.04    144.10     94.30  15%1 <
 -16  -3  -7    236.78    200.50     93.80  15%1 <
 -16  -2  -8    990.64   1631.90    137.20  15%1 o
 -16   3 -11    296.13    570.90     94.10  15%1 o
 -15  -2  -7    415.96     -9.30    106.80  15%1 <
 -15  -1  -8    253.87    158.00    116.60  15%1 <
 -15   0  -9    268.88    234.40    112.40  15%1 <
 -15   4 -11    166.28     96.40     82.80  15%1 <
 -14   0  -8    300.07    393.40    136.20  15%1 <
 -14   1  -9    262.24    189.80    106.30  15%1 <
 -14   4 -10    227.72    232.00     86.40  15%1 <
 -13  -5  -4    513.94    922.20    115.20  15%1 o
 -13   1  -8   1154.30    917.10    130.00  15%1 o
 -13   2  -9    624.23    913.20    125.00  15%1 o
 -12  -5  -3    233.57    245.20     98.30  15%1 <
 -12  -4  -4   1487.40   1148.70    132.60  15%1 o
 -12  -3  -5   1102.10   1155.80    140.50  15%1 o
 -12   2  -8    411.88    253.40    113.60  15%1 <
 -12   3  -9    899.65    885.70    121.20  15%1 o
 -11  -2  -5    979.62    780.20    145.60  15%1 o
 -11   3  -8   3627.00   3232.70    163.60  15%1 o
 -10  -1  -5   1500.80   1659.00    185.10  15%1 o
 -10   0  -6  12415.00   8590.00    277.30  15%1 o
 -10   4  -8   1040.50   1334.20    128.60  15%1 o
  -9   1  -6   2302.20   2230.40    205.90  15%1 o
  -9   5  -8    392.87    323.10    102.70  15%1 o
  -8  -5  -1   2728.80   1006.40    146.60  15%1 o
  -8   2  -6   2829.50   3619.40    208.70  15%1 o
  -7  -3  -2   2815.90   1711.30    184.50  15%1 o
  -7   3  -6   1580.20   2275.90    174.80  15%1 o
  -6  -2  -2   1699.00    866.20    223.80  15%1 o
  -5   0  -3 106800.00 103803.00    825.30  15%1 o
  -4   1  -3  13907.00  15603.00    435.70  15%1 o
  -4   5  -5   3007.00   2636.20    186.10  15%1 o
  -3  -5   2   8256.80   9752.70    360.80  15%1 o
  -3   2  -3   1421.00   2311.90    277.60  15%1 o
  -2   3  -3   2628.10   6437.80    310.40  15%1 o
   2  -5   5    490.52   1798.10    195.70  15%1 o
   3  -3   4  16103.00  19482.60    379.60  15%1 o
   3   3   0   4472.00   5073.90    306.20  15%1 o
   4  -1   3  15671.00  16862.80    453.60  15%1 o
   4   4   0   2025.60   2255.90    247.50  15%1 o
   5   0   3 108310.00 103683.00    820.60  15%1 o
   6   1   3   3226.90   3010.10    297.30  15%1 o
   7  -5   8    179.93    225.30    107.80  15%1 <
   7  -4   7   1059.60   1649.90    153.60  15%1 o
   7   2   3   1289.70    866.60    203.80  15%1 o
   8  -3   7   1523.40   1769.40    161.60  15%1 o
   8  -2   6   4065.90   4807.70    229.30  15%1 o
   8   3   3   2195.40   1386.70    161.20  15%1 o
   9  -2   7   3604.70   4869.90    215.20  15%1 o
   9  -1   6    431.94    578.70    183.50  15%1 o
   9   4   3   1245.00   1044.00    149.40  15%1 o
  10   0   6  12486.00   9186.30    282.10  15%1 o
  10   5   3   2378.30   2683.40    162.10  15%1 o
  11   1   6    553.09    554.70    166.50  15%1 o
  11   5   4   1772.70   1631.10    137.50  15%1 o
  12  -4  10    616.91    666.20    101.30  15%1 o
  12   2   6   2832.20   2418.70    163.80  15%1 o
  13  -4  11    232.01    303.50     89.50  15%1 o
  13  -3  10    297.68    511.50    113.10  15%1 o
  13  -2   9   1312.60   1404.30    136.70  15%1 o
  13   3   6    150.72    372.10    112.80  15%1 o
  14  -2  10    592.66    602.20    103.30  15%1 o
  14  -1   9    368.44    109.90    110.50  15%1 <
  14   4   6    343.31    759.40    116.00  15%1 o
  15  -1  10   1696.80   2100.90    145.60  15%1 o
  15   0   9    113.51    336.00    118.80  15%1 <
  15   1   8    508.99    379.80    120.60  15%1 o
  15   4   7    342.68    646.60    103.60  15%1 o
  16   0  10   4433.60   4567.40    184.80  15%1 o
  16   1   9    915.35    865.80    119.60  15%1 o
  16   2   8   1535.40   1986.80    144.30  15%1 o
  17  -4  13    401.93    215.10     86.70  15%1 <
  17  -3  12    109.67    113.00     86.60  15%1 <
  17   1  10    377.15    779.80    110.50  15%1 o
  17   2   9   1262.70   1213.00    128.20  15%1 o
  17   3   8   1364.90   1600.60    128.60  15%1 o
  18  -3  13   1519.40   1337.90    117.90  15%1 o
  18  -2  12    966.31   1089.10    112.40  15%1 o
  18   2  10    271.00    412.60     92.60  15%1 o
  18   3   9    432.93    473.30    101.20  15%1 o
  19  -3  14     99.68    358.40     88.00  15%1 o
  19  -2  13    276.92    362.90     87.30  15%1 o
  19  -1  12     16.81     25.90     84.30  15%1 <
  19   0  11   2522.30   2066.00    128.90  15%1 o
  19   3  10    324.45    439.70     93.20  15%1 o
  19   4   9    155.46    287.00     75.80  15%1 o
  20  -2  14    465.24    474.10     89.10  15%1 o
  20  -1  13   1688.10   1404.90    120.60  15%1 o
  20   0  12    243.62    210.40     85.90  15%1 <
  20   1  11    164.76    345.80     98.10  15%1 o
  20   4  10    625.65    672.00     91.10  15%1 o
  21   0  13     95.92    149.70     83.30  15%1 <
  21   1  12   1345.20   1220.60    115.30  15%1 o
  21   2  11     77.39    170.20     81.80  15%1 <
  22  -3  15    285.72    266.70     69.00  15%1 o
  22   1  13    188.69    179.80     84.80  15%1 <
  22   2  12   1232.90   1068.70    106.20  15%1 o
  22   3  11    368.70    408.50     87.60  15%1 o
  23  -2  15    189.81     86.60     64.10  15%1 <
  23   2  13    585.76    439.00     84.40  15%1 o
  23   3  12    264.91    211.50     70.80  15%1 <
  24  -2  16    435.76    313.90     75.00  15%1 o
  24  -1  15    266.31    161.00     73.80  15%1 <
  24   0  14    378.12    340.30     74.70  15%1 o
  24   3  13    325.21    290.70     68.10  15%1 o
  25  -2  17    224.84    185.40     64.60  15%1 <
  25  -1  16    209.08    137.70     70.30  15%1 <
  25   0  15    257.32    112.60     61.30  15%1 <
  25   1  14    337.40    370.50     80.30  15%1 o
  26  -1  17    216.64    120.30     60.30  15%1 <
  26   0  16     14.52     79.80     63.00  15%1 <
  26   1  15    583.94    317.20     71.10  15%1 o
  26   2  14    412.52    196.90     75.20  15%1 <
  27   0  17    287.27    295.80     72.80  15%1 o
  27   1  16    133.73     86.60     60.40  15%1 <
  27   2  15    130.60    110.80     59.00  15%1 <
 -30  -1 -15     75.96     78.90     55.60  16%1 <
 -29  -1 -14    386.35    409.80     74.90  16%1 o
 -29   0 -15    657.52    442.40     73.10  16%1 o
 -29   1 -16     62.84     80.60     54.70  16%1 <
 -28   1 -15    287.66    220.50     71.80  16%1 o
 -27  -3 -12     77.28     37.20     60.30  16%1 <
 -27  -2 -13     51.74     51.20     49.90  16%1 <
 -27  -1 -14    803.78    275.70     80.60  16%1 o
 -27   2 -15    449.59    284.60     73.10  16%1 o
 -26  -2 -12    409.16    336.90     77.30  16%1 o
 -26  -1 -13    396.55    642.10     82.60  16%1 o
 -26   0 -14    107.18    131.00     63.90  16%1 <
 -25  -1 -12    383.80    123.70     80.30  16%1 <
 -25   0 -13     57.18    112.40     71.50  16%1 <
 -25   1 -14    256.68    292.00     77.80  16%1 o
 -24  -3 -11     16.46     44.70     60.10  16%1 <
 -24   1 -13   1264.70   1197.30    106.90  16%1 o
 -24   2 -14    279.09    116.40     60.60  16%1 <
 -23  -4  -9     24.59      6.60     65.30  16%1 <
 -23  -3 -10    407.03    469.40     81.00  16%1 o
 -23  -2 -11     88.91    141.60     75.50  16%1 <
 -23  -1 -12    604.19    356.50     83.30  16%1 o
 -23   2 -13    559.90    324.30     81.70  16%1 o
 -23   3 -14    266.71    254.20     77.60  16%1 o
 -22  -2 -10   1152.00   1021.80    106.60  16%1 o
 -22  -1 -11   1276.90   1238.50    118.00  16%1 o
 -22   0 -12    382.21    335.50     87.80  16%1 o
 -22   3 -13    217.21    298.50     76.80  16%1 o
 -21  -1 -10    139.60     37.60     78.40  16%1 <
 -21   0 -11    287.31    259.40     90.50  16%1 <
 -21   1 -12   1311.60   1116.10    117.20  16%1 o
 -20  -4  -8    585.06    245.00     77.60  16%1 o
 -20   1 -11    132.48    276.80     89.70  16%1 o
 -20   2 -12    630.40   1001.40    109.20  16%1 o
 -19  -4  -7   1067.70   1127.20    105.30  16%1 o
 -19  -3  -8   1289.70   1574.10    124.50  16%1 o
 -19  -2  -9    201.68    233.10     98.90  16%1 <
 -19   2 -11    201.05    346.40     88.30  16%1 o
 -19   3 -12   2717.90   1424.00    114.70  16%1 o
 -18  -2  -8    299.00    338.80     98.40  16%1 o
 -18  -1  -9    390.83    669.50    109.20  16%1 o
 -18   3 -11    880.72    769.90    104.50  16%1 o
 -18   4 -12   1253.40    606.50     87.60  16%1 o
 -17  -1  -8    590.54    613.20    105.00  16%1 o
 -17   0  -9   4291.80   4339.60    187.10  16%1 o
 -17   1 -10    675.50    712.60    109.50  16%1 o
 -17   4 -11    376.95    404.60     81.00  16%1 o
 -16  -4  -6     56.52    144.10     94.30  16%1 <
 -16   1  -9   2292.40   1520.30    136.50  16%1 o
 -16   2 -10    425.86    460.40     98.90  16%1 o
 -15  -4  -5    738.62   1089.20    116.20  16%1 o
 -15  -3  -6    883.55    902.50    116.60  16%1 o
 -15   2  -9   1369.00   1376.70    120.40  16%1 o
 -15   3 -10   1259.90    807.50    115.20  16%1 o
 -14  -2  -6   1244.30    790.20    132.10  16%1 o
 -14  -1  -7   4189.40   3445.00    185.80  16%1 o
 -14   3  -9    933.91    977.20    123.80  16%1 o
 -14   4 -10    218.32    232.00     86.40  16%1 <
 -13  -1  -6   6011.60   5645.40    225.50  16%1 o
 -13   0  -7   3478.20   3649.60    191.90  16%1 o
 -13   4  -9    451.17    406.90    100.50  16%1 o
 -12  -5  -3    221.55    245.20     98.30  16%1 <
 -12   1  -7   2517.30   2475.70    177.60  16%1 o
 -11  -4  -3   1897.30   2152.80    150.90  16%1 o
 -11  -3  -4   1321.30   2456.10    162.20  16%1 o
 -11   2  -7    850.06    829.00    128.10  16%1 o
 -10  -2  -4   2402.20   1653.20    182.80  16%1 o
 -10   3  -7    550.58    486.50    121.70  16%1 o
  -9  -1  -4   5762.30   4559.80    252.80  16%1 o
  -9   0  -5  26314.00  27051.50    438.00  16%1 o
  -9   4  -7    513.86    697.90    123.00  16%1 o
  -8   1  -5   2663.70   2862.60    220.40  16%1 o
  -8   5  -7    890.60    663.70    116.10  16%1 o
  -7  -5   0   2830.20   3517.00    196.80  16%1 o
  -7  -4  -1   1287.90   3401.60    201.20  16%1 o
  -7   2  -5   5177.80   5970.60    245.10  16%1 o
  -6  -2  -2   1675.70    866.20    223.80  16%1 o
  -6   3  -5   1495.00   1582.50    170.90  16%1 o
  -5  -1  -2  70482.00  73128.90    710.20  16%1 o
  -5   4  -5   4954.10   4444.10    214.00  16%1 o
  -4   5  -5   2832.10   2636.20    186.10  16%1 o
  -2  -3   1   8539.00   8289.90    430.90  16%1 o
   2  -4   4   7098.80   7899.50    288.80  16%1 o
   3  -2   3    622.88    999.90    269.00  16%1 o
   5   1   2  71806.00  75814.20    720.70  16%1 o
   5   5   0    720.68    610.60    168.20  16%1 o
   6  -5   7   2807.40   2898.70    170.30  16%1 o
   6   2   2   1747.80   1073.10    227.30  16%1 o
   7  -3   6   1152.20   2950.90    184.80  16%1 o
   7   3   2   1673.70   1208.70    172.80  16%1 o
   8  -1   5   5098.40   4128.60    234.60  16%1 o
   8   4   2   4865.00   5042.20    215.80  16%1 o
   9   0   5  25204.00  28404.20    435.80  16%1 o
   9   5   2    362.86    568.50    126.20  16%1 o
  10  -5   9    595.49    495.60     96.20  16%1 o
  10   1   5   1588.10   1309.60    180.40  16%1 o
  11  -4   9    695.54    463.90    107.50  16%1 o
  11  -3   8   3451.90   3412.40    176.00  16%1 o
  11   2   5    888.83    506.80    142.30  16%1 o
  12  -3   9    625.85    319.40    113.90  16%1 <
  12  -2   8    185.28    264.60    113.00  16%1 <
  12  -1   7   3663.40   3474.30    194.10  16%1 o
  12   3   5   1082.80    908.40    131.60  16%1 o
  13  -1   8   1102.40    997.20    130.90  16%1 o
  13   0   7   2242.00   2932.70    187.40  16%1 o
  13   4   5    405.12    687.80    113.20  16%1 o
  14   0   8    312.91    374.10    123.30  16%1 o
  14   1   7   2690.20   2431.70    173.70  16%1 o
  14   5   5    270.25    154.70     87.90  16%1 <
  15  -4  11    120.10    230.20     85.40  16%1 <
  15   1   8    473.29    379.80    120.60  16%1 o
  15   2   7    192.38     76.20     95.80  16%1 <
  16  -4  12     81.57     36.70     78.50  16%1 <
  16  -3  11    426.26    466.70     94.10  16%1 o
  16  -2  10   1089.50    971.70    122.80  16%1 o
  16   2   8   1534.60   1986.80    144.30  16%1 o
  16   3   7    356.76    146.10    100.40  16%1 <
  17  -3  12    119.83    113.00     86.60  16%1 <
  17  -2  11    173.66    151.90     87.20  16%1 <
  17  -1  10    172.68    468.10    102.50  16%1 o
  17   3   8   1356.00   1600.60    128.60  16%1 o
  17   4   7    267.42    505.50     84.10  16%1 o
  18  -1  11    132.06    229.90     93.90  16%1 <
  18   0  10    375.98    307.60    105.60  16%1 <
  18   1   9   1297.80   1223.30    125.10  16%1 o
  18   4   8    133.85    320.40     88.00  16%1 o
  19   0  11   2430.70   2066.00    128.90  16%1 o
  19   1  10   2138.80   2260.90    144.10  16%1 o
  19   2   9    632.64    672.70    103.10  16%1 o
  20  -3  13    931.85    718.70     88.20  16%1 o
  20   2  10   1008.00   1057.80    109.00  16%1 o
  20   3   9    145.00    -15.20     85.50  16%1 <
  21  -3  14     33.02    116.50     73.60  16%1 <
  21  -2  13    133.86    161.30     77.90  16%1 <
  21  -1  12   1966.90   1563.10    125.60  16%1 o
  21   3  10    659.53    585.00     90.80  16%1 o
  21   4   9     21.78      8.30     64.80  16%1 <
  22  -3  15    274.33    266.70     69.00  16%1 o
  22  -2  14    517.65    481.00     85.10  16%1 o
  22  -1  13     82.81    213.80     81.10  16%1 <
  22   0  12    198.64    131.90     81.40  16%1 <
  22   3  11    366.44    408.50     87.60  16%1 o
  22   4  10    172.51    105.80     66.20  16%1 <
  23  -1  14    263.28    210.70     77.60  16%1 <
  23   0  13    216.70    183.20     66.20  16%1 <
  23   1  12    481.18    401.10     87.00  16%1 o
  24   0  14    362.74    340.30     74.70  16%1 o
  24   1  13   1620.50   1283.50    113.40  16%1 o
  24   2  12    229.14    163.40     68.70  16%1 <
  25  -2  15     67.47    133.50     56.70  16%1 <
  25   2  13    274.72    296.90     75.50  16%1 o
  25   3  12    114.99    123.60     74.20  16%1 <
  26  -2  16    196.57    131.80     53.30  16%1 <
  26  -1  15    282.76    182.00     73.50  16%1 <
  26   0  14    364.73    284.50     70.20  16%1 o
  27  -1  16    371.47    200.70     69.80  16%1 <
  27   0  15    200.92    105.10     67.80  16%1 <
  27   1  14    752.55    363.10     78.80  16%1 o
  28   0  16     77.28    221.40     56.80  16%1 o
  28   1  15    701.58    431.00     80.50  16%1 o
  28   2  14    233.22    168.20     65.80  16%1 <
  29   1  16     36.18     51.30     58.70  16%1 <
 -31  -1 -14     61.70     50.30     51.80  17%1 <
 -31   0 -15     12.32     28.60     52.70  17%1 <
 -30   0 -14     50.80     15.10     50.80  17%1 <
 -30   1 -15    179.43    125.60     56.60  17%1 <
 -29  -2 -13    314.02    238.10     70.50  17%1 o
 -29   1 -14    456.65    305.20     68.70  17%1 o
 -28  -3 -11    154.59    187.80     60.90  17%1 o
 -28  -2 -12     45.03     13.70     52.30  17%1 <
 -28  -1 -13    319.73    322.00     75.20  17%1 o
 -28   0 -14    112.56    144.30     64.90  17%1 <
 -27  -1 -12    107.47     56.70     62.90  17%1 <
 -27   0 -13    265.16    300.70     67.40  17%1 o
 -27   1 -14    352.10    255.90     64.60  17%1 o
 -26  -3 -11     39.41    -27.90     59.70  17%1 <
 -26   0 -12     62.50    123.30     68.20  17%1 <
 -26   1 -13    578.40    581.80     83.70  17%1 o
 -26   2 -14    536.85    257.00     72.70  17%1 o
 -25  -3 -10    499.32    391.10     72.80  17%1 o
 -25  -2 -11    382.79    382.30     82.20  17%1 o
 -25   2 -13    109.07    158.60     67.10  17%1 <
 -24  -2 -10     67.79     61.10     70.80  17%1 <
 -24  -1 -11    235.83    159.10     73.70  17%1 <
 -24   0 -12   2194.20   1882.80    124.00  17%1 o
 -24   3 -13     76.59     22.80     63.10  17%1 <
 -23   0 -11    542.63    656.50     89.10  17%1 o
 -23   1 -12    346.72    615.40     91.90  17%1 o
 -22  -4  -8     23.93     64.70     62.10  17%1 <
 -22  -3  -9     95.45    134.90     73.90  17%1 <
 -22   1 -11   2390.60   1646.00    128.60  17%1 o
 -22   2 -12    449.74    507.70     87.60  17%1 o
 -21  -3  -8    124.15     16.50     69.90  17%1 <
 -21  -2  -9    915.89    643.00     93.40  17%1 o
 -21  -1 -10    137.14     37.60     78.40  17%1 <
 -21   2 -11    266.07    107.40     82.10  17%1 <
 -21   3 -12     48.85     78.20     70.60  17%1 <
 -20  -2  -8    170.73    245.30     89.20  17%1 <
 -20  -1  -9    419.05    159.90     91.40  17%1 <
 -20   0 -10    128.23     84.90     79.30  17%1 <
 -20   3 -11    717.26    499.90     96.00  17%1 o
 -19   0  -9   2922.50   2951.10    159.10  17%1 o
 -19   1 -10   2639.50   2548.90    146.10  17%1 o
 -18  -4  -6    101.21    104.00     76.50  17%1 <
 -18  -3  -7    382.15    440.20     96.70  17%1 o
 -18   1  -9    557.58    584.30    115.90  17%1 o
 -18   2 -10    162.32    148.50     85.80  17%1 <
 -17  -3  -6   1623.70   1375.80    127.20  17%1 o
 -17  -2  -7    295.31    511.20    109.00  17%1 o
 -17  -1  -8    568.37    613.20    105.00  17%1 o
 -17   3 -10   1661.50   1284.20    119.30  17%1 o
 -16  -1  -7    494.02    867.90    118.30  17%1 o
 -16   0  -8    657.31    455.10    117.80  17%1 o
 -16   4 -10     78.30    110.00     77.00  17%1 <
 -15  -5  -4    698.73    655.30    104.60  17%1 o
 -15   1  -8    448.32    459.20    111.80  17%1 o
 -14  -4  -4    202.95    526.90    106.20  17%1 o
 -14  -3  -5    385.76    203.10    106.60  17%1 <
 -14   2  -8   2186.60   1243.10    135.40  17%1 o
 -13  -2  -5    663.10    278.40    129.70  17%1 <
 -13  -1  -6   5832.70   5645.40    225.50  17%1 o
 -13   3  -8   1313.20   1242.90    131.30  17%1 o
 -12  -1  -5  10600.00   9865.10    280.00  17%1 o
 -12   0  -6     75.59    106.10    154.80  17%1 <
 -12   4  -8    172.29    287.10    100.70  17%1 <
 -11  -5  -2    920.40   1207.90    132.30  17%1 o
 -11   1  -6    272.54    248.20    152.00  17%1 <
 -11   5  -8    155.43    148.60     91.30  17%1 <
 -10  -4  -2     90.55    198.80    130.70  17%1 <
 -10  -3  -3   1254.50   1367.00    152.10  17%1 o
 -10   2  -6   1884.90   2360.30    176.50  17%1 o
  -9  -2  -3   2112.00   2335.70    196.70  17%1 o
  -9   3  -6   1832.90   1741.10    157.10  17%1 o
  -8   0  -4  12605.00  12265.80    337.10  17%1 o
  -8   4  -6    600.12    487.10    124.90  17%1 o
  -7   1  -4  20227.00  18298.80    382.30  17%1 o
  -7   5  -6   2023.90   2474.80    161.60  17%1 o
  -6  -3  -1  10024.00  10987.50    303.80  17%1 o
  -4   0  -2   3400.50   4318.80    474.50  17%1 o
   2  -3   3   3882.00   5558.60    282.90  17%1 o
   4   0   2   3024.40   4296.80    509.10  17%1 o
   5  -5   6    666.23   1035.60    143.80  17%1 o
   5   1   2  69475.00  75814.20    720.70  17%1 o
   6  -4   6   3545.20   3518.40    190.80  17%1 o
   6  -3   5   1519.90   1536.80    168.80  17%1 o
   7  -2   5   4318.10   6001.80    250.20  17%1 o
   8   0   4  12533.00  12457.40    353.20  17%1 o
   9  -5   8    153.39     66.00     97.60  17%1 <
   9   1   4   5356.50   4052.40    248.90  17%1 o
   9   5   2    357.20    568.50    126.20  17%1 o
  10  -4   8    844.59    903.50    128.60  17%1 o
  10  -3   7     54.98     -4.10    114.60  17%1 <
  10   2   4   1754.50   1764.20    183.20  17%1 o
  11  -2   7   1249.40   1270.70    140.50  17%1 o
  11  -1   6    220.50     73.80    154.80  17%1 <
  11   3   4   2419.80   3376.30    185.10  17%1 o
  12  -1   7   3604.20   3474.30    194.10  17%1 o
  12   0   6     79.98    417.00    159.90  17%1 <
  12   4   4   1134.80   1094.50    127.80  17%1 o
  13   1   6   4875.00   5166.60    220.80  17%1 o
  13   5   4    811.36    819.60    108.60  17%1 o
  14  -4  10    717.83    360.90     92.20  17%1 o
  14  -3   9   1164.10   1021.30    126.50  17%1 o
  14   2   6    336.19    242.70    109.70  17%1 <
  15  -3  10    348.01    429.90    110.70  17%1 o
  15  -2   9    907.64   1333.30    130.20  17%1 o
  15  -1   8    404.25    422.20    104.10  17%1 o
  15   3   6   1256.80   1277.60    130.40  17%1 o
  16  -1   9    671.80    920.80    111.60  17%1 o
  16   0   8    640.09    482.10    117.90  17%1 o
  16   4   6    182.86    161.10     92.10  17%1 <
  17   0   9   2979.60   2613.10    157.40  17%1 o
  17   1   8   1079.70    750.30    114.10  17%1 o
  18  -4  12    542.45    440.20     81.60  17%1 o
  18  -3  11    609.09    845.50    104.50  17%1 o
  18   2   8    297.54    474.40    100.90  17%1 o
  19  -3  12   2742.60   1755.80    120.90  17%1 o
  19  -2  11     91.46    221.80     82.90  17%1 <
  19  -1  10   2139.40   2242.20    142.20  17%1 o
  19   3   8   1771.10   1665.90    121.00  17%1 o
  20  -2  12    532.92    752.50    103.00  17%1 o
  20  -1  11     35.87     21.00     84.50  17%1 <
  20   0  10     97.91     75.50     87.50  17%1 <
  20   4   8    423.73    216.90     79.30  17%1 <
  21   0  11    530.96    483.30     93.60  17%1 o
  21   1  10    195.68     84.70     88.10  17%1 <
  22  -3  13    172.97    316.10     72.30  17%1 o
  22   1  11   1042.30    906.90    111.10  17%1 o
  22   2  10    821.66    952.30    104.20  17%1 o
  23  -3  14    251.72    179.30     64.60  17%1 <
  23  -2  13    510.00    538.30     88.70  17%1 o
  23  -1  12    620.44    709.00     98.40  17%1 o
  23   2  11     56.07    146.80     76.40  17%1 <
  23   3  10    430.58    427.10     80.60  17%1 o
  24  -2  14    213.37    140.40     73.50  17%1 <
  24  -1  13   1540.50   1428.90    110.30  17%1 o
  24   0  12   2114.60   1497.60    111.50  17%1 o
  24   3  11     25.20     74.20     63.20  17%1 <
  25  -1  14    161.79    467.90     84.40  17%1 o
  25   0  13     17.33     55.80     72.60  17%1 <
  25   1  12    162.39    220.10     78.10  17%1 <
  26   0  14    357.07    284.50     70.20  17%1 o
  26   1  13    461.90    659.50     92.10  17%1 o
  26   2  12    544.04    399.80     73.00  17%1 o
  27  -2  15    267.39    275.00     69.90  17%1 o
  27  -1  14    474.80    254.40     67.40  17%1 o
  27   2  13     92.12    -68.80     62.10  17%1 <
  27   3  12     32.35     59.60     55.10  17%1 <
  28  -1  15    595.28    399.10     76.50  17%1 o
  28   0  14     97.70     21.20     51.70  17%1 <
  29  -1  16    123.62    142.30     61.60  17%1 <
  29   0  15    480.63    414.20     68.40  17%1 o
  29   1  14    338.33    340.20     76.10  17%1 o
  30   1  15    484.82    248.30     68.40  17%1 o
 -32  -1 -13     37.34     44.40     54.20  18%1 <
 -32   0 -14    110.02     78.20     57.50  18%1 <
 -31   1 -14     96.64     29.00     45.10  18%1 <
 -30  -2 -12     43.02    -16.60     58.40  18%1 <
 -30  -1 -13    122.48     53.60     53.90  18%1 <
 -29  -2 -11    134.25    123.00     57.30  18%1 <
 -29  -1 -12    218.16    130.50     60.50  18%1 <
 -29   0 -13    123.37    149.80     53.00  18%1 <
 -28   0 -12      8.84     68.30     55.60  18%1 <
 -28   1 -13    355.68    339.80     76.30  18%1 o
 -28   2 -14     98.12    165.70     58.20  18%1 <
 -27  -3 -10    274.55    173.20     63.20  18%1 <
 -27  -2 -11    906.05    698.70     81.60  18%1 o
 -27   1 -12    319.71    235.20     66.30  18%1 o
 -27   2 -13     55.27     39.00     60.60  18%1 <
 -26  -2 -10    174.44    259.10     78.80  18%1 o
 -26  -1 -11    820.58    837.30     96.60  18%1 o
 -26   0 -12     57.65    123.30     68.20  18%1 <
 -25  -1 -10    155.85    247.60     73.10  18%1 o
 -25   0 -11     76.95    118.70     78.90  18%1 <
 -25   1 -12    281.58    164.50     72.40  18%1 <
 -24  -4  -8    200.90    158.00     70.00  18%1 <
 -24  -3  -9     40.18    -16.70     72.10  18%1 <
 -24   1 -11    275.65     66.40     75.30  18%1 <
 -24   2 -12    302.02    170.90     74.00  18%1 <
 -23  -3  -8    670.77    569.30     86.20  18%1 o
 -23  -2  -9     47.20     29.20     72.80  18%1 <
 -23  -1 -10    831.76    938.00    106.80  18%1 o
 -23   2 -11     23.02     33.70     71.50  18%1 <
 -23   3 -12    178.14    196.00     62.60  18%1 o
 -22  -1  -9    106.13    251.60     89.70  18%1 <
 -22   0 -10    359.76    315.50     89.40  18%1 o
 -22   3 -11    307.85    429.30     84.10  18%1 o
 -21  -4  -7     77.28    209.60     73.50  18%1 <
 -21   0  -9   3468.90   3320.10    163.00  18%1 o
 -21   1 -10    733.64    287.20     92.00  18%1 o
 -20  -4  -6     50.82     49.50     77.50  18%1 <
 -20  -3  -7    101.25    171.10     73.80  18%1 <
 -20  -2  -8    156.52    245.30     89.20  18%1 <
 -20   2 -10    636.52    486.00     92.70  18%1 o
 -20   3 -11    657.32    499.90     96.00  18%1 o
 -19  -2  -7    113.41    294.20     89.80  18%1 o
 -19  -1  -8     41.77    136.20     92.60  18%1 <
 -19   3 -10    110.36    345.60     87.80  18%1 o
 -19   4 -11    268.13    193.20     72.20  18%1 <
 -18   0  -8   1829.40   1617.70    133.80  18%1 o
 -18   1  -9    504.90    584.30    115.90  18%1 o
 -18   4 -10    604.07    275.10     85.00  18%1 o
 -17  -4  -5     81.04     89.30     92.10  18%1 <
 -17   1  -8    450.05    438.30    113.70  18%1 o
 -17   2  -9   1317.10   1186.60    121.20  18%1 o
 -16  -3  -5    551.56    692.30    106.40  18%1 o
 -16  -2  -6    352.60    562.80    116.70  18%1 o
 -16   2  -8   1824.40   2486.30    149.00  18%1 o
 -16   3  -9    572.24    490.40    111.00  18%1 o
 -15  -1  -6   2380.50   2459.20    174.80  18%1 o
 -15   0  -7   3679.10   3614.10    184.40  18%1 o
 -15   4  -9    415.44    414.20     94.60  18%1 o
 -14  -5  -3    321.15    632.20    101.90  18%1 o
 -14   1  -7   3040.80   2515.80    171.60  18%1 o
 -13  -4  -3    408.94    573.00    115.80  18%1 o
 -13  -3  -4    312.75    339.00    120.30  18%1 <
 -13   2  -7   1676.10   1823.90    141.60  18%1 o
 -12  -2  -4     65.74    167.00    132.50  18%1 <
 -12  -1  -5   9677.10   9865.10    280.00  18%1 o
 -12   3  -7    483.09   1208.90    134.20  18%1 o
 -11   0  -5   1464.50   1286.60    166.30  18%1 o
 -11   4  -7     59.42    200.20    104.60  18%1 <
 -10  -5  -1   1101.00   1311.80    141.40  18%1 o
 -10   1  -5   1198.30   1159.50    183.20  18%1 o
 -10   5  -7   1285.40    932.40    114.40  18%1 o
  -9  -3  -2    702.20    759.70    148.90  18%1 o
  -8  -1  -3    759.49   1700.10    235.50  18%1 o
  -6  -4   0   9109.70  10871.10    298.50  18%1 o
  -6   2  -4   3982.30   3178.00    232.80  18%1 o
  -5  -2  -1   2404.50   2369.10    266.00  18%1 o
  -5   3  -4   1325.90   1055.70    182.20  18%1 o
  -4   4  -4   8677.70  10179.30    289.30  18%1 o
  -3   1  -2  56478.00  45605.90    640.30  18%1 o
  -3   5  -4    657.99    802.20    171.90  18%1 o
   1  -5   4   5909.60   6905.80    280.70  18%1 o
   2  -3   3   3523.30   5558.60    282.90  18%1 o
   3  -1   2  55716.00  46023.10    636.20  18%1 o
   5  -5   6    643.64   1035.60    143.80  18%1 o
   5  -4   5   3596.90   4124.10    211.90  18%1 o
   6  -2   4   2610.10   2392.70    228.90  18%1 o
   6   3   1   9423.60   9801.10    291.80  18%1 o
   7  -1   4  17402.00  17530.20    370.20  18%1 o
   7   4   1   2224.50   3137.30    206.60  18%1 o
   8   1   3    470.95   1790.00    243.60  18%1 o
   8   5   1    153.58    370.80    132.30  18%1 <
   9  -4   7    772.90   1179.10    130.10  18%1 o
   9  -3   6   1523.10   1592.40    144.40  18%1 o
   9   2   3   2403.10   3598.50    216.00  18%1 o
  10  -2   6   3225.30   3234.40    188.20  18%1 o
  10   3   3    790.76    640.00    141.90  18%1 o
  11   0   5   1748.50   1611.00    184.90  18%1 o
  11   4   3    815.50   1160.30    135.70  18%1 o
  12   1   5   6002.40   7614.90    255.50  18%1 o
  12   5   3    240.99    272.70    101.80  18%1 <
  13  -4   9    184.32    471.90     91.40  18%1 o
  13  -3   8   1452.00   1601.60    136.00  18%1 o
  13   2   5    721.51    331.50    129.00  18%1 <
  14  -2   8   1412.10    951.80    129.80  18%1 o
  14  -1   7   2744.20   2336.10    159.70  18%1 o
  14   3   5    379.45    164.20    103.40  18%1 <
  15   0   7   5677.90   4956.60    209.60  18%1 o
  15   4   5    638.51    972.30    116.50  18%1 o
  16  -4  10      8.53    115.00     79.00  18%1 <
  16   1   7    809.22   1062.80    126.30  18%1 o
  16   2   6    432.30    495.50    115.80  18%1 o
  17  -4  11    598.03    576.20     87.90  18%1 o
  17  -3  10   1248.80   1322.20    120.80  18%1 o
  17  -2   9   1148.30    929.70    121.70  18%1 o
  17   2   7    259.13    427.90    109.20  18%1 o
  17   3   6   1041.30    821.20    110.00  18%1 o
  18  -2  10    134.67    260.50     98.30  18%1 <
  18  -1   9    373.59    504.90    102.60  18%1 o
  18   3   7    249.85    380.10     98.20  18%1 o
  18   4   6    675.31    370.80     93.90  18%1 o
  19   0   9   2489.20   2514.40    152.10  18%1 o
  19   1   8     19.46    142.90     90.20  18%1 <
  19   4   7    970.51    870.30    105.60  18%1 o
  20  -3  11    497.80    512.30     92.90  18%1 o
  20   1   9    262.86    228.50     91.00  18%1 <
  20   2   8    253.50    441.40     94.00  18%1 o
  21  -3  12    157.44    144.00     69.30  18%1 <
  21  -2  11    114.64    286.30     84.40  18%1 o
  21   2   9    535.22    763.20     95.50  18%1 o
  21   3   8    106.38    101.80     78.60  18%1 <
  22  -2  12    757.47    737.00     95.20  18%1 o
  22  -1  11    402.69    837.20    106.90  18%1 o
  22   0  10    173.02    166.60     85.00  18%1 <
  22   3   9     25.19     66.60     68.10  18%1 <
  22   4   8    103.46      7.90     61.90  18%1 <
  23   0  11    457.12    637.20     89.40  18%1 o
  23   1  10    674.91    930.80    101.40  18%1 o
  23   4   9     62.99     86.80     62.10  18%1 <
  24  -3  13    104.31    155.80     59.90  18%1 <
  24   1  11    326.81    479.30     87.40  18%1 o
  24   2  10    124.04    142.60     74.30  18%1 <
  25  -2  13    307.51    227.00     78.20  18%1 <
  25  -1  12    231.51    214.80     72.40  18%1 <
  25   2  11    290.85    219.90     76.70  18%1 <
  25   3  10    532.92    320.60     74.80  18%1 o
  26  -2  14    274.60    177.10     59.30  18%1 <
  26  -1  13    941.41    743.90     96.10  18%1 o
  26   0  12    501.82    386.40     88.40  18%1 o
  26   3  11    155.00    104.60     59.90  18%1 <
  27  -1  14    432.73    254.40     67.40  18%1 o
  27   0  13    220.53    283.30     73.60  18%1 o
  27   1  12     51.03    134.40     60.40  18%1 <
  28  -2  14     72.41     96.70     52.40  18%1 <
  28   1  13    399.62    422.00     71.20  18%1 o
  28   2  12     78.94    107.80     61.60  18%1 <
  28   3  11    161.55    112.60     60.00  18%1 <
  29  -1  14    432.47    363.50     69.50  18%1 o
  29   2  13    341.61    392.10     71.50  18%1 o
  30  -1  15    215.80    184.60     62.40  18%1 <
  30   0  14     35.68     41.90     48.10  18%1 <
  30   1  13     15.78     32.00     55.20  18%1 <
  31   0  15     10.24     11.90     44.30  18%1 <
  31   1  14     63.80     19.10     60.60  18%1 <
 -33   0 -13    146.00     92.70     53.70  19%1 <
 -32   1 -13     20.62     55.30     55.30  19%1 <
 -31  -2 -11    261.18    156.60     61.60  19%1 <
 -31  -1 -12    128.21    122.00     60.10  19%1 <
 -31   0 -13     33.76      8.60     52.40  19%1 <
 -30  -1 -11    242.76    144.00     61.80  19%1 <
 -30   0 -12     52.32     65.50     61.50  19%1 <
 -30   1 -13     33.40     88.50     60.20  19%1 <
 -29  -3 -10    323.17    253.50     64.70  19%1 o
 -29  -2 -11    136.93    123.00     57.30  19%1 <
 -29   1 -12    312.98    172.30     69.80  19%1 <
 -29   2 -13    259.36    208.40     60.90  19%1 o
 -28  -3  -9    262.83    265.10     71.50  19%1 o
 -28  -2 -10    607.70    523.40     86.10  19%1 o
 -28  -1 -11    260.97    293.40     79.20  19%1 o
 -28   2 -12      6.87     27.20     61.80  19%1 <
 -27  -1 -10    586.19    572.30     82.70  19%1 o
 -27   0 -11    582.80    423.40     86.60  19%1 o
 -27   1 -12    328.28    235.20     66.30  19%1 o
 -26  -3  -9    271.02    198.00     72.40  19%1 <
 -26   1 -11    795.99   1055.00     97.70  19%1 o
 -26   2 -12    289.67    124.10     70.80  19%1 <
 -25  -3  -8   1019.10    933.20     98.30  19%1 o
 -25  -2  -9    309.82    315.40     81.00  19%1 o
 -25  -1 -10    158.09    247.60     73.10  19%1 o
 -25   2 -11    161.77    183.00     76.00  19%1 <
 -25   3 -12     58.44    217.20     61.80  19%1 o
 -24  -1  -9     81.68    153.10     73.60  19%1 <
 -24   0 -10    145.22    416.50     93.90  19%1 o
 -24   3 -11      9.47     43.50     57.60  19%1 <
 -23  -4  -7    130.23     36.40     68.50  19%1 <
 -23   0  -9    591.02    817.60    102.10  19%1 o
 -23   1 -10    312.73    401.20     92.60  19%1 o
 -22  -4  -6    429.62    533.40     88.60  19%1 o
 -22  -3  -7    135.48    131.70     81.70  19%1 <
 -22  -2  -8     58.96     23.60     80.80  19%1 <
 -22   2 -10   1083.40   1113.90    104.20  19%1 o
 -22   3 -11    312.26    429.30     84.10  19%1 o
 -21  -2  -7    917.17    991.20    112.70  19%1 o
 -21  -1  -8   1342.20   1345.40    117.40  19%1 o
 -21   3 -10    874.02    630.40     89.60  19%1 o
 -21   4 -11    296.96    193.90     70.00  19%1 <
 -20   0  -8    629.50    801.20    115.40  19%1 o
 -20   1  -9    180.47    195.50     97.50  19%1 <
 -20   4 -10    951.18    774.00     93.60  19%1 o
 -19  -4  -5    874.54    625.60     93.80  19%1 o
 -19  -3  -6    323.03    384.60     90.10  19%1 o
 -19   1  -8     71.65     99.00     96.30  19%1 <
 -19   2  -9    977.32    707.00    112.40  19%1 o
 -18  -2  -6    968.25    958.20    121.20  19%1 o
 -18  -1  -7     37.33    153.70     92.80  19%1 <
 -18   3  -9    574.22    620.40    100.20  19%1 o
 -17   0  -7   2424.20   2824.10    159.70  19%1 o
 -17   4  -9    168.33    339.60     84.90  19%1 o
 -16  -5  -3    605.77    303.10     93.50  19%1 o
 -16  -4  -4   1020.70   1561.00    131.60  19%1 o
 -16   1  -7    751.01    807.10    118.50  19%1 o
 -16   2  -8   1849.40   2486.30    149.00  19%1 o
 -15  -3  -4    753.36    859.00    121.00  19%1 o
 -15  -2  -5   3018.50   2334.60    158.50  19%1 o
 -15   2  -7    341.05    -19.00    104.00  19%1 <
 -15   3  -8    780.79    568.40    107.10  19%1 o
 -14  -1  -5  13543.00  11781.90    292.50  19%1 o
 -14   0  -6   3714.20   3551.40    188.40  19%1 o
 -14   4  -8    620.28    563.30    100.90  19%1 o
 -13  -5  -2    162.46    405.10    105.50  19%1 o
 -13   1  -6   6348.50   5037.10    220.30  19%1 o
 -12  -3  -3    337.87    453.20    122.20  19%1 o
 -12   2  -6   3275.90   2752.90    160.50  19%1 o
 -11  -1  -4   6065.80   5487.00    235.20  19%1 o
 -11   3  -6    889.08    983.10    130.00  19%1 o
 -10   0  -4   3569.00   4435.90    237.90  19%1 o
  -9  -4  -1   1905.40   1969.10    174.40  19%1 o
  -9   2  -5    317.53    624.10    160.90  19%1 o
  -8  -2  -2   3649.90   3889.00    245.80  19%1 o
  -8   3  -5    204.55    681.00    148.80  19%1 o
  -7   0  -3   6321.00   3346.70    315.60  19%1 o
  -7   4  -5   2865.20   3236.90    184.90  19%1 o
  -6  -5   1    872.41    657.00    168.60  19%1 o
  -6   1  -3   3729.60   2646.60    288.70  19%1 o
  -6   5  -5   1274.90   1194.50    146.80  19%1 o
  -4  -1  -1  50270.00  56430.00    684.20  19%1 o
  -2   2  -2  33430.00  37622.70    548.20  19%1 o
   5  -3   4    761.36    575.00    164.20  19%1 o
   5   2   1   2862.70   2796.10    276.40  19%1 o
   7   0   3   7004.10   4129.50    321.70  19%1 o
   8  -5   7    717.13    611.50    114.70  19%1 o
   8  -4   6    607.39    244.60    123.40  19%1 <
   9  -3   6   1550.90   1592.40    144.40  19%1 o
   9  -2   5   1412.00   1669.50    174.30  19%1 o
   9   3   2    488.04    623.90    153.90  19%1 o
  10  -1   5    447.78    527.30    164.70  19%1 o
  10   4   2     40.74    401.70    125.90  19%1 o
  11  -5   8     21.16     93.80     83.30  19%1 <
  11   1   4   7474.30   6632.20    246.20  19%1 o
  11   5   2    549.18    921.60    122.30  19%1 o
  12  -4   8     87.64    260.50     96.50  19%1 <
  12  -3   7   1091.00   1399.70    141.50  19%1 o
  12   2   4    133.34    337.50    139.20  19%1 <
  13  -2   7   2497.00   2357.20    154.20  19%1 o
  13  -1   6   4033.10   4235.30    207.30  19%1 o
  13   3   4    242.16    251.50    121.50  19%1 <
  14   0   6   3557.20   3557.00    190.60  19%1 o
  14   4   4    117.65    235.10    105.20  19%1 <
  15  -4   9    164.27    239.10     86.80  19%1 <
  15   1   6   2176.70   2917.30    178.60  19%1 o
  15   2   5   2052.90   1498.40    133.90  19%1 o
  15   5   4    423.67    683.10    100.60  19%1 o
  16  -3   9   1030.50    968.90    119.90  19%1 o
  16  -2   8   1144.30   1651.80    135.60  19%1 o
  16   3   5    471.20    441.50    107.10  19%1 o
  17  -1   8    924.14    647.30    116.90  19%1 o
  17   0   7   2566.90   2914.30    167.70  19%1 o
  17   4   5     46.53    -63.30     87.10  19%1 <
  18   0   8   1685.10   1307.80    123.30  19%1 o
  18   1   7    122.86    130.40    104.90  19%1 <
  19  -4  11    275.82     96.90     67.30  19%1 <
  19  -3  10    390.81    323.20     88.60  19%1 o
  19   2   7    288.92    666.10    109.30  19%1 o
  20  -3  11    508.43    512.30     92.90  19%1 o
  20  -2  10    334.72    379.20     86.10  19%1 o
  20  -1   9    370.18    229.40     96.40  19%1 <
  20   3   7    114.87     17.30     86.90  19%1 <
  21  -1  10    399.99    172.90     88.70  19%1 <
  21   0   9   3403.70   3106.00    156.40  19%1 o
  21   4   7    120.78     86.90     68.60  19%1 <
  22   1   9     58.02     41.40     76.40  19%1 <
  22   2   8     36.47    100.10     80.60  19%1 <
  23  -3  12    279.05    230.80     70.90  19%1 o
  23  -2  11    160.25    226.30     76.60  19%1 <
  23   2   9     70.89    109.50     76.90  19%1 <
  23   3   8    531.70    349.90     79.80  19%1 o
  24  -2  12    175.97    338.50     73.80  19%1 o
  24  -1  11    352.76    219.30     71.80  19%1 o
  24   0  10    331.70    553.10     96.50  19%1 o
  24   3   9    114.03     87.30     70.20  19%1 <
  24   4   8    387.21    261.00     69.90  19%1 o
  25   0  11     87.26    204.80     76.40  19%1 <
  25   1  10    418.55    551.00     95.10  19%1 o
  26   1  11    842.41    929.60     94.40  19%1 o
  26   2  10    266.82    341.50     74.90  19%1 o
  27  -2  13     51.44    -11.50     52.20  19%1 <
  27  -1  12     75.13     27.00     58.00  19%1 <
  27   2  11    942.73    731.90     89.60  19%1 o
  27   3  10    184.94    246.90     68.90  19%1 o
  28  -2  14     74.05     96.70     52.40  19%1 <
  28  -1  13    345.51    333.00     70.30  19%1 o
  28   0  12     20.02    140.70     63.30  19%1 <
  28   1  11    106.95     76.80     64.40  19%1 <
  28   3  11    164.27    112.60     60.00  19%1 <
  29   0  13    271.20     94.20     58.10  19%1 <
  29   1  12    273.17    243.10     59.60  19%1 o
  29   2  11     63.11     71.70     65.00  19%1 <
  30   1  13     16.08     32.00     55.20  19%1 <
  30   2  12     39.13    106.20     57.50  19%1 <
  31  -1  14    115.79     69.70     51.20  19%1 <
  31   0  13     42.72     44.50     52.70  19%1 <
  32   0  14    119.41    146.20     54.90  19%1 <
  32   1  13     68.30     36.60     57.60  19%1 <
 -34   0 -12    107.74     76.80     57.20  20%1 <
 -33  -1 -12     79.22     64.10     56.60  20%1 <
 -32  -2 -10    412.09    253.90     57.50  20%1 o
 -32  -1 -11     46.82     70.90     54.00  20%1 <
 -32   0 -12     86.10     -4.20     57.70  20%1 <
 -31   0 -11    114.06    165.20     64.80  20%1 <
 -31   1 -12    144.21     98.60     52.70  20%1 <
 -30  -3  -9     94.96     69.60     60.80  20%1 <
 -30  -2 -10    276.51    400.90     69.10  20%1 o
 -30   2 -12     34.60      9.00     52.20  20%1 <
 -29  -2  -9    254.50    258.70     75.40  20%1 o
 -29  -1 -10    109.64     71.90     71.40  20%1 <
 -29   0 -11     82.65     52.80     56.30  20%1 <
 -28   0 -10    369.50    251.50     67.70  20%1 o
 -28   1 -11    217.02    109.30     73.00  20%1 <
 -27  -3  -8    729.99    759.50     90.10  20%1 o
 -27  -2  -9    439.05    796.00     95.30  20%1 o
 -27   2 -11   1142.90    637.80     87.50  20%1 o
 -27   3 -12      7.83    -22.20     57.00  20%1 <
 -26  -2  -8   1976.50   1479.80    113.90  20%1 o
 -26  -1  -9    122.76     93.10     73.80  20%1 <
 -26   0 -10    122.21    -10.40     76.10  20%1 <
 -26   3 -11     43.24     42.70     56.30  20%1 <
 -25  -4  -7     10.56    -21.40     54.70  20%1 <
 -25   0  -9    316.39    415.70     88.50  20%1 o
 -25   1 -10    234.32    332.10     82.40  20%1 o
 -24  -4  -6    127.36    190.30     74.30  20%1 <
 -24  -3  -7    340.82    330.60     87.50  20%1 o
 -24  -2  -8    982.59    828.80     96.20  20%1 o
 -24   2 -10     60.99      0.50     68.80  20%1 <
 -23  -2  -7    881.48   1111.40    109.00  20%1 o
 -23  -1  -8    707.01    515.50     98.00  20%1 o
 -23   3 -10    431.57    283.60     83.90  20%1 o
 -22   0  -8   1141.50    933.50    113.90  20%1 o
 -22   1  -9     70.21    177.20     86.00  20%1 <
 -22   4 -10    148.20     18.50     57.10  20%1 <
 -21  -4  -5    885.40    684.60     97.40  20%1 o
 -21  -3  -6    996.67   1125.40    111.50  20%1 o
 -21   1  -8    762.08    666.20    101.00  20%1 o
 -21   2  -9    507.16    644.50     96.00  20%1 o
 -20  -2  -6    898.37    926.00    115.20  20%1 o
 -20  -1  -7    223.16    209.20     92.90  20%1 <
 -20   3  -9    112.69    134.80     67.80  20%1 <
 -19   0  -7   2126.20   1667.90    133.30  20%1 o
 -19   1  -8     66.00     99.00     96.30  20%1 <
 -19   4  -9    230.49    262.60     81.20  20%1 o
 -18  -4  -4    221.37    164.30     95.00  20%1 <
 -18  -3  -5    376.77    470.70     98.20  20%1 o
 -18   1  -7     71.07     45.60     93.40  20%1 <
 -18   2  -8     29.94    141.70     87.00  20%1 <
 -17  -2  -5   1005.70   1063.40    127.10  20%1 o
 -17  -1  -6     98.36    248.10    107.10  20%1 <
 -17   3  -8   1528.00   1331.80    118.00  20%1 o
 -16   0  -6   1094.50   1895.70    166.90  20%1 o
 -16   4  -8    166.93    224.40     80.20  20%1 <
 -15  -4  -3    206.03    102.40     93.50  20%1 <
 -15   1  -6   2817.60   2571.00    176.30  20%1 o
 -15   2  -7    318.15    -19.00    104.00  20%1 <
 -14  -2  -4   4035.00   3987.40    183.80  20%1 o
 -14   3  -7   1215.20   1527.30    133.10  20%1 o
 -13   0  -5   8770.40   7405.50    241.10  20%1 o
 -13   4  -7    967.36    672.80    110.90  20%1 o
 -12  -5  -1    224.07    550.50    111.80  20%1 o
 -12  -4  -2   1930.80   2485.20    159.80  20%1 o
 -12   1  -5   7676.50   7715.50    252.40  20%1 o
 -12   5  -7     50.03    186.50     81.70  20%1 <
 -11  -2  -3   5103.40   5537.40    225.90  20%1 o
 -10  -1  -3   3052.30   2694.70    207.10  20%1 o
 -10   4  -6    804.54   1335.70    136.70  20%1 o
  -9  -5   0   2189.90   1919.60    157.90  20%1 o
  -9   1  -4   4355.80   4173.10    229.80  20%1 o
  -9   5  -6    199.01    140.10    104.40  20%1 <
  -8  -3  -1   6131.30   4509.90    220.20  20%1 o
  -8   2  -4   3104.30   1929.30    184.10  20%1 o
  -7  -1  -2  20305.00  19668.00    413.70  20%1 o
  -5  -3   0    848.38   1794.80    218.90  20%1 o
  -5   2  -3   3224.40   2073.60    243.20  20%1 o
  -1   3  -2   2082.80   1880.70    313.80  20%1 o
   2  -2   2  34228.00  34915.30    534.90  20%1 o
   3   4  -1  11778.00  14023.40    388.40  20%1 o
   4  -5   5   2307.20   2652.90    177.80  20%1 o
   4   1   1  53114.00  61928.20    702.60  20%1 o
   4   5  -1   2666.50   3154.70    231.80  20%1 o
   6  -1   3   4076.20   4171.60    304.90  20%1 o
   7  -5   6   2007.60   2006.80    153.80  20%1 o
   7   1   2  21782.00  21438.40    429.20  20%1 o
   8  -3   5    148.79    561.90    140.30  20%1 o
   8   2   2   3724.00   4484.60    255.40  20%1 o
   9  -1   4   3496.10   3246.10    222.90  20%1 o
  10   0   4   3183.50   3478.40    226.40  20%1 o
  11  -4   7    184.01    302.00    105.80  20%1 <
  11  -3   6    463.27    410.20    121.60  20%1 o
  11   2   3   4369.50   5032.70    231.00  20%1 o
  12  -2   6   2452.40   2488.80    159.40  20%1 o
  12   3   3    244.96    205.60    119.30  20%1 <
  13   0   5   8779.50   7783.50    246.60  20%1 o
  13   4   3    180.07    339.80    111.00  20%1 o
  14  -4   8    335.82    404.80     88.70  20%1 o
  14   1   5   7891.80   7781.10    253.30  20%1 o
  14   5   3    626.74    707.50    106.60  20%1 o
  15  -3   8    211.82    305.40    100.80  20%1 o
  15  -2   7    353.11    305.30    110.40  20%1 <
  15   3   4    393.88    513.80    111.50  20%1 o
  16  -1   7    637.13    620.10    115.90  20%1 o
  16   0   6   1202.10   1453.20    152.30  20%1 o
  16   4   4   1567.30   1572.10    126.70  20%1 o
  17  -4   9    279.26    170.90     77.90  20%1 <
  17   1   6    375.26    501.70    116.10  20%1 o
  18  -4  10    391.71    313.30     80.80  20%1 o
  18  -3   9    410.33    438.20     90.90  20%1 o
  18  -2   8     26.56     34.80     93.30  20%1 <
  18   2   6   1070.40   1146.60    122.70  20%1 o
  19  -2   9    653.14    529.60     92.10  20%1 o
  19  -1   8    117.72     32.90     88.00  20%1 <
  19   3   6    139.28    179.80     89.70  20%1 <
  19   4   5    399.63    550.00     93.70  20%1 o
  20   0   8    513.49    370.30    108.80  20%1 o
  20   1   7    527.52    407.10    101.60  20%1 o
  20   4   6     18.23     35.70     76.70  20%1 <
  21  -4  11    290.87    235.80     68.00  20%1 o
  21  -3  10    673.04    734.10     88.00  20%1 o
  21   1   8    404.82    545.70    101.80  20%1 o
  21   2   7    817.24   1077.10    106.50  20%1 o
  22  -3  11    451.47    488.80     80.90  20%1 o
  22  -2  10    976.16    976.40    104.80  20%1 o
  22  -1   9     34.38    144.10     87.10  20%1 <
  22   3   7    116.51    192.70     84.50  20%1 <
  23  -1  10    932.93    863.90    104.20  20%1 o
  23   0   9    416.59    541.30     95.20  20%1 o
  23   4   7     99.45    122.40     65.20  20%1 <
  24  -3  11     50.64    133.60     64.10  20%1 <
  24   1   9     83.83     85.50     74.80  20%1 <
  24   2   8    460.59    370.50     88.40  20%1 o
  25  -3  12     49.55     87.10     66.90  20%1 <
  25  -2  11    221.55    349.60     74.50  20%1 o
  25  -1  10    276.23    232.80     81.50  20%1 <
  25   2   9    377.49    336.40     85.10  20%1 o
  25   3   8    955.27    965.00     97.60  20%1 o
  26  -2  12    178.66    104.60     67.70  20%1 <
  26  -1  11    588.40    788.00     93.30  20%1 o
  26   0  10    171.18   -116.30     69.20  20%1 <
  26   3   9    221.55    232.30     71.50  20%1 o
  27   0  11    212.38    327.80     70.00  20%1 o
  27   1  10    742.48    375.20     86.30  20%1 o
  28  -2  12     28.11     35.10     58.10  20%1 <
  28   1  11     99.42     76.80     64.40  20%1 <
  28   2  10    599.93    493.70     83.80  20%1 o
  28   3   9    439.76    488.40     77.00  20%1 o
  29  -2  13    393.49    366.60     68.70  20%1 o
  29  -1  12    176.03     21.10     64.20  20%1 <
  29   0  11    179.61     34.60     54.70  20%1 <
  29   3  10    351.27    139.50     63.90  20%1 <
  30  -1  13     21.20     42.90     59.80  20%1 <
  30   0  12     64.32    110.60     59.40  20%1 <
  30   1  11     66.22    133.50     64.80  20%1 <
  31   1  12    117.24    231.00     63.30  20%1 o
  31   2  11    146.39     51.10     53.20  20%1 <
  32  -1  13     35.20    103.80     47.50  20%1 <
  33   0  13    123.47     -1.20     51.30  20%1 <
  33   1  12     13.79     34.80     47.90  20%1 <
 -34  -1 -11    106.65    149.50     56.50  21%1 <
 -33  -1 -10    190.04     85.80     59.20  21%1 <
 -33   0 -11    245.67    189.20     56.70  21%1 o
 -33   1 -12     65.81      3.00     51.70  21%1 <
 -32  -2 -10    387.21    253.90     57.50  21%1 o
 -32   1 -11    141.04     50.20     59.40  21%1 <
 -31  -3  -8     84.98     83.40     49.20  21%1 <
 -31  -2  -9     51.70    -10.90     57.20  21%1 <
 -31  -1 -10    646.66    528.00     82.40  21%1 o
 -31   2 -11    243.10    119.30     60.70  21%1 <
 -30  -1  -9    250.67    244.50     80.10  21%1 o
 -30   0 -10    164.96     71.10     59.90  21%1 <
 -30   1 -11    224.27    106.70     60.50  21%1 <
 -29  -3  -8    720.30    532.00     75.80  21%1 o
 -29   1 -10     11.83     -8.90     66.40  21%1 <
 -29   2 -11    106.53     57.20     60.60  21%1 <
 -28  -2  -8     66.38    104.00     71.90  21%1 <
 -28  -1  -9   1071.10    867.50    100.60  21%1 o
 -28   2 -10    737.20    540.30     75.60  21%1 o
 -28   3 -11    148.40    150.80     55.80  21%1 <
 -27   0  -9    364.47    368.40     83.70  21%1 o
 -27   1 -10    223.60    462.80     81.60  21%1 o
 -26  -4  -6     41.75     11.00     57.90  21%1 <
 -26  -3  -7    141.07    173.20     76.80  21%1 <
 -26   1  -9    112.95     89.90     66.60  21%1 <
 -26   2 -10    168.29    306.60     77.40  21%1 o
 -25  -2  -7    213.73     76.10     78.20  21%1 <
 -25  -1  -8    612.72    673.70     98.70  21%1 o
 -25   3 -10    641.74    375.90     79.60  21%1 o
 -24   0  -8     34.93    120.90     82.40  21%1 <
 -24   1  -9    109.82    111.90     81.30  21%1 <
 -23  -4  -5    506.24    379.60     87.30  21%1 o
 -23  -3  -6     47.21    -12.60     77.70  21%1 <
 -23   1  -8    363.98    245.10     89.70  21%1 <
 -23   2  -9     41.43    170.00     73.90  21%1 <
 -22  -2  -6     39.87    179.50     82.20  21%1 <
 -22  -1  -7   1372.40   1222.20    116.90  21%1 o
 -22   3  -9     91.22     21.20     72.30  21%1 <
 -21   0  -7   2950.80   2439.50    146.30  21%1 o
 -21   1  -8    716.28    666.20    101.00  21%1 o
 -21   4  -9     57.98     41.50     64.20  21%1 <
 -20  -4  -4    150.01    157.00     76.70  21%1 <
 -20  -3  -5    157.15    206.30     88.60  21%1 <
 -20   1  -7    758.03    666.30    116.00  21%1 o
 -20   2  -8    351.73    497.30     96.80  21%1 o
 -19  -2  -5   2287.40   2060.60    140.80  21%1 o
 -19  -1  -6   1024.30    747.50    112.30  21%1 o
 -19   3  -8   1272.70   1387.20    117.00  21%1 o
 -18   0  -6     96.49    196.60     98.70  21%1 <
 -18   1  -7     66.11     45.60     93.40  21%1 <
 -18   4  -8     66.04    204.70     73.70  21%1 <
 -17  -4  -3    115.43    216.90     94.90  21%1 <
 -17  -3  -4    132.39    175.60    100.90  21%1 <
 -17   2  -7    221.96    344.80     99.40  21%1 o
 -16  -2  -4    514.69    417.70    111.50  21%1 o
 -16  -1  -5    516.51    776.40    127.50  21%1 o
 -16   3  -7    474.12    115.60     97.30  21%1 <
 -15  -5  -2    391.06    850.70    103.60  21%1 o
 -15   0  -5     25.46     19.90    120.30  21%1 <
 -15   4  -7    364.91    482.80     94.20  21%1 o
 -14  -4  -2   1068.70   1163.50    127.00  21%1 o
 -14  -3  -3    204.93    371.10    108.30  21%1 o
 -14   2  -6    294.62    176.00    111.50  21%1 <
 -13  -2  -3   1956.70   1615.20    157.30  21%1 o
 -13  -1  -4   4031.80   3962.40    208.60  21%1 o
 -13   3  -6    435.25    438.00    107.90  21%1 o
 -12   0  -4    213.07    -89.00    151.90  21%1 <
 -12   4  -6    521.17    752.10    120.50  21%1 o
 -11  -3  -2    281.52    319.40    128.20  21%1 <
 -11   2  -5    630.02    358.10    144.80  21%1 <
 -10  -1  -3   2872.40   2694.70    207.10  21%1 o
 -10   3  -5    629.21    923.10    133.30  21%1 o
  -9   0  -3    599.69    154.00    239.90  21%1 <
  -9   4  -5   3120.60   3002.50    171.50  21%1 o
  -8   2  -4   2918.40   1929.30    184.10  21%1 o
  -7   3  -4    822.07    746.20    152.50  21%1 o
  -6   0  -2    531.65    220.70    322.00  21%1 <
  -4   3  -3   5422.90   4802.70    238.50  21%1 o
  -3   0  -1   9413.70   3721.10    814.80  21%1 o
   1  -4   3   1106.70   1470.70    257.10  21%1 o
   3   0   1   8707.10   2783.80    816.60  21%1 o
   3   4  -1  11112.00  14023.40    388.40  21%1 o
   4  -4   4   7857.20   8474.20    269.20  21%1 o
   5  -2   3   2579.10   1827.90    241.60  21%1 o
   6   0   2    347.42    932.80    327.30  21%1 <
   6   4   0   9938.60   8998.20    283.50  21%1 o
   7  -4   5   2220.90   2950.70    188.60  21%1 o
   7   1   2  20474.00  21438.40    429.20  21%1 o
   7   5   0   1877.10   3140.30    184.80  21%1 o
   8  -2   4   1881.30   1206.40    184.90  21%1 o
   9   4   1   1867.10   2292.70    179.60  21%1 o
  10  -5   7    819.68    833.50    108.00  21%1 o
  10  -4   6    888.36   1252.60    135.50  21%1 o
  10   1   3   4337.50   4175.40    228.90  21%1 o
  10   5   1    918.88    897.50    128.40  21%1 o
  11  -3   6    437.28    410.20    121.60  21%1 o
  11  -2   5    778.61    358.90    139.70  21%1 <
  12  -1   5   7455.00   7647.20    253.40  21%1 o
  12   4   2   2158.40   2633.70    161.50  21%1 o
  13  -4   7   1104.70    936.20    117.20  21%1 o
  13   1   4   4087.10   4523.00    216.10  21%1 o
  13   5   2     72.15    241.30     92.00  21%1 <
  14  -3   7   1658.60   1447.40    134.80  21%1 o
  14  -2   6    271.65    135.60    113.20  21%1 <
  14   2   4   2643.40   3093.60    171.40  21%1 o
  15  -1   6   1819.30   1732.70    169.90  21%1 o
  15   4   3    266.75    178.90     94.20  21%1 <
  16  -4   8    118.69    113.80     76.60  21%1 <
  16   1   5    376.38    700.00    141.80  21%1 o
  16   5   3    117.87    164.90     79.00  21%1 <
  17  -4   9    262.41    170.90     77.90  21%1 <
  17  -3   8   1451.90   1109.90    114.90  21%1 o
  17  -2   7    171.31    326.00    101.80  21%1 o
  17   2   5   1121.70   1137.80    132.40  21%1 o
  18  -1   7     63.81    -58.00    102.50  21%1 <
  18   3   5    572.35    473.40     99.80  21%1 o
  18   4   4    249.25    300.70     94.20  21%1 o
  19   0   7    795.77    875.20    118.60  21%1 o
  19   1   6    666.69    699.90    111.00  21%1 o
  20  -4  10    764.86    643.50     91.30  21%1 o
  20  -3   9    136.19    -20.10     70.20  21%1 <
  20   2   6   1042.80   1083.00    121.40  21%1 o
  21  -2   9    813.60    827.30    108.20  21%1 o
  21  -1   8    765.61    746.10    104.50  21%1 o
  21   3   6    779.34   1000.30    106.70  21%1 o
  22   0   8    570.14    556.10    107.60  21%1 o
  22   1   7   1678.40   1576.30    123.90  21%1 o
  22   4   6    627.78    676.80     91.30  21%1 o
  23  -3  10    142.88    205.80     75.30  21%1 <
  23   1   8    691.74    591.40    101.80  21%1 o
  23   2   7   1040.20   1075.70    109.60  21%1 o
  24  -3  11     47.69    133.60     64.10  21%1 <
  24  -2  10     56.90    149.90     82.50  21%1 <
  24  -1   9     94.81     62.30     79.00  21%1 <
  24   3   7     84.48    175.60     75.50  21%1 <
  25  -1  10    260.27    232.80     81.50  21%1 <
  25   0   9    262.82    452.50     87.60  21%1 o
  25   1   8    183.43    304.50     89.20  21%1 o
  25   4   7     12.70    -32.20     61.60  21%1 <
  26  -3  11     37.85     25.60     53.80  21%1 <
  26   1   9     55.97     49.40     74.70  21%1 <
  26   2   8   1665.10   1317.60    112.20  21%1 o
  27  -3  12     17.96     39.30     51.60  21%1 <
  27  -2  11    846.81    560.10     87.10  21%1 o
  27  -1  10    248.96    282.30     73.10  21%1 o
  27   2   9    665.63    885.30    100.10  21%1 o
  27   3   8    458.37    596.70     83.50  21%1 o
  28  -1  11     69.01    157.30     63.20  21%1 <
  28   0  10    332.33    275.00     73.30  21%1 o
  28   1   9   1365.90   1161.60    101.80  21%1 o
  29   1  10     33.13    103.70     70.70  21%1 <
  29   2   9    411.28    336.90     71.70  21%1 o
  30  -2  12     22.95     62.80     53.80  21%1 <
  30  -1  11    167.02    102.50     61.00  21%1 <
  30   2  10    223.01    241.60     70.10  21%1 o
  30   3   9     49.73     37.10     54.80  21%1 <
  31  -1  12    123.78     89.80     52.70  21%1 <
  31   0  11    140.04    102.50     55.70  21%1 <
  32   0  12     32.26     43.90     45.50  21%1 <
  32   1  11    125.96    139.50     55.80  21%1 <
  32   2  10    179.29    157.90     57.30  21%1 <
  33  -1  12     51.84     -8.80     44.60  21%1 <
  34   0  12     60.19     97.80     53.20  21%1 <
 -35  -1 -10     93.25    111.70     59.80  22%1 <
 -35   0 -11    189.15     73.00     53.20  22%1 <
 -34   0 -10     47.24     18.20     51.20  22%1 <
 -34   1 -11    117.19    229.30     60.40  22%1 o
 -33  -2  -9    116.01     68.90     58.30  22%1 <
 -33   1 -10     33.44     43.50     51.30  22%1 <
 -32  -2  -8    353.31    334.80     73.50  22%1 o
 -32  -1  -9    365.32    285.20     73.10  22%1 o
 -32   0 -10    515.08    372.80     68.50  22%1 o
 -31  -3  -8     75.06     83.40     49.20  22%1 <
 -31   0  -9    191.02    263.00     66.70  22%1 o
 -31   1 -10    521.47    399.70     75.60  22%1 o
 -30  -3  -7    275.60    241.60     62.70  22%1 o
 -30  -2  -8    703.83    536.10     82.60  22%1 o
 -30   2 -10    288.85    339.50     69.60  22%1 o
 -29  -1  -8     99.06     11.10     71.00  22%1 <
 -29   0  -9    600.57    522.30     87.60  22%1 o
 -29   3 -10    207.37    218.60     58.30  22%1 o
 -28  -3  -7     80.71     65.20     62.90  22%1 <
 -28   1  -9   1185.20   1016.00    100.90  22%1 o
 -28   2 -10    638.90    540.30     75.60  22%1 o
 -27  -3  -6    493.20    403.70     76.00  22%1 o
 -27  -2  -7    560.41    622.30     90.60  22%1 o
 -27  -1  -8    844.68    714.00     98.10  22%1 o
 -27   2  -9    707.91    755.90     94.10  22%1 o
 -27   3 -10     40.71    118.50     59.50  22%1 <
 -26  -1  -7    164.26     90.80     84.20  22%1 <
 -26   0  -8     63.19      2.80     75.70  22%1 <
 -25  -4  -5    405.80    390.50     75.80  22%1 o
 -25  -3  -6    557.27    441.50     85.40  22%1 o
 -25   1  -8    399.96    565.40     94.60  22%1 o
 -25   2  -9    146.97    166.10     74.80  22%1 <
 -24  -2  -6    418.48    456.60     88.00  22%1 o
 -24  -1  -7   1303.10    981.80    111.40  22%1 o
 -24   2  -8    547.99    314.90     85.70  22%1 o
 -24   3  -9     44.18    199.80     72.00  22%1 <
 -23   0  -7    282.09    362.50     96.20  22%1 o
 -23   4  -9     18.92    106.60     57.90  22%1 <
 -22  -4  -4     92.74    -11.40     76.60  22%1 <
 -22  -3  -5    385.63    462.50     89.60  22%1 o
 -22   1  -7   1673.00   1449.40    121.40  22%1 o
 -22   2  -8     51.19    165.90     72.70  22%1 <
 -21  -2  -5    516.71    312.20     99.60  22%1 o
 -21  -1  -6   1170.40   1389.20    123.20  22%1 o
 -21   3  -8     74.95    119.50     77.90  22%1 <
 -20   0  -6     79.95    210.80    100.90  22%1 <
 -20   1  -7    666.54    666.30    116.00  22%1 o
 -20   4  -8    173.18     78.80     68.00  22%1 <
 -19  -4  -3    313.67    310.20     94.50  22%1 o
 -19  -3  -4   1564.70   1218.50    121.00  22%1 o
 -19   2  -7     60.64    141.90     94.30  22%1 <
 -18  -1  -5   2048.80   1681.10    139.10  22%1 o
 -18   3  -7    429.28    240.40     86.00  22%1 <
 -17  -5  -2     46.48    129.00     78.90  22%1 <
 -17   0  -5   5016.70   6422.40    218.30  22%1 o
 -17   1  -6     42.69     16.30    103.40  22%1 <
 -17   4  -7    147.93    100.20     79.90  22%1 <
 -16  -3  -3   1761.10   1425.80    133.10  22%1 o
 -16   2  -6    400.27    531.40    106.30  22%1 o
 -15  -1  -4   1953.40   1877.30    159.40  22%1 o
 -15   3  -6    473.14    674.60    108.30  22%1 o
 -14  -5  -1    622.90    468.00     91.90  22%1 o
 -14   1  -5   8448.40   7831.60    246.00  22%1 o
 -13  -3  -2   1989.90   2323.30    159.90  22%1 o
 -13  -2  -3   1701.10   1615.20    157.30  22%1 o
 -13   2  -5    404.83    356.40    124.30  22%1 <
 -12  -1  -3   1406.60   1515.90    177.30  22%1 o
 -11  -5   0    510.55    849.90    121.30  22%1 o
 -11  -4  -1    136.59     53.90    118.50  22%1 <
 -11   1  -4   4938.80   5351.20    238.00  22%1 o
 -11   5  -6    683.12    787.80    107.10  22%1 o
 -10  -2  -2   3279.40   2969.60    203.30  22%1 o
  -9   4  -5   2714.90   3002.50    171.50  22%1 o
  -8  -4   0   2136.00   3321.20    202.50  22%1 o
  -8   1  -3    432.81   1003.80    233.10  22%1 o
  -8   5  -5   2309.40   2327.50    153.10  22%1 o
  -7  -2  -1   1131.70   1779.10    236.60  22%1 o
  -6   4  -4   1679.50   2532.60    190.40  22%1 o
  -5  -4   1    504.28    623.30    211.50  22%1 <
  -5   5  -4   1095.60    903.40    152.30  22%1 o
  -4  -2   0  21628.00  20151.50    435.80  22%1 o
  -3   4  -3   5276.70   6772.70    266.90  22%1 o
   5   3   0   1392.30   1836.00    223.00  22%1 o
   6   0   2    301.81    932.80    327.30  22%1 <
   7  -3   4   1124.40    602.10    144.80  22%1 o
   8  -1   3    273.77    789.10    238.30  22%1 o
   8   3   1   4180.10   4094.80    207.70  22%1 o
   9  -5   6     25.69      2.80     98.30  22%1 <
   9   0   3    505.63    750.30    238.50  22%1 o
  10  -3   5   1492.20   1305.30    143.10  22%1 o
  10   2   2   3859.90   3213.80    208.30  22%1 o
  11  -1   4   6084.60   5415.40    239.70  22%1 o
  11   3   2    273.14    305.80    129.50  22%1 <
  12  -5   7     23.70     52.60     84.90  22%1 <
  12   0   4    184.24     15.80    149.80  22%1 <
  13  -3   6    555.44    595.00    110.70  22%1 o
  13   2   3   1843.60   1761.50    161.90  22%1 o
  14  -1   5   8203.60   7578.90    243.60  22%1 o
  14   3   3    291.86    373.00    107.70  22%1 o
  15   0   5     38.78    219.60    129.80  22%1 <
  15   1   4   1444.70   1737.50    167.30  22%1 o
  16  -4   8    102.74    113.80     76.60  22%1 <
  16  -3   7    187.54    -54.30     93.20  22%1 <
  16   2   4    360.81    224.20    107.20  22%1 <
  17  -2   7    148.08    326.00    101.80  22%1 o
  17  -1   6    119.39    -13.00    105.30  22%1 <
  17   3   4     82.70    303.10    101.50  22%1 <
  18   0   6     73.45     -8.20    101.80  22%1 <
  18   1   5   2205.10   1848.40    135.70  22%1 o
  18   4   4    222.05    300.70     94.20  22%1 o
  19  -4   9    226.07    294.90     80.50  22%1 o
  19  -3   8   1066.10   1096.30    110.10  22%1 o
  19   2   5   1966.90   1945.30    142.30  22%1 o
  20  -2   8    274.04    481.10     89.70  22%1 o
  20  -1   7    509.54    478.20     98.80  22%1 o
  20   3   5    179.46    346.20     86.10  22%1 o
  21  -4   9     83.34     48.10     62.40  22%1 <
  21   0   7   2550.90   2805.40    149.10  22%1 o
  21   1   6    672.32    883.00    112.50  22%1 o
  21   4   5    603.97    524.30     88.60  22%1 o
  22  -4  10     92.84     97.70     58.10  22%1 <
  22  -3   9     71.15     72.90     70.80  22%1 <
  22  -2   8    133.62    162.00     76.30  22%1 <
  22   2   6    143.67    204.20     92.30  22%1 <
  23  -2   9     90.42     32.30     70.10  22%1 <
  23  -1   8    472.00    443.20     91.40  22%1 o
  23   3   6     46.03    108.30     77.00  22%1 <
  23   4   5    331.83    408.00     78.40  22%1 o
  24   0   8     69.97     73.50     82.00  22%1 <
  24   1   7    408.34    599.70     98.30  22%1 o
  24   4   6    213.50    226.30     69.40  22%1 o
  25  -3  10    371.09    367.80     75.00  22%1 o
  25  -2   9     97.82     70.00     71.60  22%1 <
  25   2   7    124.93    -57.50     74.80  22%1 <
  26  -2  10     98.82    128.90     73.60  22%1 <
  26  -1   9     44.58    107.20     71.90  22%1 <
  26   0   8     73.71     95.10     65.20  22%1 <
  26   3   7     60.47    161.40     72.40  22%1 <
  26   4   6     52.16     61.70     58.30  22%1 <
  27   0   9    287.72    333.10     81.40  22%1 o
  27   1   8    502.71    352.30     86.50  22%1 o
  28  -3  11    127.28     27.90     54.80  22%1 <
  28  -2  10    419.18    479.90     82.00  22%1 o
  28   1   9   1186.20   1161.60    101.80  22%1 o
  28   2   8     73.85    141.20     71.40  22%1 <
  29  -2  11     57.38    108.10     58.30  22%1 <
  29  -1  10      8.80     64.20     68.60  22%1 <
  29   0   9    530.27    435.90     77.30  22%1 o
  29   3   8    440.52    308.20     73.90  22%1 o
  30   0  10    177.11     28.60     54.50  22%1 <
  30   1   9    594.54    468.30     82.40  22%1 o
  31  -2  11    207.47    147.40     62.20  22%1 <
  31   1  10    436.94    464.60     76.10  22%1 o
  31   2   9     70.54     86.60     61.30  22%1 <
  31   3   8     22.57     56.60     48.20  22%1 <
  32  -1  11    108.02     80.80     59.00  22%1 <
  32   0  10    550.41    308.60     70.10  22%1 o
  33  -1  12     45.81     -8.80     44.60  22%1 <
  33   0  11    259.27    171.30     57.20  22%1 <
  33   1  10     24.05    -18.40     53.90  22%1 <
  34   1  11    108.02     31.90     50.70  22%1 <
  35   0  11    191.85     93.00     55.50  22%1 <
 -36  -1  -9     67.57    -43.30     50.50  23%1 <
 -36   0 -10     74.98     94.50     46.10  23%1 <
 -35   0  -9    205.15     26.40     55.30  23%1 <
 -35   1 -10    105.74     44.70     47.50  23%1 <
 -34  -2  -8    131.57     69.20     49.30  23%1 <
 -34  -1  -9     81.51     50.60     60.80  23%1 <
 -33  -1  -8    127.84    102.70     51.10  23%1 <
 -33   0  -9    401.35    400.10     76.90  23%1 o
 -32   1  -9    432.41    414.20     69.00  23%1 o
 -32   2 -10     37.72     71.30     55.70  23%1 <
 -31  -2  -7    182.79    138.60     64.70  23%1 <
 -31  -1  -8    427.49    400.00     74.90  23%1 o
 -31   2  -9    112.99    123.50     59.50  23%1 <
 -30   0  -8    218.37    266.40     62.20  23%1 o
 -30   1  -9    141.92    141.10     62.60  23%1 <
 -29  -3  -6    129.87    128.50     59.70  23%1 <
 -29  -2  -7    223.23    166.40     73.30  23%1 <
 -29   1  -8    297.28    114.50     64.80  23%1 <
 -29   2  -9    328.37    154.90     71.80  23%1 <
 -28  -1  -7    431.47    372.20     81.40  23%1 o
 -28   0  -8    855.03    559.40     89.20  23%1 o
 -28   3  -9    529.13    439.40     76.20  23%1 o
 -27  -4  -5     15.96     99.00     60.50  23%1 <
 -27   0  -7     94.21    179.20     76.70  23%1 <
 -27   1  -8    471.09    448.10     84.20  23%1 o
 -26  -3  -5    155.80     43.80     70.80  23%1 <
 -26  -2  -6    333.12    197.20     79.70  23%1 <
 -26   2  -8   1878.80   1146.80    106.90  23%1 o
 -26   3  -9    148.40     77.70     60.20  23%1 <
 -25  -1  -6    941.33    411.60     84.30  23%1 o
 -25   0  -7   1038.60   1100.20    110.30  23%1 o
 -25   3  -8    274.99    349.50     81.10  23%1 o
 -24  -4  -4    104.27    147.40     66.00  23%1 <
 -24  -3  -5    262.23    314.00     81.20  23%1 o
 -24   1  -7    563.99    479.60     94.10  23%1 o
 -24   2  -8    523.16    314.90     85.70  23%1 o
 -23  -2  -5    395.76    448.20     96.30  23%1 o
 -23  -1  -6   1617.00   1303.60    122.00  23%1 o
 -23   2  -7   1251.70   1154.40    115.10  23%1 o
 -23   3  -8    567.98    431.90     79.20  23%1 o
 -22   0  -6    152.90    384.90     90.00  23%1 o
 -22   4  -8     48.81    -15.80     59.30  23%1 <
 -21  -4  -3    394.76    280.50     86.20  23%1 o
 -21  -3  -4    760.95    586.50     98.60  23%1 o
 -21   1  -6    499.54    657.40    102.10  23%1 o
 -21   2  -7    824.74    903.80    102.30  23%1 o
 -20  -1  -5   1579.00   1439.90    123.40  23%1 o
 -20   3  -7     41.63     97.60     79.90  23%1 <
 -19  -4  -3    302.72    310.20     94.50  23%1 o
 -19   0  -5    578.26    597.30    111.00  23%1 o
 -19   1  -6    778.28    532.20    108.30  23%1 o
 -19   4  -7   1214.60    876.10    100.70  23%1 o
 -18  -3  -3    105.69    218.10    102.30  23%1 <
 -18  -2  -4   1552.90   1629.30    129.00  23%1 o
 -18   2  -6    744.10    720.50    106.80  23%1 o
 -17  -1  -4    846.15    941.90    130.20  23%1 o
 -17   3  -6    340.77    299.30     95.50  23%1 o
 -16  -5  -1    243.15    568.10     93.70  23%1 o
 -16  -4  -2    612.40    587.20    107.00  23%1 o
 -16   1  -5    605.07    716.50    124.50  23%1 o
 -15  -2  -3   1825.00   2330.10    163.80  23%1 o
 -15   2  -5   1694.70    982.50    128.20  23%1 o
 -14   0  -4    999.74     35.30    133.90  23%1 <
 -14   4  -6    703.57    831.00    104.80  23%1 o
 -13  -4  -1   1274.90   1255.90    136.10  23%1 o
 -13   1  -4   2664.30   3167.80    190.10  23%1 o
 -13   5  -6    686.95    284.40     90.10  23%1 o
 -12  -2  -2   1247.60   1304.30    162.30  23%1 o
 -12   3  -5    631.83    540.00    117.20  23%1 o
 -11  -5   0    535.40    849.90    121.30  23%1 o
 -11   0  -3   7530.50   7118.00    258.30  23%1 o
 -11   4  -5   1104.10   1133.30    136.00  23%1 o
 -10  -3  -1    508.14    878.30    145.70  23%1 o
 -10   2  -4    767.78    656.60    156.50  23%1 o
  -9  -1  -2   4929.20   3075.00    228.50  23%1 o
  -9   3  -4    198.70    342.90    140.60  23%1 <
  -8  -5   1   1051.70   1498.00    150.90  23%1 o
  -7   2  -3   1358.80    819.70    193.90  23%1 o
  -5   1  -2  46501.00  50683.10    603.30  23%1 o
  -2   5  -3   8004.50   8619.40    286.10  23%1 o
   0   4  -2   7153.10   8493.30    417.90  23%1 o
   2   3  -1   5701.00   8508.70    428.60  23%1 o
   4  -3   3   3086.40   3565.50    217.00  23%1 o
   5  -1   2  49993.00  51769.90    607.80  23%1 o
   6  -5   5    829.62   1137.60    136.50  23%1 o
   7   2   1   1365.30   1786.00    219.70  23%1 o
   8  -1   3    278.50    789.10    238.30  23%1 o
   9  -5   6     23.07      2.80     98.30  23%1 <
   9  -4   5   2714.40   2527.20    162.80  23%1 o
   9   1   2    910.33   1402.20    211.60  23%1 o
   9   5   0   2354.10   1761.90    149.40  23%1 o
  10  -2   4    547.71    568.50    155.30  23%1 o
  11   0   3   7885.10   6841.20    255.40  23%1 o
  11   4   1   1206.30   1242.60    142.50  23%1 o
  12  -4   6    721.32    918.70    119.50  23%1 o
  12   1   3    814.42   1520.30    167.40  23%1 o
  12   5   1    966.88    826.20    115.30  23%1 o
  13  -2   5    824.82    343.00    125.00  23%1 <
  13   3   2   1075.20   1605.60    146.00  23%1 o
  14   0   4    550.85    451.20    138.80  23%1 o
  14   4   2    638.23    949.40    116.60  23%1 o
  15  -4   7    353.40    411.30     93.60  23%1 o
  15  -3   6    341.26    579.30    108.00  23%1 o
  15   1   4   1412.60   1737.50    167.30  23%1 o
  15   5   2    157.68    371.90     92.30  23%1 o
  16  -2   6    353.96    396.80    109.10  23%1 o
  16  -1   5    777.67    891.10    126.70  23%1 o
  16   3   3   2121.90   1568.10    134.70  23%1 o
  17   0   5   5604.40   6045.90    219.50  23%1 o
  17   4   3    158.23    324.00     88.00  23%1 o
  18  -4   8     32.80     83.60     73.60  23%1 <
  18  -3   7    269.24     69.70     86.20  23%1 <
  18   2   4   1379.30   1352.60    126.40  23%1 o
  19  -2   7    144.42    141.20     88.90  23%1 <
  19  -1   6    752.02    626.50    116.70  23%1 o
  19   3   4    945.13    810.70    109.70  23%1 o
  20   0   6    167.47    195.30     99.20  23%1 <
  20   1   5   2104.40   1890.60    130.90  23%1 o
  20   4   4    106.72    161.60     79.90  23%1 <
  21  -4   9     80.40     48.10     62.40  23%1 <
  21  -3   8     18.67     14.10     72.70  23%1 <
  21  -2   7    913.03    809.60    104.40  23%1 o
  21   2   5    309.39    321.30     99.30  23%1 o
  22  -1   7   1715.00   1153.60    117.20  23%1 o
  22   3   5    299.16    430.40     84.80  23%1 o
  23  -4   9     13.43    -43.00     59.40  23%1 <
  23   0   7    371.52    295.30     94.00  23%1 o
  23   1   6   1829.30   1623.20    126.80  23%1 o
  23   4   5    314.15    408.00     78.40  23%1 o
  24  -3   9     31.76     50.10     71.90  23%1 <
  24  -2   8    521.49    463.40     84.40  23%1 o
  24   2   6    590.61    254.70     86.80  23%1 <
  25  -1   8    307.62    336.50     89.80  23%1 o
  25   0   7    639.78    887.80     99.90  23%1 o
  25   3   6    382.35    533.20     86.90  23%1 o
  25   4   5    260.16    341.60     72.50  23%1 o
  26   0   8     70.33     95.10     65.20  23%1 <
  26   1   7     62.58    275.00     85.90  23%1 o
  27  -3  10    181.12    133.20     59.80  23%1 <
  27  -2   9    662.29    874.80     95.70  23%1 o
  27   2   7    594.53    537.20     85.40  23%1 o
  27   3   6    325.12    435.40     73.90  23%1 o
  28  -1   9   1056.10   1040.20     98.20  23%1 o
  28   0   8    921.03    457.90     87.10  23%1 o
  28   3   7     73.99    107.40     61.10  23%1 <
  29  -3  10    150.89     40.50     52.70  23%1 <
  29   0   9    511.27    435.90     77.30  23%1 o
  29   1   8     51.76     96.30     71.60  23%1 <
  29   2   7    313.14    463.00     78.40  23%1 o
  30  -2  10    293.70    251.70     65.70  23%1 o
  30  -1   9    281.86    361.50     77.40  23%1 o
  30   2   8    523.54    433.50     76.70  23%1 o
  30   3   7    322.87    140.10     59.00  23%1 <
  31  -1  10    513.24    292.80     75.80  23%1 o
  31   0   9    117.89    182.60     66.30  23%1 <
  31   3   8     23.29     56.60     48.20  23%1 <
  32   1   9    427.50    289.20     72.10  23%1 o
  32   2   8    244.80    193.10     60.30  23%1 o
  33  -1  10     24.17     37.90     48.70  23%1 <
  33   2   9    108.33    139.80     49.10  23%1 <
  34  -1  11     41.37     50.40     49.30  23%1 <
  34   0  10     29.63     14.60     56.30  23%1 <
  34   1   9    133.11     95.90     53.00  23%1 <
  35   1  10     92.62    105.80     49.80  23%1 <
 -37  -1  -8    205.12    166.40     57.10  24%1 <
 -37   0  -9     40.78     19.20     39.00  24%1 <
 -36   1  -9     69.90     -7.30     45.40  24%1 <
 -35  -2  -7     14.20     12.30     49.30  24%1 <
 -35  -1  -8     75.54     57.30     46.70  24%1 <
 -34   0  -8     16.98     51.90     50.00  24%1 <
 -34   1  -9    433.53    266.90     61.40  24%1 o
 -33  -2  -7     21.04     36.10     55.50  24%1 <
 -33   1  -8     64.43     51.40     52.80  24%1 <
 -33   2  -9    170.91     74.40     56.80  24%1 <
 -32  -1  -7    119.69     80.70     57.50  24%1 <
 -32   0  -8    966.83    845.50     88.10  24%1 o
 -31  -3  -6    364.05    313.20     63.40  24%1 o
 -31   1  -8    253.33    185.10     64.00  24%1 <
 -31   2  -9    102.85    123.50     59.50  24%1 <
 -30  -2  -6    249.66    358.00     73.00  24%1 o
 -30  -1  -7    528.58    583.60     85.90  24%1 o
 -30   2  -8    552.66    593.70     74.40  24%1 o
 -30   3  -9     24.22    -11.40     52.50  24%1 <
 -29   0  -7     96.58     49.40     62.60  24%1 <
 -29   1  -8    305.16    114.50     64.80  24%1 <
 -28  -3  -5    166.56    151.80     69.40  24%1 <
 -28  -2  -6    272.26    241.50     73.50  24%1 o
 -28   1  -7    463.15    308.90     80.30  24%1 o
 -28   2  -8     77.00    105.90     69.70  24%1 <
 -27  -2  -5    447.96    366.40     78.20  24%1 o
 -27  -1  -6    975.87    706.80     97.00  24%1 o
 -27   3  -8    775.37    666.80     80.40  24%1 o
 -26  -4  -4     31.16     35.20     57.70  24%1 <
 -26   0  -6     67.78    114.80     80.80  24%1 <
 -26   1  -7     91.54     63.40     73.80  24%1 <
 -25  -3  -4    168.85    231.40     73.70  24%1 o
 -25  -2  -5    416.23    412.70     84.00  24%1 o
 -25   2  -7    304.73    177.90     86.70  24%1 <
 -24  -1  -5    255.29     94.20     85.70  24%1 <
 -24   0  -6     53.63    147.50     80.30  24%1 <
 -24   3  -7    206.85    231.00     75.10  24%1 o
 -24   4  -8    244.85    139.20     61.30  24%1 <
 -23  -4  -3    227.39    337.40     82.80  24%1 o
 -23  -3  -4    163.98    113.20     78.40  24%1 <
 -23   1  -6    688.95    841.00    106.80  24%1 o
 -23   2  -7   1227.40   1154.40    115.10  24%1 o
 -22  -2  -4    136.71     49.00     92.60  24%1 <
 -22  -1  -5    218.48    218.20     93.10  24%1 <
 -22   3  -7    146.59    214.60     76.60  24%1 <
 -21   0  -5   2071.40   1810.50    135.50  24%1 o
 -21   1  -6    476.29    657.40    102.10  24%1 o
 -21   4  -7    245.91    232.40     66.00  24%1 o
 -20  -3  -3    285.53    210.40     86.60  24%1 <
 -20  -2  -4    662.31    860.50    115.80  24%1 o
 -20   2  -6   1263.70    788.30    107.90  24%1 o
 -19  -1  -4    536.43    423.10    112.20  24%1 o
 -19   3  -6    252.70     68.80     84.60  24%1 <
 -18  -4  -2    344.62    656.30     97.60  24%1 o
 -18   1  -5   1388.30   1045.90    119.60  24%1 o
 -17  -2  -3   2813.40   3076.10    163.90  24%1 o
 -17   2  -5    602.35    552.40    109.90  24%1 o
 -16  -5  -1    237.70    568.10     93.70  24%1 o
 -16   0  -4    453.28    359.40    126.00  24%1 <
 -16   4  -6    268.28    365.50     96.60  24%1 o
 -15  -3  -2    200.78    586.20    109.30  24%1 o
 -14  -1  -3   1548.50   1765.80    174.70  24%1 o
 -14   3  -5    166.96    302.30    104.70  24%1 <
 -13  -5   0    903.66    770.80    106.70  24%1 o
 -13   4  -5   1093.60   1061.80    121.10  24%1 o
 -12   2  -4   1220.10    838.80    152.90  24%1 o
 -11  -1  -2   1268.50    888.00    166.00  24%1 o
 -10  -4   0    930.29    677.60    136.30  24%1 o
 -10   1  -3   2159.70   2503.30    204.00  24%1 o
 -10   5  -5   1299.70   1465.00    128.50  24%1 o
  -9  -2  -1   2993.20   2903.40    212.80  24%1 o
  -8   0  -2  17360.00  13993.00    371.20  24%1 o
  -8   4  -4   5979.30   6379.10    224.70  24%1 o
  -7  -3   0   1772.00   1640.10    184.50  24%1 o
  -6  -1  -1  35865.00  42051.10    566.30  24%1 o
  -6   3  -3    997.67   1413.30    178.50  24%1 o
  -4   2  -2   8891.90   7584.00    329.80  24%1 o
   3  -5   4    257.00    471.30    155.50  24%1 o
   4   2   0  17077.00  16519.40    410.20  24%1 o
   6  -4   4   1494.80   1540.90    173.30  24%1 o
   6   1   1  37481.00  43853.80    572.50  24%1 o
   7  -2   3    773.89   1187.50    199.10  24%1 o
   8   0   2  18989.00  15881.50    400.70  24%1 o
   8   4   0   1823.60   2504.20    183.80  24%1 o
   9  -3   4    423.47    797.20    132.70  24%1 o
   9   5   0   2205.10   1761.90    149.40  24%1 o
  10  -1   3   3418.20   3291.00    212.50  24%1 o
  10   3   1   1159.60    996.90    150.10  24%1 o
  11  -5   6    720.45    740.80     99.20  24%1 o
  12  -3   5   1727.00   1280.80    127.40  24%1 o
  12   2   2    477.99   1056.80    156.70  24%1 o
  13  -1   4   3350.10   3715.30    204.10  24%1 o
  14  -4   6    562.37    716.20    109.70  24%1 o
  14   1   3    926.06   1402.60    170.60  24%1 o
  14   5   1    858.34    738.70    102.80  24%1 o
  15  -2   5    968.20    651.30    121.30  24%1 o
  15   2   3   2453.40   3223.50    171.60  24%1 o
  16   0   4    201.55    338.00    127.00  24%1 <
  16   4   2    258.32    475.60    104.40  24%1 o
  17  -4   7    217.11    243.70     81.00  24%1 o
  17  -3   6   1511.50    786.20    111.30  24%1 o
  17   1   4    547.07    509.70    133.10  24%1 o
  17   5   2     44.48    -13.70     79.50  24%1 <
  18  -2   6    270.87    258.40    101.40  24%1 <
  18  -1   5   1735.80   1839.10    135.90  24%1 o
  18   3   3    600.96    479.10    108.60  24%1 o
  19   0   5    346.50    294.70    104.50  24%1 <
  19   4   3    491.56    389.70     93.70  24%1 o
  20  -4   8    245.80    140.70     68.00  24%1 <
  20  -3   7     64.89    193.80     78.90  24%1 <
  20   2   4    377.01    565.50    106.60  24%1 o
  21  -1   6    674.31    789.50    105.20  24%1 o
  21   3   4    135.18    232.40     87.70  24%1 <
  22  -4   8     17.85     28.00     54.50  24%1 <
  22   0   6   1108.80    912.70    115.30  24%1 o
  22   1   5    129.81    263.80     94.20  24%1 <
  22   4   4    434.97    220.70     78.00  24%1 <
  23  -3   8    152.06    101.50     73.40  24%1 <
  23  -2   7    811.49    761.20     97.10  24%1 o
  23   2   5    226.79    233.20     81.90  24%1 <
  24  -1   7    989.48   1060.10    110.60  24%1 o
  24   0   6     41.22     67.70     82.50  24%1 <
  24   3   5    253.24    211.00     72.20  24%1 <
  24   4   4     55.15    154.80     68.70  24%1 <
  25  -3   8    530.65    654.20     84.00  24%1 o
  25   1   6    980.64    734.10    101.60  24%1 o
  26  -3   9    285.12    103.40     61.90  24%1 <
  26  -2   8   1336.60   1088.50    100.40  24%1 o
  26  -1   7    111.74     96.50     78.10  24%1 <
  26   2   6    342.04    351.80     78.30  24%1 o
  26   3   5    200.37    222.80     75.00  24%1 <
  27  -1   8    268.86    257.90     81.70  24%1 o
  27   0   7     76.90     93.50     73.70  24%1 <
  27   4   5     36.43     67.50     55.60  24%1 <
  28  -3   9    335.46    331.50     71.20  24%1 o
  28   1   7    591.55    405.50     84.20  24%1 o
  28   2   6    246.68    137.30     63.30  24%1 <
  29  -2   9    139.59     84.80     68.40  24%1 <
  29  -1   8    104.96    132.40     69.30  24%1 <
  29   2   7    324.64    463.00     78.40  24%1 o
  29   3   6     68.87    127.40     57.80  24%1 <
  30   0   8    331.72    208.50     75.50  24%1 <
  30   1   7    554.40    375.00     83.50  24%1 o
  31  -2   9     82.72     57.40     55.30  24%1 <
  31   1   8    518.05    313.90     80.20  24%1 o
  31   2   7    169.49    201.70     68.20  24%1 <
  32  -2  10    149.95     68.60     57.10  24%1 <
  32  -1   9    410.44    321.80     64.40  24%1 o
  32   0   8   1156.70    889.50     95.10  24%1 o
  33   0   9    523.70    228.00     73.30  24%1 o
  33   1   8    152.82     42.80     50.60  24%1 <
  34   2   8    213.06    227.40     61.10  24%1 o
  35  -1  10     24.04     47.80     49.00  24%1 <
  35   0   9    249.05     15.50     56.90  24%1 <
  36   0  10     35.23     27.70     53.00  24%1 <
  36   1   9     40.76     52.70     45.80  24%1 <
 -37   1  -8    140.73    224.00     50.80  25%1 o
 -36  -2  -6    100.63     55.70     53.20  25%1 <
 -36  -1  -7    115.41     65.10     51.90  25%1 <
 -36   0  -8    356.78    294.20     63.90  25%1 o
 -35   0  -7    142.37     53.80     57.50  25%1 <
 -35   1  -8     91.19    137.80     59.50  25%1 <
 -34  -2  -6     31.02     26.30     53.50  25%1 <
 -34  -1  -7    399.95    263.60     70.80  25%1 o
 -34   2  -8    103.33     88.40     51.70  25%1 <
 -33  -1  -6    884.40    813.70     87.30  25%1 o
 -33   0  -7     38.61    125.20     58.10  25%1 <
 -33   1  -8     60.49     51.40     52.80  25%1 <
 -32  -3  -5    169.33    223.30     57.20  25%1 o
 -32  -2  -6    201.90    251.00     67.00  25%1 o
 -32   1  -7    182.78    130.90     60.00  25%1 <
 -32   2  -8    647.91    474.90     72.80  25%1 o
 -31  -1  -6     75.02    264.00     72.90  25%1 o
 -31   0  -7    185.61    226.60     66.40  25%1 o
 -31   3  -8     46.26     71.10     50.20  25%1 <
 -30  -3  -5     19.77    109.30     55.50  25%1 <
 -30   0  -6     61.89     22.00     68.40  25%1 <
 -30   1  -7    863.18    719.50     92.80  25%1 o
 -29  -2  -5    602.67    608.70     85.10  25%1 o
 -29  -1  -6    366.40    540.80     83.50  25%1 o
 -29   2  -7    266.39    266.70     67.40  25%1 o
 -29   3  -8    661.54    519.50     79.30  25%1 o
 -28   0  -6    336.54    524.70     88.60  25%1 o
 -27  -4  -3     57.71    146.40     61.30  25%1 <
 -27  -3  -4    251.75    212.30     75.20  25%1 <
 -27  -2  -5    423.07    366.40     78.20  25%1 o
 -27   1  -6    895.24    702.70     93.00  25%1 o
 -27   2  -7    799.05    764.50     92.10  25%1 o
 -26  -1  -5    275.79    318.60     87.80  25%1 o
 -26   3  -7     84.82    173.90     64.20  25%1 <
 -25  -4  -3    112.77    114.60     68.60  25%1 <
 -25   0  -5   1185.60    880.70    109.00  25%1 o
 -25   1  -6    837.79    537.00     97.00  25%1 o
 -25   4  -7     22.54     25.10     54.30  25%1 <
 -24  -2  -4    183.64    383.90     90.20  25%1 o
 -24   2  -6    245.91    265.20     78.80  25%1 o
 -24   3  -7    186.62    231.00     75.10  25%1 o
 -23   0  -5    664.37    593.90     99.70  25%1 o
 -23   4  -7    128.87    211.30     68.60  25%1 o
 -22  -3  -3     51.04    115.90     83.60  25%1 <
 -22   1  -5    171.79    150.80     92.10  25%1 <
 -22   2  -6    570.57    570.10     90.50  25%1 o
 -21  -1  -4    671.12    748.80    112.10  25%1 o
 -21   3  -6    836.20    540.00     95.00  25%1 o
 -20  -4  -2    310.37    365.10     84.40  25%1 o
 -20   1  -5   1212.90   1142.30    118.00  25%1 o
 -20   4  -6     26.00    153.50     68.00  25%1 <
 -19  -2  -3    960.60    939.30    115.10  25%1 o
 -19   2  -5   1018.80   1165.40    115.00  25%1 o
 -18  -5  -1    195.68    294.10     83.50  25%1 o
 -18   0  -4   1391.80   1130.80    135.50  25%1 o
 -18   4  -6    197.28    108.20     77.20  25%1 <
 -17  -3  -2    189.70    226.70    100.80  25%1 <
 -17   1  -4    498.56    673.70    118.10  25%1 o
 -16  -1  -3   1426.60   1173.40    158.40  25%1 o
 -16   3  -5    506.57    463.90    106.60  25%1 o
 -15  -5   0     36.54    155.90     89.20  25%1 <
 -15  -4  -1    386.52    382.00    106.10  25%1 o
 -15   1  -4    711.96    990.10    154.20  25%1 o
 -15   4  -5    477.34    618.50    103.20  25%1 o
 -14  -2  -2    749.19   1566.40    152.50  25%1 o
 -14   2  -4   2828.40   2510.30    162.40  25%1 o
 -13   0  -3   1332.80    574.00    159.10  25%1 o
 -12  -3  -1   1050.80   1530.10    146.70  25%1 o
 -12   1  -3   1241.60   1331.50    178.00  25%1 o
 -12   5  -5     93.20    197.00     90.60  25%1 <
 -11  -1  -2   1179.70    888.00    166.00  25%1 o
 -11   3  -4   1704.20   1732.50    154.40  25%1 o
 -10  -5   1    164.12    497.00    123.30  25%1 o
 -10   4  -4   1984.60   1900.00    144.90  25%1 o
  -9   2  -3   1263.30   1545.30    188.90  25%1 o
  -7   1  -2  14834.00  15779.50    389.00  25%1 o
  -7   5  -4    314.02    363.90    112.40  25%1 o
  -5  -5   2   1034.70   1586.60    200.80  25%1 o
  -5   4  -3    305.20    444.50    160.20  25%1 <
  -2  -4   2  13633.00  16437.90    577.10  25%1 o
  -2   1  -1 278940.00 277720.00   1328.50  25%1 o
   1  -3   2   1562.90   2809.30    305.80  25%1 o
   2  -1   1 287150.00 273482.00   1315.20  25%1 o
   4  -2   2   7954.60   9235.00    342.30  25%1 o
   6   5  -1    861.52    888.60    159.10  25%1 o
   7   3   0   1171.20   1310.20    178.30  25%1 o
   8  -5   5   1843.50   1435.70    135.00  25%1 o
   9   2   1   1732.50   1907.40    201.80  25%1 o
  11  -4   5    588.03    815.40    118.50  25%1 o
  11   1   2   1817.60    972.10    183.00  25%1 o
  11   5   0    321.40    552.80    110.80  25%1 o
  12  -2   4    162.66    428.90    134.60  25%1 o
  13  -5   6    390.28    604.80     90.80  25%1 o
  13   0   3   1300.70    685.30    170.60  25%1 o
  13   4   1    845.34    951.40    124.60  25%1 o
  14  -3   5     85.14     83.50    104.00  25%1 <
  14   2   2   4494.10   2726.60    174.80  25%1 o
  14   5   1    833.72    738.70    102.80  25%1 o
  15  -1   4   1428.20   1513.60    159.90  25%1 o
  15   3   2   1944.30   2206.70    150.40  25%1 o
  16  -4   6     58.13     87.50     84.80  25%1 <
  16   1   3    664.66    966.90    144.90  25%1 o
  17  -2   5    685.76    905.70    120.20  25%1 o
  17   2   3   1512.60   1998.90    147.70  25%1 o
  18   0   4    443.95    728.90    129.90  25%1 o
  18   4   2    584.55    783.70    109.30  25%1 o
  19  -4   7    193.20    248.90     78.30  25%1 o
  19  -3   6    522.53    342.90     91.00  25%1 o
  19   1   4   1219.70   1145.30    135.30  25%1 o
  20  -2   6    440.90    611.40     93.30  25%1 o
  20  -1   5    810.89   1001.90    116.00  25%1 o
  20   3   3    296.69    282.70     92.30  25%1 o
  21  -4   7    168.75    192.10     74.50  25%1 <
  21   0   5   1705.10   1528.60    121.90  25%1 o
  21   1   4    579.66    584.10    106.30  25%1 o
  21   4   3    276.85    269.30     83.30  25%1 o
  22  -3   7     33.01     46.30     75.70  25%1 <
  22  -2   6    647.40    454.00    100.90  25%1 o
  22   2   4    162.90    234.40     93.80  25%1 <
  23  -1   6   1341.00   1339.10    120.00  25%1 o
  23   0   5    574.13    620.90     99.60  25%1 o
  23   3   4    171.19    342.50     88.90  25%1 o
  23   4   3    379.67    485.00     77.10  25%1 o
  24  -4   8    135.05    107.70     61.70  25%1 <
  24  -3   7    265.78    136.50     78.10  25%1 <
  24   1   5    682.28    557.70     87.50  25%1 o
  25  -2   7    387.12    289.80     82.30  25%1 o
  25  -1   6    406.72    435.50     96.50  25%1 o
  25   2   5    851.82    682.90     96.60  25%1 o
  25   3   4    142.65    212.70     78.30  25%1 <
  26  -1   7    105.17     96.50     78.10  25%1 <
  26   0   6     54.42    129.10     80.70  25%1 <
  26   4   4    157.86    130.70     64.20  25%1 <
  27  -3   8    510.27    480.40     73.70  25%1 o
  27   1   6    355.25    480.60     79.80  25%1 o
  27   2   5    562.76    534.40     88.10  25%1 o
  28  -2   8     29.45     77.30     69.00  25%1 <
  28  -1   7    325.63    132.00     78.60  25%1 <
  28   3   5    146.67    137.20     64.60  25%1 <
  29   0   7    259.12    141.90     69.90  25%1 <
  29   1   6    621.33    627.50     91.60  25%1 o
  30  -3   9     29.71     73.80     56.50  25%1 <
  30  -2   8    788.94    526.00     80.10  25%1 o
  30   2   6    450.65    316.50     77.00  25%1 o
  31  -1   8    209.62    153.20     65.00  25%1 <
  31   0   7    298.93    294.10     77.60  25%1 o
  31   3   6    189.05    220.20     62.30  25%1 o
  32   1   7    198.50    202.00     73.20  25%1 <
  32   2   6    239.13    274.10     68.70  25%1 o
  33  -2   9    111.89     33.40     56.10  25%1 <
  33  -1   8    114.55     93.90     55.20  25%1 <
  33   2   7    161.02    191.70     56.20  25%1 o
  34  -1   9     54.63     22.80     55.20  25%1 <
  34   0   8     25.26    106.20     48.60  25%1 <
  34   1   7    392.34    240.10     68.20  25%1 o
  35   1   8     36.67     63.50     53.70  25%1 <
  35   2   7     51.04     33.30     44.40  25%1 <
  36  -1   9     32.32      2.60     44.50  25%1 <
  36   0   8    131.77    131.10     58.70  25%1 <
  37   0   9     40.64     56.30     45.20  25%1 <
  37   1   8     92.72     28.30     46.90  25%1 <
 -37  -1  -6    118.40     23.80     58.60  26%1 <
 -37   0  -7     40.19     31.50     54.00  26%1 <
 -36   1  -7    160.45    146.30     57.20  26%1 <
 -35  -2  -5     41.93     42.20     48.30  26%1 <
 -35  -1  -6     81.68     -3.30     47.30  26%1 <
 -35   2  -7     39.73      1.00     48.30  26%1 <
 -34   0  -6     36.89    -11.80     58.50  26%1 <
 -34   1  -7    444.89    326.50     69.30  26%1 o
 -33  -3  -4     17.90     80.90     51.00  26%1 <
 -33  -2  -5    315.53    218.20     69.30  26%1 o
 -33  -1  -6    945.90    813.70     87.30  26%1 o
 -33   2  -7     38.55      3.50     54.00  26%1 <
 -32  -1  -5    146.86    188.00     69.80  26%1 <
 -32   0  -6    960.00    648.70     88.00  26%1 o
 -31  -3  -4    152.88    142.00     64.20  26%1 <
 -31  -2  -5    193.71    -27.90     68.80  26%1 <
 -31   1  -6    274.15    245.30     78.00  26%1 o
 -31   2  -7    272.39    267.00     67.30  26%1 o
 -30  -1  -5    231.04    193.80     69.20  26%1 <
 -30   3  -7    217.22    168.90     54.90  26%1 o
 -29  -3  -4     54.51    128.40     64.40  26%1 <
 -29   0  -5   1818.80   1440.40    108.60  26%1 o
 -29   1  -6    346.11    477.90     80.30  26%1 o
 -28  -2  -4    170.75     65.80     73.30  26%1 <
 -28  -1  -5    615.65    755.40     93.10  26%1 o
 -28   2  -6    264.27    117.70     67.90  26%1 <
 -28   3  -7     95.14     67.10     59.10  26%1 <
 -27  -4  -3     61.12    146.40     61.30  26%1 <
 -27   0  -5    446.07    677.00     94.40  26%1 o
 -26  -3  -3    475.80    455.40     84.60  26%1 o
 -26  -2  -4    309.64    288.60     82.90  26%1 o
 -26   1  -5    868.83    604.30    100.00  26%1 o
 -26   2  -6    195.09    139.50     73.10  26%1 <
 -25  -1  -4    564.24    391.00     95.70  26%1 o
 -25   0  -5   1257.50    880.70    109.00  26%1 o
 -25   3  -6    493.76    356.20     78.20  26%1 o
 -24  -4  -2    245.39    180.10     68.70  26%1 <
 -24  -3  -3    429.99    441.80     90.40  26%1 o
 -24   1  -5    337.62    195.10     83.30  26%1 <
 -23  -2  -3    493.59    456.50     92.20  26%1 o
 -23  -1  -4    881.99    995.70    114.60  26%1 o
 -23   2  -5    152.75     83.00     84.80  26%1 <
 -23   3  -6     26.30     69.10     68.90  26%1 <
 -22  -4  -2     80.70     69.00     77.50  26%1 <
 -22   0  -4    751.16    959.40    111.10  26%1 o
 -22   4  -6    200.90    311.40     72.50  26%1 o
 -21  -3  -2    583.89    558.10     98.80  26%1 o
 -21  -2  -3    716.62   1326.40    127.20  26%1 o
 -21   2  -5     64.74    113.60     77.30  26%1 <
 -20  -1  -3    741.69   1001.90    120.40  26%1 o
 -20   0  -4    614.93    545.60    112.90  26%1 o
 -20   3  -5    240.01    169.60     82.80  26%1 <
 -19  -4  -1    611.86    565.80     91.20  26%1 o
 -19  -3  -2   1164.70   1159.40    123.10  26%1 o
 -19   1  -4    166.92    184.20     99.10  26%1 <
 -18  -1  -3    634.41   1157.20    143.30  26%1 o
 -18   3  -5    312.78    410.30     98.90  26%1 o
 -17  -5   0    311.43    400.50     84.80  26%1 o
 -17  -4  -1    138.73    227.80     96.60  26%1 <
 -17   0  -3   6394.00   5847.20    228.20  26%1 o
 -17   4  -5     63.42     93.70     72.20  26%1 <
 -16  -2  -2   3693.30   4462.70    197.60  26%1 o
 -16   2  -4    381.19    242.70    100.80  26%1 <
 -15   0  -3   1213.30    883.60    163.30  26%1 o
 -14  -3  -1   3577.70   2940.90    172.50  26%1 o
 -14   1  -3   1731.40   1742.20    173.90  26%1 o
 -14   5  -5    101.75     60.30     72.30  26%1 <
 -13  -1  -2   3921.10   3390.90    201.50  26%1 o
 -13   3  -4    139.55    159.90    103.80  26%1 <
 -12  -4   0    739.62   1015.20    133.70  26%1 o
 -11  -2  -1   1029.20   1910.40    185.60  26%1 o
 -11   2  -3   2645.90   2679.30    184.30  26%1 o
 -10   0  -2   2470.00   2993.00    244.40  26%1 o
  -9  -3   0   1773.20   1091.90    168.90  26%1 o
  -9   5  -4    230.17    260.00    104.50  26%1 <
  -8  -1  -1  30812.00  32161.60    489.70  26%1 o
  -8   3  -3    512.66    597.00    141.40  26%1 o
  -7  -4   1   5067.50   5819.30    236.10  26%1 o
  -6  -2   0   1049.90   2146.80    257.60  26%1 o
  -5   0  -1  12468.00  10247.30    451.80  26%1 o
  -4  -3   1   1957.50   1684.00    252.00  26%1 o
  -3  -1   0  49958.00  46217.10    685.10  26%1 o
   3  -4   3   5687.60   6460.30    261.60  26%1 o
   5  -5   4   1005.80    724.80    140.90  26%1 o
   5   0   1  16875.00  12340.00    492.60  26%1 o
   5   4  -1    381.97    787.90    199.10  26%1 o
   6  -3   3    698.18   1254.30    179.20  26%1 o
   7  -1   2   9455.40   9902.00    346.20  26%1 o
   8  -4   4   4912.40   5665.10    222.00  26%1 o
   8   1   1  29600.00  32868.40    501.30  26%1 o
   9  -2   3   8636.50   8419.10    277.30  26%1 o
  10  -5   5   1508.10   1165.60    121.60  26%1 o
  10   0   2   1356.30   2658.60    252.70  26%1 o
  10   4   0    551.24    480.40    134.30  26%1 o
  11  -3   4   2364.20   2037.90    157.50  26%1 o
  12  -1   3   1823.70   2332.30    185.60  26%1 o
  12   3   1   1929.30   1721.40    151.00  26%1 o
  13  -4   5   1200.00   1135.90    122.40  26%1 o
  13   1   2   1978.40   1802.40    181.00  26%1 o
  14  -2   4    757.16    858.70    138.20  26%1 o
  15   0   3   1055.40   1003.50    158.90  26%1 o
  15   4   1    139.75    394.00    105.50  26%1 o
  16  -3   5   1151.50   1028.00    121.80  26%1 o
  16   2   2   7060.20   7498.30    236.70  26%1 o
  16   5   1    502.68    677.20     98.00  26%1 o
  17  -1   4   1820.90   1536.20    139.20  26%1 o
  17   3   2     63.28    -17.50     99.60  26%1 <
  18  -4   6     55.04    193.30     80.10  26%1 <
  18   1   3   1448.00   2343.20    166.70  26%1 o
  19  -2   5   2460.70   1645.60    126.80  26%1 o
  19   2   3   1295.60   1396.90    120.60  26%1 o
  20   0   4    567.93    479.40    106.80  26%1 o
  20   4   2    283.78    178.70     83.10  26%1 <
  21  -3   6    430.71    473.10     96.30  26%1 o
  21   1   4    606.74    584.10    106.30  26%1 o
  21   2   3   1317.70   1485.40    130.50  26%1 o
  22  -1   5    148.94     -2.50    101.10  26%1 <
  22   3   3    234.15    262.30     84.60  26%1 o
  23  -4   7     57.47    111.90     65.00  26%1 <
  23   1   4    537.27    710.60    109.40  26%1 o
  23   4   3    399.50    485.00     77.10  26%1 o
  24  -3   7    275.84    136.50     78.10  26%1 <
  24  -2   6    470.93    257.60     93.60  26%1 <
  24   2   4    124.55     22.00     78.80  26%1 <
  25  -1   6    429.92    435.50     96.50  26%1 o
  25   0   5   1272.30   1120.20    111.90  26%1 o
  25   4   3    224.11     34.30     64.10  26%1 <
  26  -3   7     73.49    128.50     64.70  26%1 <
  26   1   5    169.53    264.60     86.40  26%1 o
  26   2   4     92.73    140.80     75.30  26%1 <
  27  -2   7    558.92    448.10     86.40  26%1 o
  27  -1   6   1360.30   1050.20    105.90  26%1 o
  27   3   4    183.10     97.00     77.80  26%1 <
  28   0   6    338.83    468.60     89.40  26%1 o
  28   1   5    362.56    415.20     93.20  26%1 o
  29  -3   8    360.62    201.50     68.30  26%1 <
  29  -2   7    350.89    277.30     77.00  26%1 o
  29   2   5    330.87    346.80     76.30  26%1 o
  29   3   4     29.62    105.30     65.80  26%1 <
  30  -1   7    636.72    499.70     76.60  26%1 o
  30   0   6     43.56     68.90     59.00  26%1 <
  30   3   5     20.98     31.40     55.10  26%1 <
  31  -3   8     21.65      0.20     51.30  26%1 <
  31   1   6    121.30    106.80     72.00  26%1 <
  31   2   5    126.56    126.90     61.10  26%1 <
  32  -2   8    282.19    227.60     67.60  26%1 o
  32  -1   7    184.24    124.70     59.70  26%1 <
  32   3   5    121.76    189.40     58.90  26%1 o
  33   0   7     45.84     65.40     62.50  26%1 <
  33   1   6    696.89    563.70     86.60  26%1 o
  34  -2   8     39.44     28.50     46.30  26%1 <
  34   2   6     15.37    -32.20     53.70  26%1 <
  35  -1   8    114.25     99.40     60.50  26%1 <
  35   0   7    124.16    167.60     52.80  26%1 o
  36   1   7    147.60    101.00     60.00  26%1 <
  36   2   6    123.01    112.70     51.00  26%1 <
  37  -1   8    111.70     58.80     49.90  26%1 <
 -38  -1  -5     65.01     67.20     51.80  27%1 <
 -38   0  -6     67.16     74.50     54.80  27%1 <
 -37  -2  -5    239.63    294.80     59.00  27%1 o
 -37   1  -6    169.05     77.70     46.80  27%1 <
 -36  -1  -5     45.49    -12.70     57.90  27%1 <
 -36   0  -6    221.49    -18.00     48.40  27%1 <
 -35   1  -6    389.92    162.00     57.40  27%1 <
 -34  -2  -4     26.90     45.90     57.50  27%1 <
 -34  -1  -5     84.51     42.70     64.00  27%1 <
 -34   2  -6     38.59     23.40     58.40  27%1 <
 -33   0  -5    104.60    -31.50     65.80  27%1 <
 -33   1  -6    540.50    575.50     79.10  27%1 o
 -32  -3  -3    185.84    244.90     61.00  27%1 o
 -32  -2  -4    444.97    384.40     75.40  27%1 o
 -32   2  -6    190.90    262.00     65.80  27%1 o
 -31  -1  -4   1487.90   1307.80    107.90  27%1 o
 -31   0  -5    442.17    728.60     92.70  27%1 o
 -31   3  -6    299.66    199.00     56.50  27%1 o
 -30  -3  -3    152.39    143.60     60.90  27%1 <
 -30  -2  -4    103.23    181.50     74.70  27%1 <
 -30   1  -5    212.16    184.80     67.30  27%1 <
 -30   2  -6    381.33    362.60     75.50  27%1 o
 -29  -1  -4     56.41     59.20     76.70  27%1 <
 -29   0  -5   1607.00   1440.40    108.60  27%1 o
 -29   3  -6     81.21     80.30     58.10  27%1 <
 -28  -4  -2    152.28      2.70     59.30  27%1 <
 -28  -3  -3    291.38    320.80     76.10  27%1 o
 -28   1  -5    574.01    513.30     89.90  27%1 o
 -27  -2  -3    474.25    240.70     82.50  27%1 <
 -27  -1  -4   1149.40   1181.00    108.50  27%1 o
 -27   2  -5    406.05    385.40     76.90  27%1 o
 -27   3  -6    220.66    312.20     76.50  27%1 o
 -26  -4  -2    123.73    232.20     66.40  27%1 o
 -26   0  -4     46.41     51.50     86.20  27%1 <
 -26   1  -5    752.70    604.30    100.00  27%1 o
 -26   4  -6     35.19     41.60     55.50  27%1 <
 -25  -3  -2     39.78     39.50     75.10  27%1 <
 -25  -2  -3    103.97    -13.40     86.40  27%1 <
 -25   2  -5    453.83    656.60     93.50  27%1 o
 -24  -1  -3    224.03     89.30     88.10  27%1 <
 -24   0  -4    235.16     64.90     87.60  27%1 <
 -24   3  -5    192.85    271.10     77.40  27%1 o
 -24   4  -6    235.24    149.30     68.70  27%1 <
 -23  -3  -2    426.64    344.90     83.80  27%1 o
 -23   1  -4    125.91    407.70     93.50  27%1 o
 -23   2  -5    139.15     83.00     84.80  27%1 <
 -22  -1  -3    188.59    112.50     99.90  27%1 <
 -22   3  -5    339.39    257.00     83.10  27%1 o
 -21  -4  -1    475.88    455.60     84.80  27%1 o
 -21   1  -4    896.44    867.80    107.20  27%1 o
 -21   4  -5    879.02    549.00     85.40  27%1 o
 -20  -2  -2   1153.20   1172.70    120.80  27%1 o
 -20   2  -4    750.46    449.90     94.60  27%1 o
 -19  -5   0    114.54    206.60     72.10  27%1 <
 -19   0  -3   1265.60    907.10    131.00  27%1 o
 -19   4  -5    634.33    466.10     92.00  27%1 o
 -18  -3  -1    822.15    683.90    108.20  27%1 o
 -18  -2  -2   1159.60   1352.40    133.90  27%1 o
 -18   2  -4    545.51    716.60    114.10  27%1 o
 -17  -1  -2   1393.20   1223.30    159.60  27%1 o
 -17   3  -4    341.50    489.40     99.80  27%1 o
 -16  -3  -1    496.99    715.00    113.90  27%1 o
 -16   1  -3   1066.90   1333.60    140.30  27%1 o
 -15  -1  -2   5566.10   6071.40    235.50  27%1 o
 -15   3  -4    447.42    390.50    100.40  27%1 o
 -14  -4   0    178.10    104.60    100.10  27%1 <
 -14   1  -3   1459.60   1742.20    173.90  27%1 o
 -14   4  -4    100.50    104.70     96.60  27%1 <
 -13  -2  -1   4039.00   4152.60    208.40  27%1 o
 -13   2  -3   1369.20   1345.80    143.10  27%1 o
 -12  -5   1    456.26    559.80    103.20  27%1 o
 -12   0  -2  13031.00  12804.80    312.80  27%1 o
 -12   4  -4    809.15    615.70    114.30  27%1 o
 -11  -3   0   1343.60   1459.50    155.20  27%1 o
 -11   5  -4   1540.60   1278.90    118.30  27%1 o
 -10  -1  -1  41517.00  39063.00    499.70  27%1 o
 -10   3  -3    648.43    631.30    127.30  27%1 o
  -9   1  -2   2783.80   2833.20    235.70  27%1 o
  -7   4  -3   3349.20   4545.20    202.10  27%1 o
  -6   2  -2   2340.10   1164.20    213.90  27%1 o
  -4   5  -3    371.08    567.40    144.50  27%1 o
  -3   3  -2    295.99    687.60    203.40  27%1 o
   3   1   0  44564.00  45281.80    677.90  27%1 o
   5   4  -1    316.14    787.90    199.10  27%1 o
   6   2   0    306.26    973.60    242.40  27%1 o
   8  -3   3    288.39    707.40    137.20  27%1 o
   8   5  -1    704.11   1094.70    138.80  27%1 o
   9  -1   2   1578.80   1444.30    214.70  27%1 o
   9   3   0   2032.30   2207.20    175.60  27%1 o
  10  -4   4    729.51    992.10    131.90  27%1 o
  11  -2   3   2784.30   2882.10    185.40  27%1 o
  11   2   1   2112.80   2143.40    191.30  27%1 o
  12  -5   5    869.94    697.00    103.30  27%1 o
  12   0   2  18843.00  17242.60    349.50  27%1 o
  12   4   0    852.64    985.50    128.50  27%1 o
  13  -3   4    377.36    230.20    105.00  27%1 <
  13   5   0    735.93    505.00     99.40  27%1 o
  14  -1   3   1064.40   1370.30    164.20  27%1 o
  14   3   1    620.97    520.90    119.40  27%1 o
  15  -4   5    680.44    660.30    103.90  27%1 o
  15   1   2   3163.70   4399.00    212.10  27%1 o
  16  -2   4    324.87    179.40    110.70  27%1 <
  17   0   3   4274.80   4421.10    213.00  27%1 o
  17   4   1     27.32    203.50     90.90  27%1 <
  18  -3   5    353.62    277.40     99.30  27%1 <
  18  -2   4   1050.20   1173.50    119.60  27%1 o
  18   2   2    591.92   1271.80    127.20  27%1 o
  18   5   1    474.72    375.20     84.80  27%1 o
  19  -1   4    142.69    294.50     96.10  27%1 o
  19   3   2    217.41    632.60    110.00  27%1 o
  20  -4   6     23.12    -24.90     71.60  27%1 <
  20  -3   5    145.08    124.10     84.30  27%1 <
  20   1   3   1237.30   1591.10    131.60  27%1 o
  21  -2   5     55.59     45.80     92.70  27%1 <
  21  -1   4    662.51    632.20    104.90  27%1 o
  21   3   2    325.67    379.40     91.80  27%1 o
  22  -4   6    140.38    183.70     65.00  27%1 <
  22   0   4    464.36    817.30    109.80  27%1 o
  22   4   2     25.02     11.90     73.60  27%1 <
  23  -3   6     66.19    -10.00     75.20  27%1 <
  23  -2   5    192.48    186.70     78.30  27%1 <
  23   2   3    391.55    501.00    101.80  27%1 o
  24  -1   5    198.21    179.60     83.30  27%1 <
  24   0   4     85.07    156.60     89.40  27%1 <
  24   3   3    267.34    486.00     88.20  27%1 o
  24   4   2    111.21     64.70     65.50  27%1 <
  25  -4   7     17.70      8.40     54.80  27%1 <
  25  -3   6    407.49    318.60     74.20  27%1 o
  25   1   4    517.04    581.80     97.00  27%1 o
  26  -2   6    369.23    305.90     78.10  27%1 o
  26  -1   5    284.75    392.50     79.70  27%1 o
  26   3   3    665.91    342.70     80.40  27%1 o
  27   0   5    333.99    505.80     83.80  27%1 o
  27   1   4   1244.30   1330.60    119.30  27%1 o
  27   4   3     22.74     11.60     55.00  27%1 <
  28  -3   7    159.65     30.70     61.70  27%1 <
  28  -2   6    291.93    254.40     71.50  27%1 o
  28   2   4    289.82    267.30     81.40  27%1 o
  29  -1   6    445.56    322.70     80.50  27%1 o
  29   0   5   1949.30   1172.20    104.40  27%1 o
  29   3   4     25.47    105.30     65.80  27%1 <
  30  -3   7    278.44    217.50     60.00  27%1 o
  30   1   5    562.78    565.30     89.60  27%1 o
  30   2   4     71.25    138.10     70.60  27%1 <
  31  -2   7    264.53    204.50     64.80  27%1 o
  31  -1   6    185.21    254.60     71.20  27%1 o
  31   3   4     67.86    115.20     62.90  27%1 <
  32   0   6   1226.70    828.30     92.60  27%1 o
  32   1   5    180.82    267.60     64.00  27%1 o
  33  -2   7     53.91     23.30     44.90  27%1 <
  33  -1   6    740.76    664.90     87.80  27%1 o
  33   2   5    221.17    168.90     63.70  27%1 <
  33   3   4      8.99     91.10     52.20  27%1 <
  34  -1   7    311.53    150.30     65.00  27%1 <
  34   0   6     18.38     16.50     54.60  27%1 <
  35  -2   7     29.56     81.20     48.80  27%1 <
  35   1   6    281.49    167.70     59.10  27%1 <
  35   2   5     45.04     -3.20     49.00  27%1 <
  36  -1   7    127.28     82.70     50.10  27%1 <
  36   0   6    213.62    150.90     59.40  27%1 <
  37   0   7    105.71     45.20     45.30  27%1 <
  37   1   6    135.68    111.80     54.10  27%1 <
 -39   0  -5    123.12     61.00     47.30  28%1 <
 -38   1  -5     80.73     77.70     45.40  28%1 <
 -37  -1  -4    126.61     30.60     47.90  28%1 <
 -37   0  -5     43.17     78.20     44.90  28%1 <
 -36  -2  -4      8.86     26.70     48.20  28%1 <
 -36   1  -5     79.66     65.90     56.50  28%1 <
 -36   2  -6     38.07     23.30     39.30  28%1 <
 -35  -1  -4    125.72     12.00     57.90  28%1 <
 -35   0  -5      5.97     48.00     58.90  28%1 <
 -34  -3  -3     23.65    -38.10     50.90  28%1 <
 -34   1  -5     34.95      9.20     52.30  28%1 <
 -33  -2  -3     77.39     90.70     58.30  28%1 <
 -33  -1  -4     44.75     25.80     67.80  28%1 <
 -33   2  -5    177.80    166.80     59.60  28%1 <
 -32   0  -4    741.28    405.30     85.60  28%1 o
 -32   1  -5    221.43    126.30     59.00  28%1 <
 -31  -2  -3     30.46     78.60     54.20  28%1 <
 -31   2  -5     68.99    -22.90     59.00  28%1 <
 -30   0  -4    299.16     61.00     67.70  28%1 <
 -30   3  -5     37.24     46.50     53.70  28%1 <
 -29  -3  -2    687.63    575.70     81.40  28%1 o
 -29  -2  -3    478.33    388.80     70.80  28%1 o
 -29   1  -4     51.10    188.50     63.40  28%1 <
 -29   2  -5     50.23    127.20     71.40  28%1 <
 -28  -1  -3    118.27    248.50     81.70  28%1 o
 -28   0  -4    124.90    148.80     79.60  28%1 <
 -28   3  -5    135.07    137.50     56.50  28%1 <
 -27  -4  -1    400.71    258.50     65.00  28%1 o
 -27  -3  -2     41.90     25.30     71.40  28%1 <
 -27   1  -4   1609.80   1612.10    111.90  28%1 o
 -26  -1  -3    176.47    127.50     82.30  28%1 <
 -26   3  -5     18.39     -5.00     65.30  28%1 <
 -25  -4  -1    647.11    461.30     84.30  28%1 o
 -25   1  -4    502.64    465.60     90.70  28%1 o
 -25   4  -5    270.03    240.70     62.60  28%1 o
 -24  -2  -2    542.16    381.80     91.30  28%1 o
 -24  -1  -3    203.17     89.30     88.10  28%1 <
 -24   2  -4     31.25    264.60     84.50  28%1 o
 -23  -4  -1    249.73      8.40     74.90  28%1 <
 -23   0  -3    273.14    166.50     89.60  28%1 <
 -23   4  -5    297.93    289.70     73.30  28%1 o
 -22  -3  -1   1003.10    744.30     99.40  28%1 o
 -22  -2  -2    204.25    397.70     88.00  28%1 o
 -22   2  -4     72.37     26.70     79.20  28%1 <
 -21   0  -3    294.26    191.70     92.10  28%1 <
 -21   3  -4    233.21    242.10     77.90  28%1 o
 -20  -3  -1   1064.40    666.70     99.20  28%1 o
 -20   1  -3    582.89    721.70    108.20  28%1 o
 -19  -1  -2   1257.30   1273.60    131.00  28%1 o
 -19   3  -4   1554.60    879.80    102.00  28%1 o
 -18  -4   0    749.36    833.30    107.40  28%1 o
 -18   1  -3   2312.00   2600.10    158.30  28%1 o
 -17  -2  -1    747.00    702.30    116.20  28%1 o
 -17  -1  -2   1281.70   1223.30    159.60  28%1 o
 -16  -4   0    400.14    371.40     90.10  28%1 o
 -16   0  -2    513.71    849.90    139.50  28%1 o
 -16   4  -4    597.98    569.70     97.60  28%1 o
 -15  -2  -1    586.30    659.90    128.60  28%1 o
 -15   2  -3   1568.40   2083.20    155.30  28%1 o
 -14  -5   1    474.59    498.20    104.30  28%1 o
 -14   0  -2   6057.60   6700.90    240.80  28%1 o
 -13  -3   0    514.48    735.00    123.20  28%1 o
 -13   5  -4    597.44    591.50     94.20  28%1 o
 -12  -1  -1   1205.90    632.00    172.00  28%1 o
 -12   3  -3    177.14    220.70    114.00  28%1 <
 -11   1  -2   2443.00   1958.70    190.10  28%1 o
  -9  -4   1    604.87    554.00    137.40  28%1 o
  -9   4  -3    376.08    580.10    118.80  28%1 o
  -8  -2   0   5810.30   6734.90    269.50  28%1 o
  -8   2  -2   2311.30   2062.30    203.30  28%1 o
  -7  -5   2   3111.10   3022.00    187.50  28%1 o
  -7   0  -1    195.31    600.20    287.80  28%1 <
  -6   5  -3   2744.60   2221.80    159.10  28%1 o
   0  -5   3   2166.70   2306.60    274.80  28%1 o
   5  -4   3    273.59    290.60    151.10  28%1 <
   6  -2   2    736.96    613.90    214.70  28%1 <
   7  -5   4    418.22    377.10    111.00  28%1 o
   7   0   1    240.91    545.40    298.90  28%1 <
  10  -3   3    600.53    486.20    126.40  28%1 o
  10   1   1  37357.00  38980.20    500.70  28%1 o
  11  -1   2   1888.90   1242.30    185.10  28%1 o
  12  -4   4   1011.80    706.70    108.40  28%1 o
  12   4   0    774.59    985.50    128.50  28%1 o
  13  -2   3   1357.00   1154.90    143.80  28%1 o
  13   2   1   3460.80   4091.20    205.00  28%1 o
  14  -5   5     43.80    110.30     67.40  28%1 <
  14   0   2   5534.80   6435.60    229.30  28%1 o
  14   4   0    293.74    346.00    105.80  28%1 o
  15  -3   4    436.11    338.00    102.40  28%1 o
  15   2   1    425.92    718.50    121.90  28%1 o
  15   5   0     42.19    133.80     83.70  28%1 <
  16  -1   3   1499.10   1555.80    157.60  28%1 o
  16   3   1    603.14    738.90    123.10  28%1 o
  17  -4   5     93.47    113.60     81.90  28%1 <
  17  -3   4    152.33    236.50     95.20  28%1 <
  17   1   2   1190.80   1178.80    146.10  28%1 o
  17   5   0    451.17    220.70     86.70  28%1 <
  18  -2   4    976.06   1173.50    119.60  28%1 o
  18  -1   3   1996.70   2110.50    156.40  28%1 o
  18   3   1    171.26    332.00    100.30  28%1 o
  19  -4   5    323.40    313.50     81.30  28%1 o
  19   0   3   1367.00   1485.40    145.30  28%1 o
  19   4   1    635.96    810.20    104.30  28%1 o
  20  -2   4    461.99    417.40     88.80  28%1 o
  20   2   2   1213.80   1215.00    124.70  28%1 o
  21   0   3    319.53    223.30     98.30  28%1 <
  21   4   1    679.59    419.90     88.20  28%1 o
  22  -3   5    296.84    297.50     85.00  28%1 o
  22   1   3     78.56     24.60     87.00  28%1 <
  22   2   2    111.96    219.60     87.90  28%1 <
  23  -1   4    561.52    675.80    102.20  28%1 o
  23   3   2    432.68    277.20     82.90  28%1 o
  24  -4   6    139.46    225.50     59.20  28%1 o
  24  -3   5    228.29    119.10     66.30  28%1 <
  24   1   3    764.25    356.50     91.70  28%1 o
  25  -2   5    295.07    272.70     79.40  28%1 o
  25  -1   4    435.51    240.40     87.80  28%1 <
  25   2   3     40.35     30.00     72.90  28%1 <
  25   3   2    110.97    195.00     69.60  28%1 <
  26  -4   6     11.40     -7.90     53.50  28%1 <
  26   0   4     53.03    279.20     84.60  28%1 o
  26   1   3    478.17    334.80     86.70  28%1 o
  26   4   2     61.56     31.80     61.60  28%1 <
  27  -3   6    246.23    191.70     71.20  28%1 <
  27  -2   5    524.95    372.50     82.20  28%1 o
  27   2   3    222.91    193.30     78.80  28%1 <
  28  -1   5    579.19    569.40     89.90  28%1 o
  28   0   4     91.13     34.00     74.70  28%1 <
  28   3   3    150.76    145.80     67.10  28%1 <
  28   4   2     38.17    134.20     52.90  28%1 <
  29  -3   6    108.41    127.30     54.60  28%1 <
  29   1   4    167.73    187.40     75.90  28%1 <
  29   2   3    564.55    455.00     82.70  28%1 o
  30  -2   6    292.18    149.70     67.20  28%1 <
  30  -1   5    377.35    472.10     78.90  28%1 o
  30   3   3    257.53    110.40     62.50  28%1 <
  31  -3   6    169.39     99.60     53.90  28%1 <
  31   0   5    522.37    637.80     91.60  28%1 o
  31   1   4   1135.60    961.30     94.60  28%1 o
  32  -2   6    260.15    212.90     67.70  28%1 o
  32  -1   5    260.32    272.00     71.30  28%1 o
  32   2   4    240.03    215.40     64.10  28%1 o
  32   3   3     43.88    142.80     55.60  28%1 <
  33   0   5     30.22     38.10     55.50  28%1 <
  34  -2   6      9.53      5.50     48.00  28%1 <
  34   1   5     34.01     72.20     62.20  28%1 <
  34   2   4     13.92     25.70     45.80  28%1 <
  35  -1   6     70.55     18.20     48.80  28%1 <
  35   0   5      7.96     42.70     48.90  28%1 <
  36   1   5     29.83    130.50     53.00  28%1 <
  36   2   4     16.35     15.10     44.50  28%1 <
  37  -1   6    140.21     70.20     44.10  28%1 <
  37   2   5      9.99    -73.20     52.20  28%1 <
  38   0   6     93.78     95.90     57.60  28%1 <
  38   1   5    129.05     95.60     55.50  28%1 <
 -40   0  -4     90.04    -16.10     38.70  29%1 <
 -39  -1  -4     35.13    -34.90     49.30  29%1 <
 -38  -1  -3    150.68     82.10     51.10  29%1 <
 -38   0  -4     99.41     87.50     47.30  29%1 <
 -37  -2  -3      6.49     72.60     51.90  29%1 <
 -37   1  -4     22.90    111.80     56.00  29%1 <
 -37   2  -5     36.70     43.80     40.60  29%1 <
 -36  -1  -3     43.81     69.20     47.40  29%1 <
 -36   0  -4     29.74    -11.50     57.90  29%1 <
 -35  -3  -2     45.94     55.60     49.40  29%1 <
 -35  -2  -3     32.00     44.60     56.50  29%1 <
 -35   1  -4     43.96     -0.60     56.20  29%1 <
 -35   2  -5     27.74     61.80     54.10  29%1 <
 -34  -1  -3    214.14    210.90     67.10  29%1 o
 -34   0  -4   1128.40    824.20     83.90  29%1 o
 -33  -3  -2     63.82      6.50     55.90  29%1 <
 -33   1  -4     32.15     38.30     56.40  29%1 <
 -32  -2  -2    129.65    222.50     74.90  29%1 <
 -32  -1  -3    339.72    387.40     74.90  29%1 o
 -32   2  -4    565.08    348.40     72.60  29%1 o
 -32   3  -5    163.82     48.50     55.00  29%1 <
 -31  -3  -2    117.25    109.90     62.30  29%1 <
 -31   0  -3    135.40    217.10     83.20  29%1 <
 -31   1  -4   1063.90   1316.20    103.60  29%1 o
 -30  -2  -2    281.63    218.40     76.70  29%1 <
 -30  -1  -3    259.71    208.70     79.20  29%1 <
 -30   2  -4     20.03    132.00     63.30  29%1 <
 -30   3  -5     30.44     46.50     53.70  29%1 <
 -29  -4  -1    469.20    404.60     71.40  29%1 o
 -29   0  -3   1216.30   1496.30    110.40  29%1 o
 -28  -2  -2    422.68    410.00     83.00  29%1 o
 -28   2  -4    196.94    224.10     71.60  29%1 o
 -27   0  -3    338.64    256.90     97.00  29%1 <
 -27   3  -4     63.66    116.70     63.20  29%1 <
 -27   4  -5    112.43    111.80     57.20  29%1 <
 -26  -3  -1    365.83    472.40     81.10  29%1 o
 -26  -2  -2    152.10    197.70     78.10  29%1 <
 -26   1  -3    343.40    183.40     82.80  29%1 <
 -26   2  -4    795.43    669.10     91.70  29%1 o
 -25  -1  -2    266.96    304.20     93.10  29%1 o
 -25   0  -3   2791.50   2448.40    143.60  29%1 o
 -25   3  -4    224.54    140.20     74.30  29%1 <
 -24  -3  -1   1284.20    807.30     99.50  29%1 o
 -24   1  -3    376.48    276.90     91.30  29%1 o
 -23  -1  -2    406.67    355.90     97.90  29%1 o
 -23   3  -4     73.49    217.10     77.70  29%1 <
 -22  -4   0    255.86    217.70     80.70  29%1 <
 -22  -3  -1    982.64    744.30     99.40  29%1 o
 -22   1  -3    206.09    265.60     99.70  29%1 <
 -22   4  -4    152.90     81.00     69.00  29%1 <
 -21  -2  -1   1398.00   1078.60    114.80  29%1 o
 -21  -1  -2    169.55    292.80     99.90  29%1 <
 -21   2  -3    834.48   1155.00    125.20  29%1 o
 -20  -4   0    193.34    401.30     94.80  29%1 o
 -20   0  -2   1653.60   2100.90    147.80  29%1 o
 -20   4  -4    243.06    233.20     73.20  29%1 o
 -19  -2  -1    623.64   1238.20    124.30  29%1 o
 -19   2  -3    589.44    578.50    110.90  29%1 o
 -18  -5   1    178.34    332.30     79.20  29%1 o
 -18   0  -2   6579.20   6240.70    220.30  29%1 o
 -18   4  -4     69.87    122.30     77.10  29%1 <
 -17  -2  -1    723.63    702.30    116.20  29%1 o
 -17   2  -3   1337.60   1738.00    132.60  29%1 o
 -16  -5   1    150.99    221.10     84.10  29%1 <
 -16   3  -3   1390.20    993.50    116.50  29%1 o
 -15  -3   0    980.27   1157.30    132.00  29%1 o
 -15   1  -2   5603.90   5596.20    224.50  29%1 o
 -15   5  -4    285.32    412.00     86.80  29%1 o
 -14  -1  -1   2741.60   4142.90    216.30  29%1 o
 -14   3  -3    521.02    304.90    101.90  29%1 <
 -13   1  -2   1276.30   1450.90    169.80  29%1 o
 -11  -4   1   1606.40   1669.70    146.10  29%1 o
 -11   4  -3    252.49    652.00    111.40  29%1 o
 -10  -2   0    903.62   1062.80    193.10  29%1 o
 -10   2  -2   3223.60   2318.50    190.40  29%1 o
  -9  -5   2    668.63    658.10    134.60  29%1 o
  -9   0  -1  62824.00  50863.20    582.60  29%1 o
  -6  -3   1   2449.70   3538.60    221.10  29%1 o
  -5  -1   0  26623.00  31740.70    529.60  29%1 o
  -5   3  -2   1386.80   1004.70    179.40  29%1 o
  -4   1  -1  32314.00  35336.50    552.20  29%1 o
   3  -3   2   2621.40   1633.10    216.90  29%1 o
   4  -1   1  31165.00  35185.40    558.70  29%1 o
   7   4  -1   3825.50   4435.90    218.20  29%1 o
   8  -2   2   1454.80   2040.00    214.80  29%1 o
   8   2   0   4700.90   6294.20    264.30  29%1 o
   9  -5   4    134.34    314.20    105.10  29%1 <
   9   0   1  51036.00  46046.90    556.40  29%1 o
  10  -3   3    583.01    486.20    126.40  29%1 o
  10   5  -1    105.27    292.30    110.30  29%1 <
  11   3   0   1177.90   1102.40    148.90  29%1 o
  12  -3   3    826.26    588.90    119.60  29%1 o
  12   1   1    400.43    254.80    165.20  29%1 <
  13  -1   2   6675.20   5200.70    232.00  29%1 o
  13   3   0   1025.40   1108.40    140.40  29%1 o
  14  -4   4     82.80    126.10    100.90  29%1 <
  14   1   1   4470.10   4042.20    214.10  29%1 o
  15  -2   3   1606.40   2352.00    158.20  29%1 o
  15   2   1    398.45    718.50    121.90  29%1 o
  16  -4   4    857.70   1670.30    127.80  29%1 o
  16   0   2    731.50   1044.50    162.50  29%1 o
  16   4   0    394.08    216.60     91.50  29%1 <
  17  -2   3   1924.80   2330.00    149.10  29%1 o
  17   2   1   1662.90   1479.80    132.70  29%1 o
  17   5   0    430.10    220.70     86.70  29%1 <
  18   0   2   5861.80   6121.20    220.80  29%1 o
  19  -3   4    836.38    440.30     91.50  29%1 o
  19   1   2   1961.40   1745.80    141.30  29%1 o
  19   5   0    151.31    158.00     75.60  29%1 <
  20  -1   3    380.79    352.80    105.20  29%1 o
  20   3   1    558.37    576.50     97.50  29%1 o
  21  -4   5    411.08    330.30     80.60  29%1 o
  21  -3   4    227.52    261.40     84.30  29%1 o
  21   1   2    598.05    611.80    104.30  29%1 o
  22  -2   4     42.35     18.90     80.30  29%1 <
  22  -1   3    543.27    678.90    107.90  29%1 o
  22   3   1    176.48    159.00     85.00  29%1 <
  23  -4   5    334.35    297.10     73.70  29%1 o
  23   0   3    918.38    534.60     95.00  29%1 o
  23   1   2    276.50    319.70     92.80  29%1 o
  23   4   1    414.94    155.60     73.00  29%1 <
  24  -2   4    125.24    187.30     80.30  29%1 <
  24   2   2    746.06    375.30     88.50  29%1 o
  25   0   3   2348.70   2139.90    140.20  29%1 o
  25   4   1    504.59    441.90     78.50  29%1 o
  26  -3   5     21.52    207.80     70.40  29%1 <
  26  -2   4     62.05     82.60     75.70  29%1 <
  26   1   3    485.05    334.80     86.70  29%1 o
  26   2   2    112.44    151.80     81.30  29%1 <
  27  -1   4   1328.80   1433.80    115.80  29%1 o
  27   0   3    223.58    328.70     96.00  29%1 o
  27   3   2    108.43     59.80     76.80  29%1 <
  28  -3   5    141.74    214.90     65.70  29%1 o
  28   1   3     43.20    201.70     78.70  29%1 <
  29  -2   5    253.14    240.30     74.90  29%1 o
  29  -1   4     64.81     92.40     63.60  29%1 <
  29   3   2    746.22    650.10     86.00  29%1 o
  30  -3   5     18.39     36.50     63.50  29%1 <
  30   0   4    301.02    143.20     73.50  29%1 <
  30   1   3     60.52    103.30     76.20  29%1 <
  31  -2   5    263.02    255.20     67.20  29%1 o
  31  -1   4    750.72    910.50     94.10  29%1 o
  31   2   3    104.46    106.80     65.20  29%1 <
  32   0   4    664.87    487.60     76.80  29%1 o
  33  -2   5    238.66    338.40     65.40  29%1 o
  33   1   4     23.64    120.70     58.20  29%1 <
  33   2   3     19.69     61.00     59.20  29%1 <
  34  -1   5     34.68     93.90     57.20  29%1 <
  34   0   4    905.71    729.50     89.10  29%1 o
  34   3   3    259.64     95.60     53.60  29%1 <
  35   1   4     51.10     46.60     46.10  29%1 <
  35   2   3     54.08     33.30     57.70  29%1 <
  36  -2   6     75.57    112.60     50.70  29%1 <
  36  -1   5     29.74     56.90     55.30  29%1 <
  36   2   4     14.36     15.10     44.50  29%1 <
  37   0   5     89.93     57.70     44.80  29%1 <
  37   1   4     59.26     87.90     48.30  29%1 <
  38  -1   5    149.02    152.70     47.90  29%1 o
  39   0   5     32.57     43.20     47.20  29%1 <
  39   1   4     15.76     16.30     51.50  29%1 <
 -41   0  -3     58.95     -3.90     45.40  30%1 <
 -40  -1  -3     23.77      4.90     46.70  30%1 <
 -39   0  -3    136.86    126.90     48.00  30%1 <
 -39   1  -4     15.07     78.80     49.70  30%1 <
 -38  -2  -2    102.42     53.40     44.80  30%1 <
 -38  -1  -3    162.86     82.10     51.10  30%1 <
 -37   0  -3     28.57    -12.90     42.70  30%1 <
 -36  -2  -2     77.10     26.60     46.10  30%1 <
 -36   1  -3     17.75     -7.10     57.00  30%1 <
 -36   2  -4     22.95     37.00     42.50  30%1 <
 -35  -1  -2     61.78     63.60     65.10  30%1 <
 -35   0  -3     55.61     17.80     52.10  30%1 <
 -34  -3  -1     13.78     82.00     55.70  30%1 <
 -34  -2  -2    850.76    446.30     74.10  30%1 o
 -34   1  -3     91.18    131.90     62.50  30%1 <
 -34   2  -4     35.42     65.20     47.10  30%1 <
 -33  -1  -2    736.31    567.00     86.20  30%1 o
 -33   0  -3    390.83    220.10     71.10  30%1 o
 -33   3  -4     10.27      2.70     47.20  30%1 <
 -32  -3  -1    218.65    213.00     58.90  30%1 o
 -32   1  -3    358.31    534.10     74.90  30%1 o
 -31  -1  -2     72.88      2.50     72.60  30%1 <
 -31   3  -4    135.62    123.30     55.90  30%1 <
 -30  -3  -1     79.51    101.80     59.90  30%1 <
 -30   1  -3    117.06     91.30     73.90  30%1 <
 -29  -2  -1    374.35    381.60     83.80  30%1 o
 -29  -1  -2    105.85    164.50     69.90  30%1 <
 -29   2  -3    497.36    509.70     81.80  30%1 o
 -29   3  -4     19.72    -19.30     54.90  30%1 <
 -28  -4   0    112.39     46.20     59.10  30%1 <
 -28  -3  -1    406.94    240.50     79.30  30%1 o
 -28   0  -2    198.95     14.30     89.60  30%1 <
 -28   1  -3    167.55    189.70     80.50  30%1 <
 -27  -2  -1    430.44    433.40     90.40  30%1 o
 -27  -1  -2    839.77    836.10    102.50  30%1 o
 -27   2  -3    183.13    182.60     77.30  30%1 <
 -26  -4   0     47.11    138.50     69.00  30%1 <
 -26   0  -2   2213.90   2225.90    142.20  30%1 o
 -26   4  -4     47.23     24.00     56.50  30%1 <
 -25  -2  -1    257.34    241.60     84.20  30%1 <
 -25   2  -3    169.44    117.00     77.80  30%1 <
 -24  -4   0     89.26     98.70     70.90  30%1 <
 -24   0  -2    366.94    235.20    101.00  30%1 <
 -24   4  -4     47.46    108.70     59.80  30%1 <
 -23  -2  -1   1011.00    893.00    104.10  30%1 o
 -23   2  -3    339.26    571.40    100.70  30%1 o
 -22   0  -2   1183.20    886.30    114.80  30%1 o
 -22   3  -3    344.73    243.70     84.00  30%1 <
 -21  -3   0    315.81    527.30     99.80  30%1 o
 -21   2  -3   1007.80   1155.00    125.20  30%1 o
 -20  -1  -1   2449.40   2843.80    159.70  30%1 o
 -20   3  -3    265.54    152.10     80.80  30%1 <
 -19  -3   0     49.55     75.90     93.00  30%1 <
 -19   1  -2   1562.30   1575.20    136.90  30%1 o
 -18  -1  -1    345.20    684.70    148.00  30%1 o
 -18   3  -3    135.48     80.10     87.80  30%1 <
 -17  -3   0    364.61    181.10     96.70  30%1 <
 -17   1  -2   2090.50   2186.60    160.80  30%1 o
 -16  -1  -1   2806.30   3298.80    191.90  30%1 o
 -15  -4   1    102.33    418.30    109.50  30%1 o
 -15   4  -3    206.43    253.40     92.30  30%1 <
 -14  -2   0   1609.30   1526.60    160.10  30%1 o
 -14   2  -2   3071.50   1206.30    160.50  30%1 o
 -13  -4   1    257.26     19.10    110.10  30%1 <
 -13   0  -1   3087.50   3443.40    206.80  30%1 o
 -13   4  -3    148.28    137.50     96.40  30%1 <
 -12  -2   0   1336.60   1702.40    163.40  30%1 o
 -12   2  -2   1061.60   1208.90    165.20  30%1 o
 -11  -5   2    663.50    604.50    115.20  30%1 o
 -11   0  -1   2593.70   2882.70    240.60  30%1 o
 -10   5  -3   1752.90   1419.00    125.20  30%1 o
  -9  -5   2    768.33    658.10    134.60  30%1 o
  -8  -3   1   2976.40   3084.90    194.80  30%1 o
  -8   5  -3    276.68    297.90    109.60  30%1 <
  -7   3  -2   1459.80   1181.60    160.90  30%1 o
  -6   1  -1  34649.00  34164.20    522.90  30%1 o
  -2   4  -2   1175.30   1606.80    229.90  30%1 o
   4   3  -1    680.52   1270.00    242.50  30%1 o
   5   1   0  33869.00  35515.20    549.60  30%1 o
   6  -1   1  31895.00  32832.80    525.60  30%1 o
   7  -4   3   4785.70   4686.00    205.20  30%1 o
   9  -4   3    553.54    402.00    137.00  30%1 <
   9   4  -1    910.18    732.30    145.90  30%1 o
  10  -2   2   2334.60   1855.60    187.40  30%1 o
  10   2   0    893.08   1092.70    182.50  30%1 o
  11  -5   4   1120.30    991.40    116.20  30%1 o
  11   0   1   3714.30   3724.30    268.80  30%1 o
  12   5  -1    207.95    342.40    106.90  30%1 o
  13  -5   4    653.95    590.60    101.10  30%1 o
  14  -3   3    187.12    127.50    103.00  30%1 <
  14   5  -1    514.40    680.50    103.40  30%1 o
  15  -1   2   4764.20   4612.00    211.20  30%1 o
  15   3   0    561.83    816.50    122.10  30%1 o
  16  -4   4   1136.40   1670.30    127.80  30%1 o
  16  -3   3   2216.20   1716.50    133.70  30%1 o
  16   1   1   3948.00   4075.30    206.00  30%1 o
  17  -1   2   1593.90   1476.20    163.40  30%1 o
  17   3   0    127.92    319.20    107.60  30%1 <
  18  -4   4    230.42     69.80     87.00  30%1 <
  18   1   1    217.38    670.70    140.90  30%1 o
  18   4   0    442.07    743.50    108.60  30%1 o
  19  -2   3    830.21    912.40    118.40  30%1 o
  19   2   1    331.81    685.70    114.80  30%1 o
  20  -4   4     79.03     58.90     70.70  30%1 <
  20   0   2   3205.20   3451.40    177.50  30%1 o
  20   4   0    947.52    930.60    104.10  30%1 o
  21  -2   3   1085.80   1032.10    123.20  30%1 o
  21   2   1    964.78   1050.40    109.70  30%1 o
  22   0   2   1396.50    951.70    118.30  30%1 o
  23  -3   4    409.47    389.70     84.40  30%1 o
  23  -2   3    635.40    830.60    114.80  30%1 o
  23   1   2    314.19    319.70     92.80  30%1 o
  23   2   1   1807.20   1434.60    122.70  30%1 o
  24  -1   3    163.70    133.60     94.00  30%1 <
  24   3   1    589.44    419.40     94.60  30%1 o
  25  -4   5    492.87    246.10     69.00  30%1 o
  25  -3   4    202.40    206.00     80.10  30%1 <
  25   1   2    257.34    124.10     97.90  30%1 <
  26  -1   3    244.22    222.90     83.00  30%1 <
  26   3   1    258.23    479.90     92.80  30%1 o
  27  -4   5     54.09     26.80     57.10  30%1 <
  27  -3   4    101.37    160.20     64.20  30%1 <
  27   1   2    923.01   1166.20    111.90  30%1 o
  27   4   1    550.99    315.40     72.80  30%1 o
  28  -2   4    142.52    156.40     66.80  30%1 <
  28  -1   3    195.36    136.20     83.70  30%1 <
  28   2   2   1042.30    733.30     95.40  30%1 o
  28   3   1    550.79    300.60     80.70  30%1 o
  29   0   3   1290.70   1334.50    114.80  30%1 o
  29   1   2    354.60    294.00     83.30  30%1 o
  29   4   1    250.04    295.30     70.60  30%1 o
  30  -3   5     30.97     36.50     63.50  30%1 <
  30  -2   4     54.69     18.00     63.30  30%1 <
  30   2   2    206.61     93.20     73.10  30%1 <
  31   0   3     66.45    239.90     81.80  30%1 <
  31   3   2    190.13    131.70     65.10  30%1 <
  32  -3   5    136.25    117.40     53.70  30%1 <
  32  -2   4    441.43    310.90     72.20  30%1 o
  32   1   3    225.66    446.70     77.50  30%1 o
  32   2   2    200.48    239.90     68.10  30%1 o
  33  -1   4    169.88    115.30     71.20  30%1 <
  33   0   3    688.63    397.90     73.60  30%1 o
  33   3   2    145.62     82.30     57.60  30%1 <
  34   1   3    156.99     98.80     54.80  30%1 <
  34   2   2    347.76    326.20     63.10  30%1 o
  35  -2   5     52.14     12.40     44.60  30%1 <
  35  -1   4     12.45     42.50     50.80  30%1 <
  35   3   2    105.13     15.80     47.20  30%1 <
  36   0   4     72.16      8.90     61.80  30%1 <
  36   1   3     91.06    148.80     62.40  30%1 <
  37  -2   5    126.04    131.20     52.10  30%1 <
  37  -1   4     73.84     31.50     53.50  30%1 <
  37   2   3     78.55    107.20     56.10  30%1 <
  38   0   4    123.58    175.90     54.70  30%1 o
  38   1   3     72.68     78.40     50.30  30%1 <
  39  -1   4    126.34    122.60     49.50  30%1 <
  40   0   4     60.00     91.00     44.20  30%1 <
 -41  -1  -2      6.62     55.60     50.80  31%1 <
 -40   0  -2     33.74     93.70     56.10  31%1 <
 -40   1  -3     14.77     42.00     40.20  31%1 <
 -39  -2  -1      4.83    -56.10     46.50  31%1 <
 -39  -1  -2     24.32     91.80     45.20  31%1 <
 -38   0  -2    220.23    200.30     60.90  31%1 o
 -38   1  -3    147.38    131.20     57.00  31%1 <
 -37  -2  -1     83.33    121.00     59.70  31%1 <
 -37  -1  -2     63.84     88.10     49.40  31%1 <
 -37   2  -3     28.17    -14.30     46.10  31%1 <
 -36   0  -2     39.25    -53.00     60.90  31%1 <
 -35  -3   0    107.08     38.60     51.50  31%1 <
 -35  -2  -1    688.63    500.10     72.70  31%1 o
 -35   2  -3    183.58    166.30     64.20  31%1 <
 -34   0  -2    530.93    557.00     90.40  31%1 o
 -34   3  -3     70.81     33.90     55.20  31%1 <
 -33  -3   0    115.01    158.80     58.80  31%1 <
 -33  -2  -1    418.49    337.30     74.30  31%1 o
 -33   1  -2   1038.70    738.30     86.70  31%1 o
 -33   2  -3     73.82     95.50     65.80  31%1 <
 -32  -1  -1    206.04    193.40     81.20  31%1 <
 -32   0  -2    414.01    281.80     77.10  31%1 o
 -32   3  -3    132.20    117.20     60.40  31%1 <
 -31  -3   0    300.76    359.30     71.70  31%1 o
 -31  -2  -1    324.35    268.00     72.50  31%1 o
 -31   1  -2     25.80     50.40     78.60  31%1 <
 -31   2  -3     25.97    134.70     65.50  31%1 <
 -30  -1  -1    260.67    495.50     87.30  31%1 o
 -30   0  -2     53.71    150.70     68.80  31%1 <
 -30   3  -3    215.37    231.80     70.20  31%1 o
 -29  -3   0     33.24     32.00     61.50  31%1 <
 -29  -2  -1    385.14    381.60     83.80  31%1 o
 -29   1  -2    140.01    182.90     96.30  31%1 <
 -29   2  -3    510.63    509.70     81.80  31%1 o
 -28  -1  -1    982.97    691.30    105.50  31%1 o
 -28   3  -3    511.77    393.10     84.30  31%1 o
 -27  -3   0    751.98    356.80     88.30  31%1 o
 -27   1  -2   3608.40   3610.60    164.10  31%1 o
 -26  -1  -1    212.11    109.60     88.90  31%1 <
 -26   3  -3   1591.40   1126.30    108.30  31%1 o
 -25  -4   1    580.06    197.70     69.20  31%1 <
 -25  -3   0    153.24    221.00     77.10  31%1 <
 -25   1  -2    456.92    330.00    100.70  31%1 o
 -25   4  -3    115.45    114.00     67.30  31%1 <
 -24  -1  -1   1107.70    775.00    107.30  31%1 o
 -24   3  -3    430.34    380.20     86.50  31%1 o
 -23  -4   1    116.32    141.30     70.30  31%1 <
 -23  -3   0     66.43     58.00     80.60  31%1 <
 -23   1  -2    197.60    262.10     98.40  31%1 <
 -23   4  -3    288.52    306.00     83.30  31%1 o
 -22  -1  -1    438.36    374.10    108.20  31%1 o
 -22   2  -2    166.50    364.70    104.10  31%1 o
 -21  -4   1     73.74     67.70     77.70  31%1 <
 -21   1  -2    895.00   1011.70    118.00  31%1 o
 -21   4  -3    457.52    628.80     91.40  31%1 o
 -20  -2   0    215.69    196.80    109.00  31%1 <
 -20   2  -2   1621.40   1422.70    135.50  31%1 o
 -19  -4   1    277.60    351.60     96.60  31%1 o
 -19   0  -1   5959.00   7253.50    245.50  31%1 o
 -19   4  -3    249.60    326.80     87.20  31%1 o
 -18  -2   0    718.71    776.50    126.80  31%1 o
 -18   2  -2   1195.20   1934.70    157.30  31%1 o
 -17  -4   1   1498.20   1217.60    126.00  31%1 o
 -17   0  -1   6302.30   5943.60    226.00  31%1 o
 -17   4  -3    130.91    226.00     77.10  31%1 <
 -16  -2   0   2886.50   3395.30    180.30  31%1 o
 -16   2  -2   6688.10   6739.70    225.90  31%1 o
 -16   5  -3    122.44    139.10     76.80  31%1 <
 -15  -5   2   1326.50    946.40    114.40  31%1 o
 -15   0  -1    527.71    271.60    160.40  31%1 <
 -14   5  -3    458.81    358.80     98.20  31%1 o
 -13  -5   2   1356.60   1231.90    130.80  31%1 o
 -12  -3   1   1590.10   1541.70    158.00  31%1 o
 -12   5  -3     73.72    127.40     91.10  31%1 <
 -11   3  -2    442.49    436.20    132.80  31%1 o
 -10  -3   1    690.83    939.30    154.30  31%1 o
 -10   1  -1  39464.00  39231.20    513.10  31%1 o
  -9  -1   0   2604.50   3033.80    262.60  31%1 o
  -9   3  -2    965.83    852.50    147.90  31%1 o
  -8   1  -1  29609.00  27191.60    479.50  31%1 o
  -7  -1   0   8138.90   9645.00    355.20  31%1 o
  -4   4  -2   3731.10   3926.00    220.50  31%1 o
  -1   2  -1  10246.00  11137.00    474.90  31%1 o
   2  -5   3  12635.00  10263.00    288.40  31%1 o
   5  -3   2   1765.00   1549.80    180.00  31%1 o
   6   3  -1   3798.50   4847.50    250.90  31%1 o
   7   1   0   9859.20  11542.70    368.50  31%1 o
   8  -1   1  32356.00  30966.80    501.10  31%1 o
  11  -4   3    569.85    761.60    124.50  31%1 o
  11   4  -1   1066.00   1365.30    144.20  31%1 o
  12  -2   2   1187.20   1292.50    159.40  31%1 o
  12   2   0   1819.70   2020.80    181.90  31%1 o
  13  -4   3    240.58    304.00    104.60  31%1 <
  13   0   1   2743.40   2760.90    208.40  31%1 o
  13   4  -1    328.38     95.40    117.00  31%1 <
  14  -2   2   3176.30   1634.80    171.40  31%1 o
  14   2   0    770.18    981.20    152.10  31%1 o
  15  -5   4    245.17    507.40     90.20  31%1 o
  15   0   1    320.66    442.20    172.70  31%1 <
  16  -2   2   4780.70   6188.30    228.40  31%1 o
  16   2   0   3754.70   4024.50    190.60  31%1 o
  16   5  -1    247.69    280.70     87.50  31%1 o
  17   0   1   7051.40   8197.50    268.70  31%1 o
  17   3   0    176.12    319.20    107.60  31%1 <
  18  -3   3     76.94    107.30     97.20  31%1 <
  18   1   1    238.98    670.70    140.90  31%1 o
  18   5  -1    113.84    357.20     82.20  31%1 o
  19  -1   2   2390.70   2209.60    153.80  31%1 o
  19   3   0     77.84    188.60    100.00  31%1 <
  20  -3   3    498.49    360.00     97.60  31%1 o
  20   1   1   1099.70   1185.40    138.20  31%1 o
  21  -1   2    803.13    873.00    115.10  31%1 o
  21   3   0    307.95    566.80    103.80  31%1 o
  22  -4   4    115.29    125.60     67.70  31%1 <
  22  -3   3    155.10    439.50     88.90  31%1 o
  22   1   1    292.63    261.10    114.30  31%1 <
  22   4   0    251.93    256.40     81.90  31%1 o
  23  -2   3    692.37    830.60    114.80  31%1 o
  23  -1   2     59.71    338.70     93.20  31%1 o
  23   3   0    128.99    207.70     89.10  31%1 <
  24  -4   4    111.18    188.30     65.50  31%1 <
  24   0   2    408.46    418.10    103.80  31%1 o
  24   1   1   1134.10   1365.00    124.90  31%1 o
  24   4   0     61.19    144.60     77.20  31%1 <
  25  -2   3    152.21     -6.60     80.20  31%1 <
  25   2   1    148.00    117.30     87.80  31%1 <
  26  -4   4     59.05     36.00     55.50  31%1 <
  26   0   2   2377.10   2458.40    141.10  31%1 o
  26   4   0     99.71    314.90     72.20  31%1 o
  27  -2   3    590.88    446.70     88.10  31%1 o
  27   2   1    642.72    570.40     95.30  31%1 o
  28   0   2    233.40    118.30     87.70  31%1 <
  28   3   1    502.70    300.60     80.70  31%1 o
  28   4   0     97.61     85.10     65.00  31%1 <
  29  -3   4     34.84     76.20     63.60  31%1 <
  29  -2   3    593.06    673.20     91.90  31%1 o
  29   2   1    215.09    230.00     81.80  31%1 <
  30  -1   3    124.34    151.70     74.90  31%1 <
  30   0   2     31.49     12.40     78.10  31%1 <
  30   3   1    123.55    218.30     66.70  31%1 o
  31  -3   4    162.22    125.20     62.10  31%1 <
  31  -2   3    106.26     77.60     67.90  31%1 <
  31   1   2     34.20     54.10     72.40  31%1 <
  31   2   1    214.23    170.80     77.80  31%1 <
  32  -1   3    263.83    316.30     70.70  31%1 o
  32   0   2   1270.30    989.00     97.50  31%1 o
  32   3   1    206.33    173.50     63.20  31%1 <
  33  -3   4     16.95      7.00     47.40  31%1 <
  33   1   2    730.29    577.00     86.70  31%1 o
  34  -2   4     60.23     99.70     58.60  31%1 <
  34  -1   3    102.65    -17.80     68.70  31%1 <
  34   2   2    366.04    326.20     63.10  31%1 o
  34   3   1     19.04     -1.50     48.50  31%1 <
  35   0   3     77.41     81.70     59.30  31%1 <
  35   1   2     97.66    140.60     55.20  31%1 <
  36  -2   4     27.15    121.10     50.90  31%1 <
  36  -1   3     17.28     25.00     58.80  31%1 <
  36   2   2     54.93     19.90     51.00  31%1 <
  37   0   3     17.81      0.00     54.90  31%1 <
  37   1   2    100.42     59.20     51.50  31%1 <
  38  -1   3    128.68    199.70     59.40  31%1 o
  38   2   2     62.82    131.40     54.00  31%1 <
  39   0   3     35.68     17.20     47.40  31%1 <
  39   1   2     99.25     39.60     51.80  31%1 <
  40   1   3     55.13     66.60     45.90  31%1 <
  41   0   3     96.26     20.30     42.90  31%1 <
 -41   0  -1     21.87      9.40     50.30  32%1 <
 -41   1  -2      7.79     52.50     50.60  32%1 <
 -40  -1  -1     75.48    -10.60     54.60  32%1 <
 -39   0  -1    203.65    130.70     59.70  32%1 <
 -39   1  -2    176.09     47.20     56.80  32%1 <
 -38  -2   0     39.77     55.20     59.10  32%1 <
 -38  -1  -1     70.40     93.40     56.10  32%1 <
 -38   2  -2    106.74     92.80     50.50  32%1 <
 -37   0  -1     71.76    176.60     68.80  32%1 <
 -37   1  -2     52.13     26.90     46.90  32%1 <
 -36  -2   0    226.64    246.60     67.20  32%1 o
 -36  -1  -1    195.77    207.40     66.50  32%1 o
 -36   2  -2     93.25     71.50     55.80  32%1 <
 -35  -3   0    100.02     38.60     51.50  32%1 <
 -35   0  -1     15.68    290.80     84.30  32%1 o
 -35   1  -2    162.64    274.90     69.10  32%1 o
 -34  -2   0    650.88    506.10     83.60  32%1 o
 -34  -1  -1    620.18    503.70     85.80  32%1 o
 -34   2  -2   1027.60    596.70     85.90  32%1 o
 -33   0  -1   3150.60   2942.80    145.30  32%1 o
 -32  -2   0     57.09     46.00     73.50  32%1 <
 -32   2  -2    166.41     51.90     64.10  32%1 <
 -31   0  -1    378.15     43.30     94.40  32%1 <
 -30  -2   0    728.10    601.40     94.40  32%1 o
 -30   2  -2    422.39    412.90     82.50  32%1 o
 -29  -4   1    209.29    234.20     66.50  32%1 o
 -29   0  -1     18.10     19.00     79.70  32%1 <
 -29   3  -2    834.92    915.50     99.70  32%1 o
 -28  -2   0    878.42    576.20     99.70  32%1 o
 -28   2  -2    841.44    677.40     93.40  32%1 o
 -27  -4   1    162.24    112.50     65.20  32%1 <
 -27   0  -1   1484.50   1260.10    130.40  32%1 o
 -27   3  -2    122.04    125.60     76.20  32%1 <
 -27   4  -3    258.64    169.10     61.60  32%1 <
 -26  -2   0    639.32    342.70    103.60  32%1 o
 -26   2  -2    152.87    225.20     85.60  32%1 <
 -25  -4   1    385.38    197.70     69.20  32%1 <
 -25   0  -1   5349.70   4894.40    183.10  32%1 o
 -25   3  -2    179.39     66.90     75.30  32%1 <
 -24  -2   0    553.82    475.40    107.70  32%1 o
 -24   2  -2    757.16    578.80    100.80  32%1 o
 -23   0  -1    552.41    893.80    128.00  32%1 o
 -23   3  -2    202.82     10.00     84.90  32%1 <
 -22  -3   1   1086.80    928.00    118.50  32%1 o
 -22  -2   0   1065.70   1359.30    126.00  32%1 o
 -22   2  -2    189.33    364.70    104.10  32%1 o
 -21   0  -1    541.74    624.80    136.90  32%1 o
 -21   3  -2    538.82    572.70    101.00  32%1 o
 -20  -3   1    399.12    728.60    115.80  32%1 o
 -20   1  -1   1550.60   1847.30    148.50  32%1 o
 -19  -5   2    592.86    531.10     91.00  32%1 o
 -19  -1   0    199.27    622.70    164.00  32%1 o
 -19   3  -2    586.79    720.70    114.10  32%1 o
 -18  -3   1   1102.50   1179.80    128.60  32%1 o
 -18   1  -1   1072.00   1258.00    164.70  32%1 o
 -17  -5   2     43.43    209.60     88.40  32%1 <
 -17  -1   0   5961.60   8122.70    258.00  32%1 o
 -17   3  -2     85.60     75.20    100.70  32%1 <
 -16  -3   1    273.21    512.30    123.90  32%1 o
 -16   1  -1   3975.50   3983.90    209.60  32%1 o
 -15  -1   0   2421.90   1670.40    179.80  32%1 o
 -15   3  -2    175.28    481.20    111.80  32%1 o
 -14  -3   1   2538.70   2215.30    159.70  32%1 o
 -14   1  -1   2854.30   3642.60    206.80  32%1 o
 -13  -1   0    767.51    950.40    184.00  32%1 o
 -13   3  -2   2205.10   1751.10    147.30  32%1 o
 -12  -3   1   1743.20   1541.70    158.00  32%1 o
 -12   1  -1   1160.40   1338.90    227.30  32%1 o
 -11  -1   0   9177.50   8158.60    280.00  32%1 o
 -10   4  -2     36.39    125.40    122.60  32%1 <
  -8   4  -2   2057.80   3085.80    185.40  32%1 o
  -6   4  -2   2966.80   2365.50    191.00  32%1 o
  -4  -4   2   7848.30   7787.30    329.20  32%1 o
   3   5  -2   5205.30   7404.70    347.90  32%1 o
   4  -5   3   1506.20    813.70    169.20  32%1 o
   6  -5   3   3479.10   3357.30    185.80  32%1 o
   8   3  -1   2944.90   3608.10    217.30  32%1 o
   9  -3   2   1121.90    854.90    145.60  32%1 o
   9   1   0   6340.20   4945.60    290.30  32%1 o
  10  -1   1  43701.00  43117.80    536.20  32%1 o
  10   3  -1    279.54    552.10    162.20  32%1 o
  11  -3   2    654.95    304.80    131.00  32%1 <
  11   1   0  10783.00   9247.10    293.20  32%1 o
  12  -1   1   1602.50    220.30    208.40  32%1 <
  13   1   0   1244.60   1592.20    196.40  32%1 o
  14  -1   1   4429.10   5023.10    241.10  32%1 o
  15  -4   3    312.58    282.30     97.60  32%1 <
  15   4  -1    164.21    294.80    111.70  32%1 <
  17  -4   3    344.41    312.30     93.90  32%1 o
  17   4  -1   1230.60   1610.10    134.90  32%1 o
  18  -2   2   2227.40   2320.70    167.90  32%1 o
  18   2   0    919.80   1161.30    144.20  32%1 o
  19  -4   3    291.14    193.20     87.00  32%1 <
  19   0   1   5571.70   6988.90    241.60  32%1 o
  19   4  -1    432.25    879.20    111.60  32%1 o
  20  -2   2   1202.20   1832.00    143.90  32%1 o
  20   2   0    152.03    138.20    107.30  32%1 <
  21  -4   3    448.85    461.40     88.10  32%1 o
  21   0   1    424.97    412.00    136.00  32%1 o
  21   4  -1     24.56    169.90     88.70  32%1 <
  22  -2   2    150.76    225.80    106.80  32%1 <
  22   2   0    608.66    887.90    119.80  32%1 o
  23  -4   3    412.78    413.60     86.40  32%1 o
  23   0   1    254.79    204.80    115.10  32%1 <
  23   3   0    147.08    207.70     89.10  32%1 <
  24  -3   3    513.88    225.40     87.30  32%1 <
  24  -2   2    677.11    986.80    119.50  32%1 o
  24   2   0    464.30    365.80     96.20  32%1 o
  25  -1   2    150.31    260.20     98.80  32%1 <
  25   0   1   5571.80   5566.80    198.30  32%1 o
  25   3   0    342.96    329.00     94.10  32%1 o
  26  -3   3   2869.60   2442.00    136.20  32%1 o
  26  -2   2     93.61    302.20     90.00  32%1 o
  26   1   1    112.30    342.90     92.60  32%1 o
  27  -1   2   1627.00   1513.70    127.80  32%1 o
  27   0   1   1734.30   1454.50    136.30  32%1 o
  27   3   0    923.79    570.30     89.20  32%1 o
  28  -3   3     85.07    252.60     82.30  32%1 o
  28   1   1    922.93   1084.80    109.40  32%1 o
  29  -1   2    351.00    468.80    100.50  32%1 o
  29   3   0     46.34     58.40     68.70  32%1 <
  30  -3   3    193.68    100.40     66.40  32%1 <
  30   1   1   1293.70   1257.10    113.80  32%1 o
  31  -1   2     14.72    -36.00     79.90  32%1 <
  31   3   0    667.13    585.60     85.90  32%1 o
  32  -3   3    113.82    214.10     66.10  32%1 o
  32   1   1    379.31    310.20     81.10  32%1 o
  33  -2   3     53.79     57.70     60.00  32%1 <
  33  -1   2    956.33    621.60     87.50  32%1 o
  33   2   1    588.23    549.00     83.50  32%1 o
  33   3   0     45.28     65.10     61.50  32%1 <
  34  -3   3     72.13    236.30     63.90  32%1 o
  34   0   2    567.97    461.30     83.30  32%1 o
  34   1   1    585.96    454.90     87.50  32%1 o
  35  -2   3    143.18    131.00     64.50  32%1 <
  35  -1   2    263.88    313.70     76.50  32%1 o
  35   2   1    236.34    345.50     72.50  32%1 o
  35   3   0    148.44     80.20     57.70  32%1 <
  36   0   2    135.45     62.90     63.40  32%1 <
  36   1   1    189.84    264.80     79.10  32%1 o
  37  -2   3     36.78     64.20     53.70  32%1 <
  37  -1   2     97.86     79.20     63.90  32%1 <
  37   2   1    283.73     87.70     61.20  32%1 <
  38   0   2    172.92    386.40     72.90  32%1 o
  39   1   2     79.29     39.60     51.80  32%1 <
  39   2   1      6.31    -13.70     52.60  32%1 <
  40  -1   3     20.90     41.30     52.00  32%1 <
  40   0   2     11.90     61.90     60.00  32%1 <
  41   1   2     95.76     65.90     47.70  32%1 <
 -42   0   0     38.46    127.90     63.70  33%1 <
 -41  -1   0    115.46     40.90     51.40  33%1 <
 -40   0   0     29.39     71.90     63.90  33%1 <
 -40   1  -1     36.41     45.60     51.40  33%1 <
 -39  -2   1     52.96     38.10     61.00  33%1 <
 -39  -1   0     41.41     67.40     48.70  33%1 <
 -39   2  -1     23.91     53.80     48.50  33%1 <
 -38   0   0     93.18     48.80     67.60  33%1 <
 -38   1  -1    100.05     58.50     56.50  33%1 <
 -37  -2   1    229.02    177.70     68.10  33%1 <
 -37  -1   0    209.88    176.60     64.90  33%1 <
 -37   2  -1     89.07     72.70     58.00  33%1 <
 -36  -3   1    229.70     31.70     57.20  33%1 <
 -36   0   0    284.88    112.50     72.90  33%1 <
 -36   1  -1    473.00    387.90     78.20  33%1 o
 -35  -2   1     25.08     45.00     67.70  33%1 <
 -35  -1   0    613.53    666.10     87.00  33%1 o
 -35   2  -1    516.04    452.40     78.20  33%1 o
 -35   3  -2     35.94     48.60     55.20  33%1 <
 -34  -3   1    102.54    128.00     64.20  33%1 <
 -34   0   0     47.74    106.30     71.20  33%1 <
 -34   1  -1    855.22    579.20     94.50  33%1 o
 -33  -2   1    925.63    624.80     94.40  33%1 o
 -33  -1   0    123.96    261.50     74.40  33%1 o
 -33   2  -1    529.37    452.50     81.40  33%1 o
 -33   3  -2    156.03    120.60     63.80  33%1 <
 -32  -3   1   1043.80   1076.40     98.00  33%1 o
 -32   0   0    504.85    600.80     93.20  33%1 o
 -32   1  -1    319.21    293.00     89.20  33%1 o
 -31  -2   1     39.10    116.80     78.80  33%1 <
 -31  -1   0    254.81    452.00     91.10  33%1 o
 -31   2  -1    638.10    640.00     93.70  33%1 o
 -31   3  -2    172.36     37.40     68.30  33%1 <
 -30  -4   2    163.90     84.50     68.90  33%1 <
 -30  -3   1    104.60     86.60     79.00  33%1 <
 -30   0   0    107.99    201.00     86.50  33%1 <
 -30   1  -1   1299.30   1247.90    118.80  33%1 o
 -29  -2   1     65.85    384.00     90.20  33%1 o
 -29  -1   0     69.12    201.30     92.80  33%1 <
 -29   2  -1    363.83    510.80     96.10  33%1 o
 -29   3  -2    949.92    915.50     99.70  33%1 o
 -28  -4   2    688.56    391.00     82.80  33%1 o
 -28  -3   1    418.41    278.60     87.40  33%1 o
 -28   1  -1    712.06    676.60    108.50  33%1 o
 -28   4  -2    170.96    184.50     66.30  33%1 <
 -27  -1   0    207.11    197.20     90.10  33%1 <
 -27   2  -1    799.74    867.40    109.00  33%1 o
 -26  -4   2    316.60    185.70     80.60  33%1 <
 -26  -3   1   1000.60   1456.90    120.30  33%1 o
 -26   1  -1    296.24     67.50     93.30  33%1 <
 -26   4  -2     73.18    153.20     72.80  33%1 <
 -25  -1   0    283.46    244.60    102.40  33%1 <
 -25   2  -1    594.72    492.10    103.10  33%1 o
 -24  -4   2    470.98    453.00     97.60  33%1 o
 -24  -3   1    213.38    243.80     94.80  33%1 <
 -24   1  -1   1269.40   1293.50    125.30  33%1 o
 -24   4  -2    165.76     85.20     69.90  33%1 <
 -23  -1   0   1320.80   1469.20    139.50  33%1 o
 -23   2  -1    758.36   1139.20    127.40  33%1 o
 -22  -4   2    340.67    199.00     93.20  33%1 <
 -22   1  -1    416.20    576.80    114.50  33%1 o
 -22   4  -2    112.27    176.40     75.90  33%1 <
 -21  -1   0   6192.80   5078.50    200.40  33%1 o
 -21   2  -1   2384.50   2000.60    155.60  33%1 o
 -20  -4   2   1025.30   1075.70    120.90  33%1 o
 -20   4  -2    279.15    278.90     93.50  33%1 <
 -19  -1   0    299.16    622.70    164.00  33%1 o
 -19   2  -1   1065.70   1241.10    143.10  33%1 o
 -18  -4   2    143.04    106.50    100.60  33%1 <
 -18   4  -2    784.35   1034.50    111.70  33%1 o
 -17   2  -1   1312.70   1266.10    148.10  33%1 o
 -16  -4   2    443.55    670.70    123.70  33%1 o
 -16   4  -2    468.25    685.30    114.00  33%1 o
 -15   2  -1   1432.00   1229.70    167.90  33%1 o
 -14  -4   2    379.53    703.90    128.80  33%1 o
 -14   4  -2    850.82    903.40    131.50  33%1 o
 -13   2  -1   4362.20   4840.90    226.60  33%1 o
 -12  -4   2    158.89    509.80    133.90  33%1 o
 -12   4  -2   2231.00   2178.50    158.90  33%1 o
 -11   2  -1   3032.10   2286.20    206.50  33%1 o
 -10  -4   2    324.13    269.70    150.60  33%1 <
  -9   2  -1   3040.00   2562.50    223.70  33%1 o
  -8  -4   2   1754.40   1363.30    192.30  33%1 o
  -7   2  -1   1471.70   1213.80    224.50  33%1 o
  -6  -4   2   5393.50   6127.70    275.10  33%1 o
  -5   2  -1   3700.80   2812.10    262.90  33%1 o
  -3   2  -1    757.42   1866.30    295.30  33%1 o
  -1  -2   1   6983.90  16065.30    935.10  33%1 o
   3   5  -2   6431.80   7404.70    347.90  33%1 o
   5   5  -2    617.58    638.30    213.90  33%1 <
   8  -5   3    664.67    663.30    134.50  33%1 o
  10  -5   3   2034.60   1859.60    143.80  33%1 o
  10   3  -1    538.54    552.10    162.20  33%1 o
  12  -5   3    112.22    159.30     97.70  33%1 <
  12   3  -1   2774.00   2883.30    187.80  33%1 o
  13  -3   2   2525.40   2273.00    158.90  33%1 o
  14  -5   3    384.51    440.60    102.10  33%1 o
  14   3  -1   3443.90   3632.20    190.50  33%1 o
  15  -3   2    279.03    594.10    124.90  33%1 o
  15   1   0   1241.80   1496.40    182.10  33%1 o
  16  -5   3    225.93    280.30     87.70  33%1 o
  16  -1   1   5137.50   4497.40    223.70  33%1 o
  16   3  -1    627.74    663.50    134.00  33%1 o
  17  -3   2    298.05     70.90    114.30  33%1 <
  17   1   0   7157.60   8054.00    259.70  33%1 o
  18  -1   1    789.75   1099.10    154.90  33%1 o
  18   3  -1   1792.40   1661.60    144.30  33%1 o
  19  -3   2    742.63   1132.50    121.50  33%1 o
  19   1   0    346.49    155.40    152.10  33%1 <
  20  -1   1   2405.40   2175.40    158.40  33%1 o
  20   3  -1    275.28    582.40    114.60  33%1 o
  21  -3   2    844.86    458.40    105.20  33%1 o
  21   1   0   6230.80   6016.20    214.10  33%1 o
  21   4  -1     52.21    169.90     88.70  33%1 <
  22  -1   1    264.26    653.00    120.60  33%1 o
  22   3  -1   1154.60   1013.50    121.30  33%1 o
  23  -3   2    175.90     19.90     86.20  33%1 <
  23   1   0   1416.20   1521.90    154.20  33%1 o
  23   4  -1    130.32    148.30     81.50  33%1 <
  24  -1   1   1108.70   1147.40    123.30  33%1 o
  24   3  -1    283.05    191.70     95.10  33%1 <
  25  -4   3     71.70    173.70     72.30  33%1 <
  25  -3   2    104.00    156.40     86.90  33%1 <
  25   1   0    348.32    518.30    113.80  33%1 o
  25   4  -1    350.25    291.90     71.40  33%1 o
  26  -1   1    387.88    182.80    103.80  33%1 <
  26   2   0    537.61    489.20    100.50  33%1 o
  27  -4   3     76.19     85.80     64.30  33%1 <
  27  -3   2    141.87    131.80     76.90  33%1 <
  27   0   1   1859.50   1454.50    136.30  33%1 o
  27   1   0    179.57    142.20     95.30  33%1 <
  27   4  -1    179.79    230.60     81.10  33%1 <
  28  -2   2    797.50    648.40     97.80  33%1 o
  28  -1   1    747.97    888.10    109.90  33%1 o
  28   2   0    683.21    507.30    110.00  33%1 o
  29  -3   2    942.73    904.40     97.40  33%1 o
  29   0   1     36.30     57.60     94.20  33%1 <
  29   1   0    187.42    194.30     93.50  33%1 <
  29   4  -1    131.92    223.50     70.40  33%1 o
  30  -2   2    311.18    367.60     85.20  33%1 o
  30  -1   1   1318.50   1539.70    125.00  33%1 o
  30   2   0    773.37   1041.00    103.70  33%1 o
  31  -3   2    224.65    175.00     75.50  33%1 <
  31   0   1    371.83    130.50     94.70  33%1 <
  31   1   0    315.00    417.10     86.60  33%1 o
  32  -2   2    165.44    162.70     65.40  33%1 <
  32  -1   1    407.38    264.30     94.20  33%1 <
  32   2   0     76.21     62.80     80.40  33%1 <
  33   0   1   3480.50   3118.20    150.40  33%1 o
  34  -2   2    694.38    640.80     82.90  33%1 o
  34  -1   1    686.24    596.80     88.40  33%1 o
  34   2   0    541.02    551.30     81.80  33%1 o
  35   0   1    102.27    203.90     83.20  33%1 <
  35   3   0    106.26     80.20     57.70  33%1 <
  36  -2   2    145.63     64.70     54.80  33%1 <
  36   2   0    179.39    228.60     70.00  33%1 o
  37   0   1    118.24    183.60     66.80  33%1 <
  38  -2   2    131.21    151.60     56.80  33%1 <
  38   1   1    126.15     47.80     57.40  33%1 <
  38   2   0    200.50    168.50     55.30  33%1 o
  39  -1   2    134.67     59.90     60.70  33%1 <
  39   0   1    237.69    233.30     66.50  33%1 o
  40   1   1     69.26     76.80     52.00  33%1 <
  41  -1   2     36.12     31.90     48.00  33%1 <
  41   0   1     28.25    -42.50     51.20  33%1 <
 -42  -1   1     19.42    -31.90     57.70  34%1 <
 -41   0   1    721.88    463.30     70.00  34%1 o
 -41   1   0    264.48    270.00     65.70  34%1 o
 -40  -1   1     52.36     64.80     55.60  34%1 <
 -39   1   0    144.94     60.40     65.30  34%1 <
 -38  -1   1     41.83     99.40     70.70  34%1 <
 -38   2   0    155.02    136.20     58.10  34%1 <
 -37   1   0    220.61    148.10     69.60  34%1 <
 -36  -1   1   2200.70   1491.90    115.50  34%1 o
 -35  -3   2    197.96    247.80     64.50  34%1 o
 -35   1   0    780.12    634.10     93.60  34%1 o
 -34  -1   1     88.47      6.90     78.50  34%1 <
 -34   3  -1     78.75    165.70     64.60  34%1 <
 -33  -3   2     68.48    181.10     61.40  34%1 <
 -33  -2   1   1041.90    624.80     94.40  34%1 o
 -33   1   0    164.16    214.80     84.50  34%1 <
 -32  -1   1    427.59    233.80     89.80  34%1 <
 -32   0   0    522.78    600.80     93.20  34%1 o
 -32   3  -1    212.29    117.00     66.20  34%1 <
 -31  -3   2    118.56     60.60     74.70  34%1 <
 -31  -2   1     46.35    116.80     78.80  34%1 <
 -31   1   0    187.05    373.10     84.20  34%1 o
 -30  -1   1    951.12   1091.40    112.70  34%1 o
 -30   0   0    102.53    201.00     86.50  34%1 <
 -30   3  -1    109.06    169.10     70.90  34%1 <
 -29  -3   2     47.65     41.60     71.60  34%1 <
 -29  -2   1     73.65    384.00     90.20  34%1 o
 -29   1   0    151.64     73.50     90.20  34%1 <
 -28  -1   1     80.33    -61.30     93.80  34%1 <
 -28   0   0   1293.30    895.70    121.30  34%1 o
 -28   3  -1    480.10    365.80     90.20  34%1 o
 -27  -3   2    753.17    221.30     89.40  34%1 <
 -27  -2   1    192.39    202.70     96.20  34%1 <
 -27   1   0    186.55    351.50     96.20  34%1 o
 -26  -1   1   1879.30   1498.80    129.90  34%1 o
 -26   0   0   2478.80   1915.30    145.90  34%1 o
 -26   3  -1    745.89    808.20    105.00  34%1 o
 -25  -3   2     79.66    187.90     88.10  34%1 <
 -25  -2   1   1331.50    625.10    109.20  34%1 o
 -25   1   0    713.50    523.70    112.60  34%1 o
 -24   0   0   1047.40    593.50    131.20  34%1 o
 -24   3  -1    671.27    498.00    100.60  34%1 o
 -23  -2   1    444.28    937.50    123.50  34%1 o
 -23   1   0   1290.80   1269.50    142.20  34%1 o
 -22   0   0    284.95    147.60    141.90  34%1 <
 -22   3  -1    903.93    632.50    109.20  34%1 o
 -21  -2   1    928.14   1433.10    147.30  34%1 o
 -20   0   0   9235.70   7130.00    245.10  34%1 o
 -20   3  -1   1646.40   1229.80    131.80  34%1 o
 -19  -2   1    599.66   1351.20    153.60  34%1 o
 -18  -5   3    254.66    287.00     97.50  34%1 <
 -18   0   0   1725.30   2859.80    217.10  34%1 o
 -18   3  -1    697.64    699.40    123.30  34%1 o
 -17  -2   1   2702.50   3171.10    184.80  34%1 o
 -17   5  -2    320.46    228.50     84.80  34%1 <
 -16   0   0   4410.20   4800.40    256.40  34%1 o
 -16   3  -1   1094.00   1313.90    139.60  34%1 o
 -15  -2   1   1365.30   2888.20    208.60  34%1 o
 -15   5  -2    860.62    653.60    102.40  34%1 o
 -14   0   0   2866.70   5232.60    288.00  34%1 o
 -13  -2   1   3259.80   4165.50    231.80  34%1 o
 -13   5  -2    246.06    159.60    102.40  34%1 <
 -12   0   0  19607.00  22472.20    423.70  34%1 o
 -11  -2   1   6040.60   6253.10    265.90  34%1 o
 -11   5  -2    969.33    926.50    123.90  34%1 o
 -10   0   0   1063.00   1791.30    355.60  34%1 o
  -9  -2   1   5207.10   5390.00    290.30  34%1 o
  -9   5  -2    461.53    559.50    131.60  34%1 o
  -8   0   0  80931.00  73751.60    704.60  34%1 o
  -7  -2   1   3740.80   5580.40    312.40  34%1 o
  -7   5  -2   2188.70   2886.80    181.90  34%1 o
  -6   0   0  19292.00  10957.50    512.80  34%1 o
  -5  -2   1   9615.10  15080.80    418.90  34%1 o
  -5   5  -2   1594.30   1809.40    179.30  34%1 o
  -4   0   0  21914.00  30128.20    760.50  34%1 o
  -3  -2   1  10052.00   8282.10    446.50  34%1 o
  -3   5  -2   1233.10   1366.90    199.10  34%1 o
  -2   0   0  12822.00 -67138.30   1821.00  34%1 <
  -1  -2   1  13015.00  16065.30    935.10  34%1 o
  -1   5  -2   3961.30   3801.10    262.10  34%1 o
   1  -2   1  18145.00  15809.20    530.30  34%1 o
   3  -2   1   7116.10   4492.90    349.40  34%1 o
   4   0   0  23939.00  32626.30    784.10  34%1 o
   5  -2   1   4216.20   4012.00    289.80  34%1 o
   5   5  -2   1141.40    638.30    213.90  34%1 <
   6   0   0  14475.00  25882.20    588.40  34%1 o
   7  -2   1   3406.10   2011.70    244.10  34%1 o
   7   5  -2   4326.30   4416.70    226.10  34%1 o
   8  -4   2   2679.10   3570.80    203.20  34%1 o
   8   0   0  78953.00  67156.60    682.10  34%1 o
   9  -2   1   3443.60   4166.30    244.20  34%1 o
   9   2  -1  15170.00  12965.80    347.10  34%1 o
   9   5  -2   1525.90   1296.40    169.90  34%1 o
  10  -4   2     91.16    295.00    145.90  34%1 <
  10   0   0   2871.80   2512.70    351.80  34%1 o
  11  -2   1   2364.40   1398.40    196.90  34%1 o
  11   2  -1   6927.30   5700.60    274.40  34%1 o
  11   5  -2    568.79    583.00    136.80  34%1 o
  12  -4   2   2165.20   2732.10    167.90  34%1 o
  12   0   0  21006.00  19193.90    412.60  34%1 o
  13  -2   1   1652.30   2975.50    196.10  34%1 o
  13   2  -1   5207.80   5615.70    257.00  34%1 o
  13   5  -2   2188.20   2237.70    152.40  34%1 o
  14  -4   2    625.66   1619.20    148.20  34%1 o
  14   0   0   2449.60   4989.90    283.50  34%1 o
  15  -2   1    736.16   1227.10    157.00  34%1 o
  15   2  -1   6303.00   6121.40    239.70  34%1 o
  15   5  -2   1816.30   1159.10    128.00  34%1 o
  16  -4   2    545.89    702.40    121.30  34%1 o
  16   0   0   5030.50   4497.50    251.60  34%1 o
  17  -2   1   1223.90   1611.80    158.10  34%1 o
  17   2  -1   1087.40   1087.80    167.60  34%1 o
  17   5  -2    525.78     26.60     95.70  34%1 <
  18  -4   2    703.37    960.50    118.00  34%1 o
  18   0   0   1820.30   2879.50    223.70  34%1 o
  19  -2   1   2401.80   2206.10    159.80  34%1 o
  19   2  -1    565.49    585.90    133.20  34%1 o
  19   5  -2    537.86    498.60     99.50  34%1 o
  20  -4   2    688.64    669.60    102.30  34%1 o
  20   0   0   7938.10   7831.90    252.70  34%1 o
  21  -2   1    415.80    480.20    123.10  34%1 o
  21   2  -1    438.60    405.80    122.10  34%1 o
  22  -4   2    411.26    501.50     98.50  34%1 o
  22   0   0    242.14    427.40    149.90  34%1 <
  23  -2   1   1249.20   1263.80    126.10  34%1 o
  23   2  -1    677.53    804.20    120.40  34%1 o
  24  -4   2    196.61    114.60     85.10  34%1 <
  24   0   0   1090.30    774.40    133.90  34%1 o
  24   3  -1    381.17    191.70     95.10  34%1 <
  25  -2   1     83.41    197.40    101.00  34%1 <
  25   2  -1    507.70    721.00    114.00  34%1 o
  26  -4   2    431.98    236.10     77.90  34%1 o
  26   0   0   2378.80   2047.60    150.50  34%1 o
  26   3  -1    918.15   1127.00    113.20  34%1 o
  27  -2   1   1222.80    619.50    107.30  34%1 o
  27   2  -1    397.23    291.90     99.40  34%1 <
  28  -4   2     91.37    257.00     74.20  34%1 o
  28   0   0   1208.10    587.30    123.30  34%1 o
  28   3  -1    397.40    420.40     95.40  34%1 o
  29  -2   1    212.59    346.10     93.60  34%1 o
  29   2  -1    126.20    172.90     94.60  34%1 <
  30   0   0    125.58    177.00    102.60  34%1 <
  30   3  -1    220.60     83.10     83.70  34%1 <
  31  -3   2    230.22    175.00     75.50  34%1 <
  31  -2   1    627.55    665.50    101.40  34%1 o
  31   1   0    343.17    417.10     86.60  34%1 o
  31   2  -1     66.61     27.10     82.40  34%1 <
  32   0   0    621.23    629.50     98.00  34%1 o
  32   3  -1    625.58    616.30     87.80  34%1 o
  33  -3   2     74.43     87.80     62.30  34%1 <
  33  -2   1    282.56    316.30     79.20  34%1 o
  33   1   0    203.73    185.10     93.70  34%1 <
  33   2  -1   1708.70    923.80    101.00  34%1 o
  34  -1   1    802.20    596.80     88.40  34%1 o
  34   0   0     41.57     56.50     77.30  34%1 <
  34   3  -1    360.39    136.50     70.70  34%1 <
  35  -3   2     89.43    159.80     58.50  34%1 <
  35  -2   1    658.48    339.40     74.20  34%1 o
  35   1   0    907.39    694.40     98.50  34%1 o
  35   2  -1    117.07     31.70     67.80  34%1 <
  36  -1   1    431.06    564.40     87.00  34%1 o
  36   0   0    347.48     49.90     66.40  34%1 <
  36   3  -1    222.13    103.60     65.60  34%1 <
  37  -2   1     76.62    146.00     66.40  34%1 <
  37   1   0    368.54    217.70     69.90  34%1 o
  37   2  -1    300.68    194.70     66.80  34%1 <
  38  -1   1     67.87     72.00     62.80  34%1 <
  38   0   0    106.42    157.60     72.10  34%1 <
  39  -2   1     36.37    -58.80     60.10  34%1 <
  39   1   0    143.67    -30.10     57.00  34%1 <
  39   2  -1    162.54    -12.60     57.20  34%1 <
  40  -1   1     83.75     79.80     57.70  34%1 <
  40   0   0     36.40     89.80     65.30  34%1 <
  41   1   0    218.33     91.60     69.30  34%1 <
  42   0   0     70.47    159.10     59.50  34%1 <
 -42   1   1     18.64     50.80     46.90  35%1 <
 -41  -1   2     22.49    115.60     57.50  35%1 <
 -41   0   1    605.70    463.30     70.00  35%1 o
 -40  -2   2     38.85    -24.00     54.70  35%1 <
 -40   1   1     39.52     -9.50     61.40  35%1 <
 -39  -1   2    169.15    106.30     58.80  35%1 <
 -39   0   1     75.48    161.10     65.20  35%1 <
 -38  -2   2     60.73     52.80     61.40  35%1 <
 -38   1   1     13.33     78.40     60.60  35%1 <
 -38   2   0    132.24    136.20     58.10  35%1 <
 -37  -1   2    110.29    -92.60     64.60  35%1 <
 -37   0   1     11.38     32.10     60.00  35%1 <
 -36  -3   3     27.62     24.10     60.20  35%1 <
 -36  -2   2    299.25    275.10     78.90  35%1 o
 -36   1   1   1941.00   1682.00    119.30  35%1 o
 -36   2   0    167.76    115.30     70.60  35%1 <
 -35  -1   2     37.80    276.50     79.30  35%1 o
 -35   0   1    170.14    300.70     82.90  35%1 o
 -35   3   0     74.36     37.30     57.70  35%1 <
 -34  -3   3    129.23    195.30     71.30  35%1 <
 -34  -2   2   1135.70    929.20     92.70  35%1 o
 -34   1   1     54.66     -4.20     83.80  35%1 <
 -34   2   0    563.49    521.10     90.50  35%1 o
 -33   0   1    101.38     94.10     67.40  35%1 <
 -33   3   0     34.94     52.40     61.20  35%1 <
 -32  -2   2     89.86     95.90     81.60  35%1 <
 -32   2   0     16.14     27.60     76.00  35%1 <
 -31   0   1     83.26     -0.30     89.40  35%1 <
 -31   3   0    732.83    617.90     84.00  35%1 o
 -30  -2   2    880.07    908.50    109.70  35%1 o
 -30   2   0    711.72    882.00    111.20  35%1 o
 -29  -4   3    142.81    152.50     70.40  35%1 <
 -29   0   1   2427.60   2033.20    142.10  35%1 o
 -29   3   0     40.67     53.60     77.90  35%1 <
 -29   4  -1    262.28    402.70     79.40  35%1 o
 -28  -2   2    818.37    534.70    108.00  35%1 o
 -28   2   0    597.73    555.50    103.30  35%1 o
 -27  -4   3    496.95    372.90     78.20  35%1 o
 -27   0   1    307.69    202.30    104.60  35%1 <
 -27   4  -1    827.25    715.70     92.20  35%1 o
 -26  -2   2    781.05    573.50    113.50  35%1 o
 -26   2   0    675.65    465.70    102.70  35%1 o
 -25  -4   3    375.21    239.60     88.00  35%1 <
 -25   0   1    416.29    142.30    107.10  35%1 <
 -25   4  -1    786.00    643.90    102.30  35%1 o
 -24  -2   2    904.61   1023.50    128.90  35%1 o
 -24  -1   1    794.96   1143.30    125.10  35%1 o
 -24   2   0    384.38    309.90     97.30  35%1 o
 -23  -4   3     35.67    163.70     80.70  35%1 <
 -23  -3   2    843.12    742.60    115.60  35%1 o
 -23   1   0   1069.70   1269.50    142.20  35%1 o
 -23   4  -1    454.69    284.50     87.40  35%1 o
 -22  -1   1    555.53    546.40    133.90  35%1 o
 -22   2   0    684.31    802.10    112.00  35%1 o
 -21  -3   2   1173.80   1407.30    129.10  35%1 o
 -21   1   0   5893.80   5217.40    208.80  35%1 o
 -21   4  -1    467.08    464.30    103.10  35%1 o
 -20  -1   1   3340.20   3430.80    197.20  35%1 o
 -19  -3   2   1310.80   1226.90    136.20  35%1 o
 -19   1   0    223.04    151.50    162.40  35%1 <
 -19   4  -1    598.64    725.10    113.70  35%1 o
 -18  -1   1   2808.00   2933.90    204.20  35%1 o
 -17  -3   2     76.84    336.80    115.80  35%1 <
 -17   1   0   6708.50   7272.70    252.50  35%1 o
 -17   4  -1     87.57    271.70    101.00  35%1 <
 -16  -5   3     64.58    166.40     94.90  35%1 <
 -16  -1   1   4347.70   3975.00    224.10  35%1 o
 -15  -3   2    240.24    321.30    125.00  35%1 <
 -15   1   0   1140.30   1237.20    183.30  35%1 o
 -14  -5   3    286.47    556.50    117.30  35%1 o
 -14  -1   1   2487.80   3549.30    228.60  35%1 o
 -14   3  -1    573.79    383.80    141.80  35%1 <
 -13  -3   2   1934.70   2616.00    179.60  35%1 o
 -13   1   0   1460.10   1349.30    200.20  35%1 o
 -12  -5   3    231.68    249.40    113.60  35%1 <
 -12   3  -1   2904.50   3366.00    188.70  35%1 o
 -10  -5   3    556.37    367.50    138.20  35%1 <
 -10   3  -1    441.41    782.40    162.30  35%1 o
  -8   3  -1   4462.80   4110.60    226.30  35%1 o
   2  -4   2   1898.40   2348.90    267.50  35%1 o
   4  -4   2   5129.60   5323.80    255.80  35%1 o
   5   2  -1  23236.00  24105.60    468.70  35%1 o
   6  -4   2   2747.00   2740.10    212.90  35%1 o
   7   2  -1   6767.20   5512.90    328.90  35%1 o
   9   2  -1  12478.00  12965.80    347.10  35%1 o
  12   4  -2    386.89    188.70    127.70  35%1 <
  14   4  -2    386.11    746.20    128.90  35%1 o
  15  -1   0   1502.70   1368.70    204.70  35%1 o
  16  -3   1    796.52   1043.10    132.10  35%1 o
  16   4  -2    380.94    540.20    117.40  35%1 o
  17  -1   0   7403.50   7638.60    259.30  35%1 o
  18  -3   1    452.16    564.20    117.80  35%1 o
  18   1  -1   3192.90   3376.60    212.80  35%1 o
  18   4  -2     94.84    221.70    103.00  35%1 <
  19  -1   0    247.75    483.70    166.60  35%1 <
  20  -3   1   1279.60    940.40    119.00  35%1 o
  20   1  -1   3104.60   3096.20    185.70  35%1 o
  20   4  -2   1398.20   1528.60    132.90  35%1 o
  21  -1   0   5707.50   5657.80    216.50  35%1 o
  22  -3   1    581.38    601.90    107.10  35%1 o
  22   1  -1    608.93    499.10    135.00  35%1 o
  22   4  -2    178.43    178.70     92.90  35%1 <
  23  -1   0   1243.80   1216.00    151.60  35%1 o
  23   3  -2    854.43    773.10    116.60  35%1 o
  24  -3   1    869.42    875.10    111.70  35%1 o
  24   1  -1    519.46    777.60    122.10  35%1 o
  24   4  -2    301.24    495.50     97.30  35%1 o
  25  -1   0    493.77    404.90    108.20  35%1 o
  25   3  -2    151.47    246.50     97.20  35%1 <
  26  -3   1    557.30    710.40    107.50  35%1 o
  26   1  -1   1285.60   1672.70    134.00  35%1 o
  26   4  -2    297.54    276.40     79.00  35%1 o
  27  -1   0    138.99    199.90     97.90  35%1 <
  27   3  -2    500.02    364.80     91.80  35%1 o
  28  -3   1    490.41    279.10     83.20  35%1 o
  28   1  -1    232.83     95.50     94.90  35%1 <
  28   4  -2    220.12    337.00     81.60  35%1 o
  29  -1   0    111.36    161.10     90.70  35%1 <
  29   3  -2    162.04    151.20     74.50  35%1 <
  30  -3   1     87.42    231.00     75.00  35%1 o
  30   1  -1    928.27   1225.80    119.40  35%1 o
  30   4  -2    184.97    196.80     67.70  35%1 <
  31  -1   0    352.68    411.80     83.90  35%1 o
  31   3  -2    123.75    174.10     78.30  35%1 <
  32  -3   1    317.46    133.60     69.80  35%1 <
  32   1  -1    301.73    196.50     92.70  35%1 <
  33  -1   0    181.50    427.50     83.30  35%1 o
  33   3  -2     58.94    100.20     71.30  35%1 <
  34  -3   1     48.86    117.10     56.70  35%1 <
  34  -2   0    567.93    541.60     87.20  35%1 o
  34   1  -1    108.53     67.50     84.70  35%1 <
  35  -1   0    627.81    688.80     89.60  35%1 o
  35   0  -1    254.12    309.60     74.70  35%1 o
  35   3  -2    152.51    205.40     67.20  35%1 o
  36  -2   0    288.85    233.10     72.30  35%1 o
  36   1  -1   1961.20   1689.00    119.20  35%1 o
  37  -1   0    287.64     64.00     74.40  35%1 <
  37   0  -1      8.92     12.30     66.70  35%1 <
  38  -2   0     32.24    -41.10     60.20  35%1 <
  38   1  -1     33.47     17.10     65.40  35%1 <
  39  -1   0     60.56    109.60     60.70  35%1 <
  39   0  -1     79.94     97.10     65.20  35%1 <
  40   1  -1     51.72     41.50     54.60  35%1 <
  40   2  -2     39.20     -7.30     52.00  35%1 <
  41  -1   0     94.91    110.00     67.50  35%1 <
  41   0  -1    656.54    438.40     70.70  35%1 o
  42   1  -1     15.06    -22.40     51.90  35%1 <
 -42  -1   3    183.71    -63.70     53.20  36%1 <
 -42   0   2    259.79    154.80     62.50  36%1 <
 -41   1   2     68.91    -17.70     49.60  36%1 <
 -40  -1   3     56.63     61.60     54.90  36%1 <
 -40   0   2     38.54    111.80     55.90  36%1 <
 -39  -2   3     74.84      6.60     58.40  36%1 <
 -39   1   2    245.00     86.60     59.20  36%1 <
 -39   2   1     40.13     43.80     57.50  36%1 <
 -38  -1   3     99.51     40.00     65.90  36%1 <
 -38   0   2    272.88    332.10     65.10  36%1 o
 -37  -2   3    186.87     97.80     66.40  36%1 <
 -37   1   2    107.90     45.30     59.20  36%1 <
 -37   2   1     44.54    187.60     65.10  36%1 <
 -36   0   2     50.85    -39.70     60.90  36%1 <
 -36   3   1    133.75     72.10     58.10  36%1 <
 -35  -2   3    316.88    147.90     73.60  36%1 <
 -35   2   1     74.84     92.20     70.20  36%1 <
 -34  -3   3    119.10    195.30     71.30  36%1 <
 -34   0   2    194.34    343.60     76.00  36%1 o
 -34   3   1     63.72    101.20     69.10  36%1 <
 -33  -2   3     45.03    232.40     79.00  36%1 <
 -33  -1   2    583.14    478.60     99.40  36%1 o
 -33   2   1    775.46    792.40     96.40  36%1 o
 -32  -3   3    141.90     58.30     66.60  36%1 <
 -32   0   2    230.18    292.70     78.30  36%1 o
 -32   1   1    856.06    622.60     93.70  36%1 o
 -31  -2   3    540.13    375.80     89.70  36%1 o
 -31  -1   2    621.55    431.90     98.40  36%1 o
 -31   2   1     61.43    134.40     71.80  36%1 <
 -30  -3   3    193.34    220.60     86.00  36%1 <
 -30   1   1    908.08   1219.10    118.90  36%1 o
 -29  -1   2     40.64     87.50     95.20  36%1 <
 -29   2   1    258.95    224.20     76.50  36%1 <
 -29   3   0     39.26     53.60     77.90  36%1 <
 -28  -3   3    774.95    772.70    106.40  36%1 o
 -28   1   1     33.56      0.50     90.10  36%1 <
 -28   4   0    239.44      1.00     69.50  36%1 <
 -27  -1   2   1980.10    671.50    116.00  36%1 o
 -27   3   0    747.69    561.50     95.70  36%1 o
 -26  -3   3    290.82    275.40     97.50  36%1 <
 -26   1   1    776.84   1512.80    130.50  36%1 o
 -26   4   0     97.26    212.00     79.40  36%1 <
 -25  -1   2   1385.60   1042.90    131.50  36%1 o
 -25   3   0    141.58    287.40     93.70  36%1 o
 -24  -3   3    574.37    693.40    103.10  36%1 o
 -24  -2   2    862.73   1023.50    128.90  36%1 o
 -24   1   1    497.33    614.50    125.10  36%1 o
 -23   0   1     95.30      8.50    123.20  36%1 <
 -23   3   0     79.47    106.70     90.80  36%1 <
 -22  -2   2    962.73    602.10    119.60  36%1 o
 -21  -4   3     25.40     13.40     92.80  36%1 <
 -21   0   1   7465.20   6589.80    224.50  36%1 o
 -21   3   0    565.30    463.40     99.40  36%1 o
 -20  -2   2    752.89    366.10    115.40  36%1 o
 -20   2   0    144.61     54.10    109.20  36%1 <
 -19  -4   3    531.45    572.00    108.00  36%1 o
 -19   0   1   1783.70   1697.40    196.00  36%1 o
 -18  -2   2    689.16    836.80    148.40  36%1 o
 -18   2   0    845.71   1303.50    143.80  36%1 o
 -18   5  -1    572.23    454.50     93.50  36%1 o
 -17  -4   3   1102.90    877.20    123.90  36%1 o
 -17   0   1   9182.60   6482.20    259.80  36%1 o
 -16   2   0   4943.30   4243.10    201.70  36%1 o
 -16   5  -1    223.20    395.80     96.20  36%1 o
 -15   4  -1    325.34    396.80    116.10  36%1 o
 -14   2   0    976.93   1206.60    179.80  36%1 o
 -13   4  -1   1030.90   1576.80    147.30  36%1 o
 -12  -1   1   4073.90  11918.00    334.80  36%1 o
 -11  -3   2   2088.10   2796.10    194.20  36%1 o
 -11   1   0   9117.90   7581.60    285.00  36%1 o
 -11   4  -1    254.83     87.70    126.60  36%1 <
 -10  -1   1  26251.00  26611.00    468.40  36%1 o
  -9  -3   2    499.72   1481.60    191.60  36%1 o
  -9   1   0   2542.50   2892.40    276.90  36%1 o
  -8  -5   3   1540.10   1975.40    176.20  36%1 o
  -6   3  -1   7719.30   8295.00    285.10  36%1 o
   3   2  -1   2663.90   3731.80    415.40  36%1 o
   8   4  -2   1431.80   1469.80    186.10  36%1 o
   9  -1   0   4854.30   3379.70    280.80  36%1 o
  10  -3   1    219.45    334.00    152.00  36%1 <
  10   1  -1  28344.00  28225.40    474.60  36%1 o
  10   4  -2    335.17    371.00    141.80  36%1 <
  11  -5   2    484.32   1069.80    124.60  36%1 o
  11  -1   0   9313.30   8129.70    290.00  36%1 o
  12  -3   1   2338.30   2125.70    169.90  36%1 o
  12   1  -1   3974.80   3473.40    270.40  36%1 o
  13  -5   2     91.13    296.60     97.10  36%1 o
  13  -1   0   1192.60   1865.80    218.80  36%1 o
  14  -3   1    397.18    376.80    126.80  36%1 <
  14   1  -1   2761.00   3387.00    228.90  36%1 o
  15  -5   2    685.29    646.70    100.80  36%1 o
  15   3  -2     61.76    392.40    137.20  36%1 <
  16   1  -1   4090.30   3970.00    223.40  36%1 o
  17  -5   2     37.47     51.30     81.10  36%1 <
  17   3  -2    271.96    566.70    130.10  36%1 o
  18  -2   0    453.16    779.70    134.60  36%1 o
  19  -4   1    595.44    637.60    113.30  36%1 o
  19   0  -1   2342.90   3080.90    205.70  36%1 o
  19   3  -2   1155.90   1098.50    133.70  36%1 o
  20  -2   0    153.47     75.20    110.80  36%1 <
  21  -4   1    728.74    750.60    108.20  36%1 o
  21   0  -1   7405.20   6496.90    227.70  36%1 o
  21   3  -2   1112.50   1617.70    144.90  36%1 o
  22  -2   0    616.90    929.20    110.40  36%1 o
  22   2  -2    810.59    621.40    115.20  36%1 o
  23  -4   1    390.66    136.90     82.60  36%1 <
  23   0  -1    347.32     19.30    123.90  36%1 <
  23   3  -2    800.71    773.10    116.60  36%1 o
  24  -2   0    399.47    355.00     98.80  36%1 o
  24   2  -2   1019.30   1141.40    119.10  36%1 o
  25  -4   1    806.06    957.20    103.20  36%1 o
  25   0  -1    303.19    145.90    104.20  36%1 <
  26  -2   0    696.75    423.70     98.10  36%1 o
  26   2  -2    675.47    307.60     99.80  36%1 o
  27  -4   1    511.61    390.80     85.10  36%1 o
  27   0  -1    148.78    275.00    105.10  36%1 <
  27   4  -3    338.47    415.90     87.70  36%1 o
  28  -2   0    588.02    641.60    101.50  36%1 o
  28  -1  -1    208.90     80.80     81.80  36%1 <
  28   2  -2    686.21    516.00    104.20  36%1 o
  29  -4   1    373.64    318.40     75.10  36%1 o
  29  -3   0     99.14     -0.80     76.60  36%1 <
  29   0  -1   2032.20   2019.30    128.70  36%1 o
  29   4  -3    167.21    148.00     71.10  36%1 <
  30  -2   0    630.72    650.30    100.80  36%1 o
  30  -1  -1    971.12    900.40    111.50  36%1 o
  30   2  -2   1060.80   1196.90    119.60  36%1 o
  31  -3   0    506.65    505.70     88.30  36%1 o
  31   0  -1     45.66    -28.80     90.60  36%1 <
  31   1  -2    535.27    535.90     98.40  36%1 o
  32  -2   0     38.19     12.00     79.80  36%1 <
  32  -1  -1    430.06    219.40     88.00  36%1 <
  32   2  -2    118.55    -60.20     81.70  36%1 <
  33  -3   0    105.02     75.50     62.30  36%1 <
  33   0  -1     57.14    131.60     84.90  36%1 <
  33   1  -2    555.39    447.30    100.80  36%1 o
  34  -2   0    534.58    541.60     87.20  36%1 o
  34  -1  -1     51.85     34.70     77.00  36%1 <
  34   2  -2   1005.60    794.00     96.20  36%1 o
  34   3  -3     82.01    149.90     73.90  36%1 <
  35  -3   0     73.37    116.30     59.10  36%1 <
  35   0  -1    244.68    309.60     74.70  36%1 o
  35   1  -2     81.17    102.40     76.40  36%1 <
  36  -1  -1   1722.60   1298.80    111.00  36%1 o
  36   2  -2    474.07    199.40     80.90  36%1 <
  36   3  -3     91.69     71.70     60.20  36%1 <
  37   1  -2     78.86    132.80     73.30  36%1 <
  38  -1  -1      4.32     46.20     63.50  36%1 <
  38   2  -2      9.72     -7.20     64.60  36%1 <
  39  -2  -1     42.44      4.60     52.40  36%1 <
  39   1  -2    366.77    150.20     60.20  36%1 <
  40  -1  -1    195.63    108.50     62.10  36%1 <
  40   0  -2     49.36     55.70     53.80  36%1 <
  40   2  -2     36.06     -7.30     52.00  36%1 <
  41   1  -2     51.60    -53.00     56.30  36%1 <
  42  -1  -1     43.50     28.40     46.50  36%1 <
  42   0  -2    189.73    123.80     62.10  36%1 <
 -43  -1   4      5.71      6.70     49.60  37%1 <
 -43   0   3    117.63     93.40     58.00  37%1 <
 -42   1   3    133.32    107.90     53.30  37%1 <
 -41  -1   4     69.20     45.50     59.20  37%1 <
 -41   0   3    408.01    299.30     71.90  37%1 o
 -40  -2   4    174.12    302.60     66.80  37%1 o
 -40   1   3     73.18     49.80     60.90  37%1 <
 -40   2   2    122.93    114.40     52.10  37%1 <
 -39   0   3     96.22    107.90     56.80  37%1 <
 -38  -2   4     31.06     71.90     63.80  37%1 <
 -38  -1   3     96.74     40.00     65.90  37%1 <
 -38   2   2     46.48    163.90     62.90  37%1 <
 -37  -3   4     83.38     96.80     59.50  37%1 <
 -37   0   3     33.17     15.40     58.30  37%1 <
 -37   1   2    104.74     45.30     59.20  37%1 <
 -36  -2   4    275.89    243.70     76.20  37%1 o
 -36  -1   3    208.78    364.90     79.10  37%1 o
 -36   2   2    194.77    209.80     75.30  37%1 <
 -35  -3   4    534.65    258.40     73.60  37%1 o
 -35   0   3    230.99    185.70     77.00  37%1 <
 -35   1   2     81.64    146.40     70.80  37%1 <
 -34  -1   3   1640.10   1788.80    130.00  37%1 o
 -34   2   2    509.60    292.70     72.60  37%1 o
 -34   3   1     61.81    101.20     69.10  37%1 <
 -33  -3   4    251.65    -43.00     73.30  37%1 <
 -33   1   2    395.80    521.00     94.50  37%1 o
 -32  -1   3    346.20    185.10     97.00  37%1 <
 -32   3   1    606.87    420.50     78.20  37%1 o
 -31  -3   4    120.21    119.30     67.20  37%1 <
 -31  -2   3    523.81    375.80     89.70  37%1 o
 -31   1   2    139.61    182.40     91.90  37%1 <
 -30  -4   4     78.25    134.90     69.30  37%1 <
 -30  -1   3    439.42    616.80    105.00  37%1 o
 -30   0   2    214.17     87.20     91.10  37%1 <
 -30   3   1     89.14    108.20     71.50  37%1 <
 -29  -2   3    583.98    371.10     97.70  37%1 o
 -29   1   2     64.96     62.30     85.10  37%1 <
 -28  -4   4    251.20    311.30     74.40  37%1 o
 -28   0   2    648.36    547.80    109.10  37%1 o
 -28   3   1    289.74    318.90     79.90  37%1 o
 -27  -2   3    633.27    845.00    115.00  37%1 o
 -27   2   1    629.07    204.10     89.80  37%1 <
 -26  -4   4    532.59    662.80     95.80  37%1 o
 -26   0   2    597.88    311.80    105.50  37%1 <
 -26   3   1   1073.70    947.10    110.50  37%1 o
 -25  -2   3    458.61    358.90    112.70  37%1 o
 -25   2   1   1152.80    832.90    115.10  37%1 o
 -24  -4   4     34.82     13.10     84.90  37%1 <
 -24  -3   3    556.71    693.40    103.10  37%1 o
 -24   0   2    226.04    301.00    106.60  37%1 <
 -24   4   0    188.22    133.40     72.40  37%1 <
 -23  -1   2   3838.70   2116.60    161.00  37%1 o
 -23   2   1    362.86    283.90    110.70  37%1 <
 -22  -3   3    355.21    595.30    109.80  37%1 o
 -22   1   1    167.97    217.50    112.30  37%1 <
 -22   4   0    138.67     83.30     84.80  37%1 <
 -21  -1   2    980.05   1256.80    167.30  37%1 o
 -20  -3   3    242.39    324.80    119.90  37%1 <
 -20   1   1   3096.70   2875.60    170.20  37%1 o
 -20   4   0    876.31    873.00    106.60  37%1 o
 -19  -5   4     49.67     83.90     82.00  37%1 <
 -19  -1   2  11325.00  10579.80    282.20  37%1 o
 -19   3   0     56.33     76.40     97.60  37%1 <
 -18   1   1   3654.80   3177.60    200.40  37%1 o
 -17  -5   4    374.48    596.70    102.50  37%1 o
 -17   3   0    161.27    650.40    122.20  37%1 o
 -16  -2   2   2966.80   3457.20    198.30  37%1 o
 -15  -4   3    611.98    947.50    131.90  37%1 o
 -15   0   1   9641.90  10598.90    303.50  37%1 o
 -15   3   0    373.61    643.40    127.70  37%1 o
 -14  -2   2   1835.80   2258.80    187.40  37%1 o
 -14   2   0    945.73   1206.60    179.80  37%1 o
 -14   5  -1    253.48    456.30    104.10  37%1 o
 -13  -4   3    128.84    379.80    133.80  37%1 <
 -13   0   1  15150.00  15278.70    360.20  37%1 o
 -12   2   0    966.41   1547.00    188.50  37%1 o
 -12   5  -1    226.12    274.60     99.90  37%1 <
  -9   4  -1   1494.40   1318.40    152.80  37%1 o
  -8  -1   1  83383.00  82978.50    751.10  37%1 o
  -7  -3   2    874.00   1764.30    208.60  37%1 o
  -7   1   0   9736.20  12075.00    385.60  37%1 o
  -6  -5   3    779.18    775.00    194.00  37%1 o
  -4   3  -1   2407.80   2228.30    242.20  37%1 o
   6  -3   1   6399.90   6921.00    272.60  37%1 o
   6   4  -2   4234.40   4685.50    257.00  37%1 o
   7  -1   0  17930.00  14479.10    391.70  37%1 o
   8  -3   1   4591.20   3968.10    217.80  37%1 o
   8   1  -1  79709.00  80311.40    737.30  37%1 o
   9  -5   2    973.33    612.40    123.80  37%1 o
  11  -5   2    470.68   1069.80    124.60  37%1 o
  11   3  -2   3216.10   2250.10    188.30  37%1 o
  13   0  -1  15757.00  16125.20    358.40  37%1 o
  13   3  -2   2410.70   2851.80    180.70  37%1 o
  14  -2   0    732.52    998.80    164.30  37%1 o
  14   5  -3    566.04    587.70    111.30  37%1 o
  15  -4   1    405.78    570.00    121.90  37%1 o
  15   0  -1  11007.00  13964.90    332.40  37%1 o
  16  -2   0   1987.40   3645.40    190.10  37%1 o
  16   2  -2   3360.00   3949.50    205.10  37%1 o
  16   5  -3    576.23    394.30     95.80  37%1 o
  17  -4   1    308.18    255.10    105.10  37%1 <
  17   0  -1   7642.00   6601.00    265.30  37%1 o
  18   2  -2    606.12    908.30    147.90  37%1 o
  18   5  -3    421.67    554.30     96.20  37%1 o
  19  -4   1    580.93    637.60    113.30  37%1 o
  19   4  -3    336.25    398.40    111.90  37%1 o
  20  -1  -1   1873.70   2051.10    162.60  37%1 o
  20   2  -2    795.08    380.10    120.90  37%1 o
  21  -3   0    333.83    411.00    109.60  37%1 o
  21   1  -2   2412.00   2143.80    170.20  37%1 o
  21   4  -3    319.76    398.70     97.80  37%1 o
  22  -1  -1    728.03    539.50    126.20  37%1 o
  23  -3   0    115.16     82.00     93.80  37%1 <
  23   1  -2   5156.10   3540.10    187.90  37%1 o
  23   4  -3     66.26    255.90     84.90  37%1 o
  24  -1  -1    569.48    694.80    116.60  37%1 o
  24   3  -3    854.68    673.00    111.40  37%1 o
  25  -3   0    338.34    286.20     96.90  37%1 <
  25   1  -2    696.26    831.00    129.40  37%1 o
  25   4  -3    226.49    243.90     88.20  37%1 <
  26  -1  -1   1236.30   1773.20    137.10  37%1 o
  26   3  -3    205.57    351.90     94.50  37%1 o
  27  -3   0    642.28    290.60     94.50  37%1 o
  27  -2  -1     79.26    258.50     88.30  37%1 <
  27   1  -2    791.72    564.00    110.30  37%1 o
  28  -4   0    108.34    102.50     62.00  37%1 <
  28  -1  -1    202.13     80.80     81.80  37%1 <
  28   0  -2    895.00    739.00    111.70  37%1 o
  28   3  -3    786.54    837.90    106.20  37%1 o
  29  -2  -1    153.22     89.30     80.80  37%1 <
  29   1  -2     99.25    165.20     96.00  37%1 <
  29   2  -3    394.15    269.00     95.70  37%1 <
  30   0  -2     97.28    260.80     85.50  37%1 o
  30   3  -3    248.51    170.90     82.30  37%1 <
  31  -2  -1    155.54     76.70     77.20  37%1 <
  31   2  -3    503.69    357.70     90.90  37%1 o
  32   0  -2    279.64    450.00     84.70  37%1 o
  32   3  -3    316.16    263.60     77.20  37%1 o
  33  -2  -1    538.24    731.00     92.00  37%1 o
  33   2  -3    240.74    350.00     84.10  37%1 o
  34  -3  -1    116.79    117.50     65.80  37%1 <
  34   0  -2    230.20    300.70     78.30  37%1 o
  34   3  -3     79.84    149.90     73.90  37%1 <
  35  -2  -1    185.43    102.30     69.40  37%1 <
  35  -1  -2    242.13    320.30     84.30  37%1 o
  35   2  -3    136.86    121.40     71.40  37%1 <
  36  -3  -1    148.52     49.70     60.50  37%1 <
  36   0  -2    139.49     98.40     73.30  37%1 <
  36   1  -3    338.91    174.50     90.50  37%1 <
  37  -2  -1    334.08    218.00     65.90  37%1 o
  37  -1  -2    265.11     92.50     78.00  37%1 <
  37   2  -3     70.65     25.90     53.80  37%1 <
  38   0  -2    240.85    225.60     72.10  37%1 o
  38   1  -3    158.23    104.30     72.20  37%1 <
  39  -2  -1     40.93      4.60     52.40  37%1 <
  39  -1  -2    222.84    195.20     68.20  37%1 <
  39   2  -3     23.21    -53.90     55.80  37%1 <
  40   0  -2     47.94     55.70     53.80  37%1 <
  40   1  -3    194.01     95.80     63.30  37%1 <
  41  -1  -2     14.09     64.90     50.00  37%1 <
  42   1  -3    130.05    138.50     59.00  37%1 <
  43   0  -3    137.15     51.10     54.70  37%1 <
 -43   1   4     85.55     18.10     48.00  38%1 <
 -42  -1   5     64.85    -26.70     56.00  38%1 <
 -42   0   4     39.68    -53.70     47.80  38%1 <
 -41  -2   5     99.66     80.80     50.90  38%1 <
 -41   1   4     56.60    101.50     57.20  38%1 <
 -40   0   4    209.50    316.00     78.30  38%1 o
 -39  -2   5     14.38     20.50     61.00  38%1 <
 -39  -1   4    152.14     90.50     66.90  38%1 <
 -39   2   3     21.04     24.50     49.50  38%1 <
 -38   0   4   1013.70    685.70     90.00  38%1 o
 -38   1   3    180.35    173.50     69.30  38%1 <
 -37  -1   4    224.92     47.90     74.30  38%1 <
 -37   2   3     97.14     66.80     65.10  38%1 <
 -36  -3   5     35.85     32.20     59.10  38%1 <
 -36   1   3    236.28    491.20     94.00  38%1 o
 -35  -1   4    493.45    372.00     77.40  38%1 o
 -35   3   2    382.26    281.10     65.90  38%1 o
 -34  -3   5     11.49     43.40     65.90  38%1 <
 -34  -2   4    419.44    169.00     79.80  38%1 <
 -34   1   3   1822.70   1873.60    124.00  38%1 o
 -33  -1   4    273.95    233.10     94.30  38%1 <
 -33   0   3     41.06     83.00     67.20  38%1 <
 -33   3   2     32.69    131.40     73.10  38%1 <
 -32  -2   4   1318.40   1010.30    109.00  38%1 o
 -32   1   3    446.92    439.40     97.50  38%1 o
 -32   2   2     97.79     68.10     75.90  38%1 <
 -31   0   3     27.41    141.30     76.30  38%1 <
 -31   3   2     98.08     94.50     75.50  38%1 <
 -30  -2   4    136.48     70.70     81.90  38%1 <
 -30   2   2    368.76    493.40     92.50  38%1 o
 -29  -4   5    169.25     -6.80     66.00  38%1 <
 -29  -3   4   1124.40    678.90     91.40  38%1 o
 -29   0   3    727.44    946.50    105.80  38%1 o
 -29   4   1    116.04    202.90     70.40  38%1 <
 -28  -1   3    711.92    731.80    111.40  38%1 o
 -28   2   2    310.69    426.40     96.80  38%1 o
 -27  -3   4    561.14    580.00     99.70  38%1 o
 -27   1   2    924.70    532.00    104.90  38%1 o
 -27   4   1    178.26    213.60     69.30  38%1 o
 -26  -1   3   1024.30    779.30    113.00  38%1 o
 -26   3   1   1066.10    947.10    110.50  38%1 o
 -25  -3   4    237.66    222.40     91.90  38%1 <
 -25   1   2    536.21    587.80    108.00  38%1 o
 -25   4   1    163.45    131.10     74.30  38%1 <
 -24  -1   3    984.82   1005.70    134.90  38%1 o
 -24   3   1    143.84    168.50     96.00  38%1 <
 -23  -2   3    300.71    312.70    114.70  38%1 <
 -23   1   2    893.62    664.50    128.00  38%1 o
 -22  -4   4   1289.40   1581.30    129.50  38%1 o
 -22   0   2    693.52    788.20    127.30  38%1 o
 -22   3   1   1176.80    828.80    108.20  38%1 o
 -21  -2   3   1277.30   1444.70    139.10  38%1 o
 -21   2   1    229.89    162.40    110.00  38%1 <
 -20  -4   4    493.99    622.70    109.40  38%1 o
 -20   0   2    824.45   1117.70    147.90  38%1 o
 -19   2   1    576.56    549.70    115.20  38%1 o
 -19   5   0    279.60    194.00     90.00  38%1 <
 -18  -3   3   1408.00   1791.80    140.80  38%1 o
 -18   4   0    384.48    863.30    112.60  38%1 o
 -17  -5   4    369.79    596.70    102.50  38%1 o
 -17  -1   2   2461.70   2251.90    190.80  38%1 o
 -16  -3   3    336.68    308.50    121.50  38%1 <
 -16   1   1   2434.00   2828.40    196.60  38%1 o
 -16   4   0    171.55    372.10    108.10  38%1 o
 -15  -5   4   1217.80   1292.40    128.60  38%1 o
 -15  -1   2   5928.20   5792.60    247.40  38%1 o
 -14   1   1   2155.40   2566.30    208.50  38%1 o
 -13   3   0    868.87    935.10    146.20  38%1 o
 -12  -2   2    425.78    920.00    191.20  38%1 o
 -11  -4   3    318.98    748.10    139.90  38%1 o
 -11   0   1   6432.80   8703.20    331.00  38%1 o
 -10   2   0    918.52   1547.20    199.50  38%1 o
 -10   5  -1    720.42   1147.80    135.70  38%1 o
  -7   4  -1   2534.90   2274.40    193.80  38%1 o
  -6  -1   1  43002.00  38279.30    571.20  38%1 o
  -5   1   0  33793.00  39330.80    579.70  38%1 o
   0  -4   2   8650.30   7441.80    404.70  38%1 o
   1   5  -2   3278.00   7730.90    550.90  38%1 o
   5  -1   0  24083.00  33773.80    553.70  38%1 o
   6  -3   1   6331.40   6921.00    272.60  38%1 o
   6   1  -1  43113.00  33723.10    550.30  38%1 o
   7  -5   2   2239.50   2372.20    181.10  38%1 o
   9   3  -2    702.75   1272.00    183.70  38%1 o
  10  -2   0    739.73   1249.10    205.40  38%1 o
  11  -4   1    196.97    378.50    130.40  38%1 <
  11   0  -1  21424.00  16612.30    393.40  38%1 o
  12  -2   0   2013.00   2236.10    195.40  38%1 o
  12   2  -2    840.63   1128.00    198.90  38%1 o
  12   5  -3    253.36    272.30    116.50  38%1 <
  13  -4   1   1842.60   1867.10    152.80  38%1 o
  13   0  -1  15724.00  16125.20    358.40  38%1 o
  14   2  -2   4073.00   3188.90    201.20  38%1 o
  14   5  -3    576.21    587.70    111.30  38%1 o
  15  -3   0    650.00    657.30    129.30  38%1 o
  15   4  -3    562.09    924.20    134.40  38%1 o
  16  -5   1    368.11    370.90    100.80  38%1 o
  16  -1  -1   3114.00   3389.50    206.60  38%1 o
  17  -3   0    426.98    378.20    112.30  38%1 o
  17   1  -2    923.91   1562.10    183.50  38%1 o
  17   4  -3   1033.30   1118.80    127.60  38%1 o
  18  -5   1    337.62    269.60     87.40  38%1 o
  18  -1  -1   2854.40   3113.20    184.00  38%1 o
  19  -3   0    134.48    455.80    110.10  38%1 o
  19   1  -2   8727.50   8942.40    267.00  38%1 o
  20   3  -3    517.23    633.10    121.70  38%1 o
  21  -2  -1    195.56    112.10    106.60  38%1 <
  22  -4   0    223.30    188.40     89.40  38%1 <
  22   0  -2   1275.50   1343.10    143.00  38%1 o
  22   3  -3    765.19    667.80    119.20  38%1 o
  23  -2  -1    187.51    214.00    106.20  38%1 <
  23   2  -3    360.66    471.20    101.10  38%1 o
  24  -4   0     57.42    210.40     78.70  38%1 <
  24   0  -2     66.35    228.70    110.30  38%1 <
  25  -2  -1    598.56    561.60    114.00  38%1 o
  25   2  -3    611.27    150.50     99.50  38%1 <
  26  -4   0    137.42    310.00     77.00  38%1 o
  26  -3  -1   1056.40    816.60    111.80  38%1 o
  26   0  -2    663.13    558.80    110.60  38%1 o
  26   4  -4    596.65    674.40     98.30  38%1 o
  27  -1  -2    712.58    384.90    100.60  38%1 o
  27   2  -3    972.78   1251.50    116.90  38%1 o
  28  -3  -1    258.18     77.30     87.30  38%1 <
  28   1  -3    597.29    886.30    112.20  38%1 o
  28   4  -4     51.65     40.80     79.90  38%1 <
  29  -1  -2     90.14     84.30     90.60  38%1 <
  29   2  -3    398.15    269.00     95.70  38%1 <
  30  -3  -1    183.95     70.10     71.80  38%1 <
  30   1  -3    375.77    632.10    105.80  38%1 o
  30   4  -4    100.88     89.50     65.00  38%1 <
  31  -1  -2    316.67    247.70     92.70  38%1 <
  31   3  -4     59.31     87.70     65.30  38%1 <
  32  -3  -1    857.44    760.70     90.40  38%1 o
  32  -2  -2     44.15     23.70     78.30  38%1 <
  32   1  -3    258.18    268.80     90.70  38%1 <
  33  -1  -2    329.33    353.10     96.30  38%1 o
  33   0  -3     41.90     12.70     68.20  38%1 <
  33   3  -4    123.45     15.20     69.30  38%1 <
  34  -3  -1    121.89    117.50     65.80  38%1 <
  34  -2  -2    701.25    612.10     83.80  38%1 o
  34   1  -3   1405.70   1813.00    129.90  38%1 o
  34   2  -4    471.21    305.50     80.70  38%1 o
  35   0  -3    173.73    204.90     79.10  38%1 <
  35   3  -4    165.82    187.20     72.10  38%1 <
  36  -2  -2    391.78    348.40     77.70  38%1 o
  36   2  -4     90.18    116.30     74.90  38%1 <
  37   0  -3     31.02     40.60     74.40  38%1 <
  37   3  -4    102.22    111.20     59.20  38%1 <
  38  -2  -2     34.56     59.00     59.20  38%1 <
  38  -1  -3    236.31    188.60     75.00  38%1 <
  38   2  -4     37.47    100.00     61.80  38%1 <
  39   0  -3     63.44    167.10     69.50  38%1 <
  39   1  -4     59.06     56.40     64.10  38%1 <
  40  -2  -2    115.79    112.60     61.40  38%1 <
  40  -1  -3     43.62     57.60     65.20  38%1 <
  40   2  -4    106.56    120.10     52.30  38%1 <
  41   0  -3    190.85    123.10     69.70  38%1 <
  41   1  -4    259.31    210.30     64.80  38%1 o
  42  -1  -3    166.29     14.60     56.70  38%1 <
  43   1  -4     97.41     91.80     61.70  38%1 <
 -43  -1   6     41.29     90.50     56.10  39%1 <
 -43   0   5     96.15    169.40     56.90  39%1 <
 -42   1   5     15.22     29.60     57.90  39%1 <
 -41   0   5     71.95    180.60     63.90  39%1 <
 -40  -2   6     61.08     18.30     52.70  39%1 <
 -40  -1   5     28.38     99.40     66.60  39%1 <
 -40   2   4     45.45    128.20     61.60  39%1 <
 -39   0   5    197.00    107.60     69.50  39%1 <
 -39   1   4    115.43     36.00     71.30  39%1 <
 -38  -1   5    552.82    382.40     74.70  39%1 o
 -38   2   4     70.04     27.60     62.20  39%1 <
 -37  -3   6     67.00     70.80     61.80  39%1 <
 -37  -2   5     41.23     89.90     65.70  39%1 <
 -37   1   4    157.83     82.60     63.70  39%1 <
 -36  -1   5    571.20    181.50     72.60  39%1 <
 -36   0   4     26.97    -93.20     74.20  39%1 <
 -36   3   3     18.38     58.80     54.20  39%1 <
 -35  -2   5     19.64    137.40     67.30  39%1 <
 -35   1   4    321.21    238.90     88.60  39%1 <
 -35   2   3    112.59    138.80     66.60  39%1 <
 -34   0   4    215.66    158.40     81.60  39%1 <
 -34   3   3    148.14    116.50     64.80  39%1 <
 -33  -2   5     41.00     20.70     76.80  39%1 <
 -33  -1   4    250.75    233.10     94.30  39%1 <
 -33   2   3     63.20     58.30     76.80  39%1 <
 -32  -3   5    225.74    217.70     80.90  39%1 <
 -32   0   4    660.07     42.50     77.10  39%1 <
 -32   1   3    405.05    439.40     97.50  39%1 o
 -31  -1   4    362.41    341.00     84.40  39%1 o
 -31   2   3    144.37    154.30     84.50  39%1 <
 -30  -3   5     35.95    144.60     73.30  39%1 <
 -30   1   3    486.90    559.00     94.70  39%1 o
 -30   4   2    250.91    114.90     64.30  39%1 <
 -29  -1   4    458.52    647.80    106.30  39%1 o
 -29   3   2     32.85    114.50     76.10  39%1 <
 -28  -3   5    361.61    511.30     98.20  39%1 o
 -28  -2   4    235.68    474.60     95.00  39%1 o
 -28   1   3   1790.10   1349.10    123.90  39%1 o
 -28   4   2     59.31    170.00     70.30  39%1 <
 -27  -4   5    293.07    324.00     83.30  39%1 o
 -27   0   3   1503.40   1171.10    123.70  39%1 o
 -27   3   2    397.94    373.90     80.80  39%1 o
 -26  -2   4   1014.80    527.60    102.90  39%1 o
 -26   2   2    937.04    620.40     99.30  39%1 o
 -25  -4   5    499.25    416.00     96.30  39%1 o
 -25   0   3    374.71    286.90    110.00  39%1 <
 -24  -1   3    885.21   1005.70    134.90  39%1 o
 -24   2   2    584.46    926.60    112.60  39%1 o
 -23  -3   4   1143.10   1191.70    124.70  39%1 o
 -23   1   2    812.71    664.50    128.00  39%1 o
 -23   4   1     57.56    198.20     81.50  39%1 <
 -22  -1   3   1797.30   1946.30    156.60  39%1 o
 -21  -3   4    670.81    628.70    115.10  39%1 o
 -21   1   2    839.69    779.90    138.30  39%1 o
 -21   4   1    102.64    191.60     87.80  39%1 <
 -20   3   1    262.63    371.10    113.10  39%1 o
 -19  -2   3   2025.50   1718.50    145.80  39%1 o
 -18  -4   4    208.12    271.20    108.30  39%1 <
 -18   0   2   6027.50   5732.10    238.70  39%1 o
 -18   3   1   2462.00   1571.70    144.00  39%1 o
 -17  -2   3   3133.20   4253.20    195.90  39%1 o
 -17   2   1    157.35    412.40    118.40  39%1 o
 -17   5   0    552.66    326.40     93.10  39%1 o
 -16   0   2  21945.00  20981.20    377.40  39%1 o
 -15   2   1   3747.10   4555.60    216.00  39%1 o
 -15   5   0     75.79    223.80     91.30  39%1 <
 -14  -3   3   2211.20   1369.90    157.30  39%1 o
 -14   4   0    814.65    909.70    124.20  39%1 o
 -13  -5   4    148.78    246.30    110.50  39%1 <
 -13  -1   2    440.56    324.60    190.00  39%1 <
 -12   1   1   3590.10   2890.90    219.20  39%1 o
 -11   3   0   1529.80   1686.20    171.10  39%1 o
 -10  -2   2   3345.10   2482.90    227.00  39%1 o
  -9  -4   3    353.09    881.00    162.20  39%1 o
  -9   0   1   4606.90   4305.20    305.60  39%1 o
  -8   2   0   7037.30   7891.70    291.40  39%1 o
  -8   5  -1    331.49    365.70    129.00  39%1 <
  -5  -3   2   2732.30   3529.50    272.80  39%1 o
  -5   4  -1   6300.40   6743.20    264.00  39%1 o
  -4  -5   3   5406.20   5608.60    303.10  39%1 o
  -2   3  -1   3370.80   3370.60    305.70  39%1 o
   4  -3   1   2738.80   2590.10    243.70  39%1 o
   4   4  -2   5596.70   5585.80    322.20  39%1 o
   5  -5   2   1451.00   1727.40    185.00  39%1 o
   7   3  -2   1234.00   1268.40    208.30  39%1 o
   8  -2   0   7810.50   8580.60    291.30  39%1 o
   9  -4   1   2198.00   1682.90    169.20  39%1 o
   9   0  -1   6151.00   5254.00    317.20  39%1 o
  10   2  -2   3397.90   3633.40    242.10  39%1 o
  10   5  -3     98.80    529.30    139.10  39%1 o
  13  -3   0    529.85    822.80    146.40  39%1 o
  13   4  -3    323.40    402.70    129.30  39%1 o
  14  -5   1    357.58    390.00    100.00  39%1 o
  14  -1  -1   2293.00   2344.60    199.60  39%1 o
  15   1  -2   5474.00   5635.00    239.60  39%1 o
  16  -5   1    361.69    370.90    100.80  39%1 o
  16   3  -3    302.92    152.10    120.70  39%1 <
  17  -2  -1     91.29    262.20    131.10  39%1 <
  18  -4   0    891.72    988.20    117.50  39%1 o
  18   0  -2   6118.10   5792.10    239.10  39%1 o
  18   3  -3   2114.60   1933.40    142.50  39%1 o
  19  -2  -1     75.09    283.10    121.90  39%1 <
  19   2  -3   1793.70   1538.00    147.60  39%1 o
  19   5  -4    123.72     87.70     83.00  39%1 <
  20  -4   0    843.12    688.50    105.30  39%1 o
  20   0  -2    730.05    722.50    162.80  39%1 o
  21  -1  -2    739.94    883.70    148.30  39%1 o
  21   2  -3    735.55   1197.20    138.10  39%1 o
  22  -3  -1   1077.80    803.40    105.90  39%1 o
  22   1  -3   1341.60   1563.80    154.80  39%1 o
  22   4  -4   1388.40   1656.80    127.70  39%1 o
  23  -1  -2   1081.60    898.80    131.30  39%1 o
  24  -3  -1    249.23     64.70     95.80  39%1 <
  24   1  -3   1117.50   1414.10    133.90  39%1 o
  24   4  -4     40.57     42.00     88.10  39%1 <
  25  -1  -2    653.70    796.10    119.00  39%1 o
  25   3  -4    272.67    251.10     92.50  39%1 <
  26  -2  -2    798.22    530.40    108.20  39%1 o
  26   1  -3    834.43   1145.10    134.80  39%1 o
  27  -4  -1     34.56    100.00     65.90  39%1 <
  27   0  -3   1485.00   1380.70    127.80  39%1 o
  27   3  -4    659.52    577.10    103.60  39%1 o
  28  -2  -2    428.21    483.50     97.30  39%1 o
  28   2  -4    264.74    325.90    100.40  39%1 o
  29  -4  -1     52.48     85.00     63.20  39%1 <
  29   0  -3    832.92   1066.80    118.30  39%1 o
  29   3  -4    701.46    563.60     97.30  39%1 o
  30  -2  -2    757.29    772.20    109.10  39%1 o
  30  -1  -3    757.56    723.50    107.40  39%1 o
  30   2  -4    144.49    153.90     85.10  39%1 <
  31  -3  -2    123.85     64.00     65.90  39%1 <
  31   0  -3     30.23     15.80     84.30  39%1 <
  31   1  -4    550.24    567.60     90.70  39%1 o
  32  -1  -3    150.88    280.40     78.50  39%1 o
  32   2  -4    636.26   1011.00    107.00  39%1 o
  33  -3  -2     49.53      8.10     70.30  39%1 <
  33   1  -4    113.37    158.80     79.80  39%1 <
  34  -1  -3   2076.70   1972.10    129.30  39%1 o
  34   3  -5    142.10     90.70     71.00  39%1 <
  35  -3  -2     81.78    241.10     65.10  39%1 o
  35  -2  -3     57.09     71.60     68.40  39%1 <
  35   1  -4    233.90    289.10     86.00  39%1 o
  36  -1  -3    133.09     80.20     81.90  39%1 <
  36   0  -4      3.94     -2.40     63.60  39%1 <
  36   3  -5     79.39    131.80     57.30  39%1 <
  37  -2  -3    155.95    123.30     63.90  39%1 <
  37   1  -4     66.51    101.40     63.80  39%1 <
  37   2  -5     25.54     13.00     65.60  39%1 <
  38   0  -4    941.54    621.70     95.20  39%1 o
  39  -2  -3     79.25    146.10     60.50  39%1 <
  39   2  -5     24.96    -16.90     53.80  39%1 <
  40   0  -4    272.80    267.30     67.70  39%1 o
  41  -1  -4     66.47     99.30     60.00  39%1 <
  41   2  -5     26.04    103.50     63.20  39%1 <
  42   0  -4     51.47    136.30     55.80  39%1 <
  42   1  -5     36.20    -20.40     47.90  39%1 <
  43  -1  -4     83.15     25.10     63.20  39%1 <
 -44   0   6    269.05    243.70     64.70  40%1 o
 -43   1   6    108.76     87.60     63.40  40%1 <
 -42   0   6     97.11     75.60     66.90  40%1 <
 -41  -2   7    131.92    105.40     60.40  40%1 <
 -41  -1   6    288.69    242.50     70.60  40%1 o
 -41   2   5    143.04     52.00     59.70  40%1 <
 -40   0   6    153.75     97.50     63.70  40%1 <
 -40   1   5     38.66     40.70     63.00  40%1 <
 -39  -1   6    116.34    134.10     76.10  40%1 <
 -39   2   5     80.09     74.20     65.50  40%1 <
 -38  -2   6     37.60     15.80     63.00  40%1 <
 -38   1   5    467.52    341.90     83.80  40%1 o
 -37  -1   6     67.73     98.70     63.40  40%1 <
 -37   0   5    108.47     76.50     76.50  40%1 <
 -37   3   4     66.13     68.20     56.50  40%1 <
 -36  -2   6    513.95    552.40     92.70  40%1 o
 -36   2   4    433.26    362.90     79.10  40%1 o
 -35  -3   6    475.23    211.50     66.00  40%1 o
 -35   0   5    107.81     52.90     72.40  40%1 <
 -35   3   4     48.78     78.00     63.20  40%1 <
 -34  -2   6    281.44     29.20     79.00  40%1 <
 -34  -1   5   1038.40    714.90     99.50  40%1 o
 -34   2   4    382.83    139.80     80.20  40%1 <
 -33  -3   6    139.80    245.80     80.40  40%1 o
 -33   1   4     53.69    132.20     82.90  40%1 <
 -32  -1   5    729.51    482.80     93.40  40%1 o
 -32   3   3    221.32    252.50     74.50  40%1 o
 -31  -3   6    287.91    312.10     85.70  40%1 o
 -31  -2   5    915.31    541.30    106.80  40%1 o
 -31   1   4    893.79    548.00    105.30  40%1 o
 -30  -4   6     52.64     96.50     65.00  40%1 <
 -30   0   4    453.00    399.30     97.80  40%1 o
 -30   3   3     71.64     35.60     75.10  40%1 <
 -29  -2   5    740.84    324.20     99.30  40%1 o
 -29   2   3    482.98    303.60     90.70  40%1 o
 -28  -4   6     79.60     29.90     72.50  40%1 <
 -28  -3   5    410.10    511.30     98.20  40%1 o
 -28   0   4   1135.90    678.30    119.60  40%1 o
 -27  -1   4    144.96    173.10     98.20  40%1 <
 -27   2   3    587.53    632.00    111.70  40%1 o
 -26  -3   5   1198.20   1091.40    120.10  40%1 o
 -26   1   3    357.84    436.30    105.60  40%1 o
 -26   4   2    289.39    221.40     83.90  40%1 <
 -25  -1   4    755.63    872.00    121.30  40%1 o
 -25   3   2    107.44     86.50     88.60  40%1 <
 -24  -2   4    936.41   1012.10    120.20  40%1 o
 -24   1   3    593.99   1004.30    128.60  40%1 o
 -24   4   2    204.64    235.20     89.40  40%1 <
 -23  -4   5    774.65    647.40    104.80  40%1 o
 -23   0   3   2132.20   1671.00    152.10  40%1 o
 -23   3   2    934.73    628.30    109.30  40%1 o
 -22  -2   4   2513.90   2578.70    168.00  40%1 o
 -22   2   2    177.91    506.40    107.70  40%1 o
 -21  -4   5    741.34    462.00    114.40  40%1 o
 -21   0   3   4170.10   7906.40    260.10  40%1 o
 -20  -1   3   3036.50   2358.90    166.00  40%1 o
 -20   2   2    121.16    209.90    116.80  40%1 <
 -19  -3   4    263.34    131.10    112.10  40%1 <
 -19   1   2  11659.00  10736.70    276.70  40%1 o
 -19   4   1    614.08    611.40    108.40  40%1 o
 -18  -5   5    657.71    743.60    113.50  40%1 o
 -18  -1   3   1348.30   1823.70    177.80  40%1 o
 -17   1   2    837.74   1255.40    173.60  40%1 o
 -16  -4   4    995.75   1113.50    133.70  40%1 o
 -16   0   2  22581.00  20981.20    377.40  40%1 o
 -16   3   1    286.80    146.20    117.60  40%1 <
 -15  -2   3   3277.40   4203.90    216.50  40%1 o
 -14   0   2   8926.30   7054.40    271.00  40%1 o
 -13   2   1   5468.70   5394.70    234.80  40%1 o
 -13   5   0   1114.00    999.10    122.40  40%1 o
 -12  -3   3    284.23    428.20    144.20  40%1 <
 -12   4   0    702.23   1272.30    138.40  40%1 o
 -11  -5   4    311.81    492.40    133.30  40%1 o
 -11  -1   2  17915.00  19418.50    395.20  40%1 o
 -10   1   1  19638.00  19198.10    403.80  40%1 o
  -9   3   0   1549.10   1375.50    178.10  40%1 o
  -8  -2   2    790.33   1233.20    245.30  40%1 o
  -7   0   1  11284.00  11725.10    443.00  40%1 o
  -6   2   0    275.93    802.40    245.10  40%1 o
  -6   5  -1    372.71    345.50    145.40  40%1 <
  -4  -5   3   5535.00   5608.60    303.10  40%1 o
  -4  -1   1  10740.00  14622.50    525.20  40%1 o
  -3   1   0  38573.00  44148.90    685.00  40%1 o
   7  -4   1   3001.50   2295.70    195.60  40%1 o
  11  -3   0   1127.00   1448.40    165.80  40%1 o
  11   4  -3    252.42    842.50    153.30  40%1 o
  12  -5   1    251.37    245.70    105.40  40%1 <
  12  -1  -1   4550.50   3079.10    232.40  40%1 o
  13   1  -2    440.28    317.40    194.10  40%1 <
  14  -4   0    571.84    739.00    122.60  40%1 o
  14   3  -3   1461.70   2059.90    176.20  40%1 o
  15  -2  -1   6369.90   5772.10    231.60  40%1 o
  16  -4   0    379.11    351.90    113.40  40%1 o
  16   0  -2  22647.00  21568.60    391.80  40%1 o
  17   2  -3   3881.90   3973.90    190.50  40%1 o
  17   5  -4    570.53    408.30    106.90  40%1 o
  18  -3  -1   1220.60   1212.70    131.00  40%1 o
  18   4  -4    182.08    191.00    111.40  40%1 <
  19  -5   0    219.88    311.90     87.00  40%1 o
  19  -1  -2  10762.00  10923.80    285.70  40%1 o
  20  -3  -1    393.30    388.70     98.90  40%1 o
  20   1  -3   2506.10   2506.50    181.70  40%1 o
  20   4  -4    661.05    615.10    115.00  40%1 o
  21  -1  -2    754.31    883.70    148.30  40%1 o
  21   3  -4    437.84    762.90    121.30  40%1 o
  22  -2  -2    300.61    389.20    105.90  40%1 o
  22   1  -3   1399.40   1563.80    154.80  40%1 o
  23  -4  -1    193.88    232.80     86.20  40%1 <
  23   0  -3   2183.40   2139.90    159.40  40%1 o
  23   3  -4    850.32   1006.20    124.10  40%1 o
  24  -2  -2    779.84   1015.20    116.10  40%1 o
  24   2  -4   1433.50   1375.30    139.50  40%1 o
  25  -4  -1     86.87     40.40     79.50  40%1 <
  25  -3  -2     17.99     86.80     92.00  40%1 <
  25   0  -3    324.96    195.80    121.60  40%1 <
  26  -1  -3    882.54    839.80    119.60  40%1 o
  26   2  -4   1290.50    320.20    105.40  40%1 o
  27  -3  -2    759.25    359.90     95.30  40%1 o
  27   1  -4    168.74    190.90    100.90  40%1 <
  27   4  -5    314.96    305.00     88.60  40%1 o
  28  -1  -3    861.41    938.10    120.40  40%1 o
  28   3  -5    377.83    633.90    105.10  40%1 o
  29  -3  -2     86.72     64.00     69.10  40%1 <
  29  -2  -3    158.42    374.10     94.80  40%1 o
  29   1  -4    904.56    812.70    115.50  40%1 o
  29   4  -5    172.91    141.00     71.20  40%1 <
  30  -4  -2    363.40    130.80     62.00  40%1 <
  30  -1  -3    758.19    723.50    107.40  40%1 o
  30   0  -4    451.73    529.40    111.10  40%1 o
  30   3  -5     47.03    116.80     75.90  40%1 <
  31  -2  -3   1314.80    725.20    100.60  40%1 o
  31   1  -4    585.39    567.60     90.70  40%1 o
  31   2  -5    740.76    612.00    100.70  40%1 o
  32   0  -4     40.93    238.80     77.10  40%1 o
  32   3  -5    356.27    163.20     78.60  40%1 <
  33  -2  -3     58.46     32.70     77.80  40%1 <
  33  -1  -4     74.32    230.10     93.80  40%1 <
  33   2  -5    138.99     80.40     80.60  40%1 <
  34  -3  -3    128.28    143.80     69.40  40%1 <
  34   0  -4    177.65    149.90     74.70  40%1 <
  34   1  -5   1019.30    999.40    111.40  40%1 o
  35  -1  -4    257.37    321.20     89.50  40%1 o
  35   2  -5     82.47     88.70     69.30  40%1 <
  36  -3  -3     18.49     16.00     63.80  40%1 <
  36   1  -5    185.69    125.20     82.10  40%1 <
  37  -1  -4     75.27    121.30     66.10  40%1 <
  37   0  -5    166.22     80.70     69.20  40%1 <
  37   3  -6     51.43    187.70     58.80  40%1 o
  38  -2  -4     58.92     83.40     65.10  40%1 <
  38   1  -5   1003.70    805.50     90.40  40%1 o
  39  -1  -4     30.94     -9.90     56.40  40%1 <
  39   0  -5    270.94    177.60     66.70  40%1 <
  40  -2  -4     48.08     79.60     57.30  40%1 <
  40   1  -5     35.86    -62.60     71.00  40%1 <
  40   2  -6     48.06      8.90     61.40  40%1 <
  41   0  -5    104.40     26.30     63.60  40%1 <
  42  -1  -5     32.63    -29.10     51.60  40%1 <
  43   0  -5    165.76    169.80     58.30  40%1 <
  43   1  -6     73.31     92.40     55.50  40%1 <
 -43   0   7     18.88      5.00     61.70  41%1 <
 -42  -1   7     30.58    130.70     58.30  41%1 <
 -41   0   7    299.08    151.60     69.10  41%1 <
 -41   1   6     70.21    225.00     66.70  41%1 o
 -40  -1   7    158.80    230.80     68.50  41%1 o
 -40   0   6    164.47     97.50     63.70  41%1 <
 -40   2   6     90.61     45.20     65.20  41%1 <
 -39  -2   7      5.42     43.30     62.10  41%1 <
 -39   1   6    100.76    150.50     68.20  41%1 <
 -38   0   6    209.90    218.40     80.60  41%1 <
 -37  -2   7     32.11     54.50     68.80  41%1 <
 -37  -1   6     43.53     98.70     63.40  41%1 <
 -37   2   5     50.31     97.00     61.90  41%1 <
 -36  -3   7     70.04     67.50     59.50  41%1 <
 -36   0   6    658.53    539.60     87.60  41%1 o
 -36   1   5    219.77    147.30     78.90  41%1 <
 -35  -1   6    595.68    500.50     96.60  41%1 o
 -35   2   5    101.75     73.60     73.10  41%1 <
 -34  -3   7     59.59    -15.40     71.50  41%1 <
 -34  -2   6    353.54     29.20     79.00  41%1 <
 -34   1   5    999.57    949.70     99.70  41%1 o
 -33  -1   6     73.48     38.80     86.90  41%1 <
 -33   0   5     85.87     63.70     85.00  41%1 <
 -33   3   4     90.06     -8.00     62.10  41%1 <
 -32  -2   6   1272.90    906.80    119.70  41%1 o
 -32   1   5   1126.70    766.50    106.20  41%1 o
 -32   2   4   1181.60    895.40    109.20  41%1 o
 -31  -3   6    253.22    312.10     85.70  41%1 o
 -31   0   5   2453.50   2234.80    144.80  41%1 o
 -31   3   4    183.81    170.40     84.80  41%1 <
 -30  -1   5   1591.60   1083.70    120.20  41%1 o
 -30   2   4    137.91     55.60     86.90  41%1 <
 -29  -3   6    452.02    313.90     89.60  41%1 o
 -29   1   4    829.71    627.50    112.60  41%1 o
 -29   4   3    159.48    140.40     72.90  41%1 <
 -28  -1   5   1588.70   1226.50    126.70  41%1 o
 -28   3   3   1013.80   1031.50    108.60  41%1 o
 -27  -2   5     46.38    382.20    104.90  41%1 o
 -27   1   4    130.08    240.20    101.00  41%1 <
 -27   4   3    676.34    524.70     93.40  41%1 o
 -26  -4   6    795.60    552.80     98.00  41%1 o
 -26   0   4     48.03     79.50     99.70  41%1 <
 -26   3   3    208.10    201.80     85.10  41%1 <
 -25  -2   5    551.98    673.10    126.10  41%1 o
 -25   2   3    295.76    342.40     96.40  41%1 o
 -24  -3   5    515.76    530.60    113.30  41%1 o
 -24   0   4    909.99    575.00    123.70  41%1 o
 -23  -1   4    460.90    619.20    126.10  41%1 o
 -23   2   3    495.88    253.70    117.00  41%1 <
 -22  -3   5     91.52    333.10    109.50  41%1 o
 -22   1   3   1786.00   1306.70    140.30  41%1 o
 -22   4   2     83.37    129.00     86.30  41%1 <
 -21  -4   5    855.71    462.00    114.40  41%1 o
 -21   3   2   1028.10    871.30    118.70  41%1 o
 -20  -2   4    498.78   1089.40    145.70  41%1 o
 -19  -4   5    420.71    318.70    109.10  41%1 <
 -19   0   3     34.86    627.90    152.40  41%1 o
 -19   3   2   1733.30   1742.20    146.90  41%1 o
 -18   2   2    208.62    322.30    125.90  41%1 <
 -18   5   1    280.18    437.50     90.80  41%1 o
 -17  -3   4    108.13     58.70    122.70  41%1 <
 -17   4   1   1956.20   1495.80    131.00  41%1 o
 -16  -5   5    327.66    267.10    115.70  41%1 <
 -16  -1   3   2688.60   2788.90    200.30  41%1 o
 -15   1   2   6909.80   6529.20    259.00  41%1 o
 -15   4   1    736.18    515.30    114.40  41%1 o
 -14  -4   4    108.99    435.40    128.80  41%1 o
 -14   3   1   3473.70   2590.70    171.50  41%1 o
 -13  -2   3   1816.80   2814.60    208.30  41%1 o
 -11   2   1   5166.00   5673.70    260.30  41%1 o
 -11   5   0    658.36    585.60    123.80  41%1 o
 -10  -3   3   4267.10   5285.10    242.70  41%1 o
 -10   4   0    313.52    521.00    140.40  41%1 o
  -7  -4   3   4237.80   5328.10    259.40  41%1 o
  -7   3   0   1532.40   1472.40    204.30  41%1 o
  -3   4  -1    348.50    482.00    222.50  41%1 <
   3  -5   2   1420.00   1814.60    216.40  41%1 o
   3  -1   0  44254.00  49427.70    713.20  41%1 o
   4   1  -1   6341.40  13751.20    530.60  41%1 o
   6  -2   0    391.82   1275.90    252.00  41%1 o
   7   0  -1  11583.00   6319.80    419.70  41%1 o
   8   2  -2   1228.80   1273.10    250.00  41%1 o
   8   5  -3   1195.10   1796.20    189.80  41%1 o
   9  -3   0   2212.10   1623.90    183.90  41%1 o
  10  -5   1   2229.20   1554.20    146.80  41%1 o
  10  -1  -1  29823.00  27125.20    457.80  41%1 o
  11   1  -2  25425.00  25819.30    446.20  41%1 o
  12  -4   0    804.11   1243.60    154.90  41%1 o
  12   3  -3    327.57    533.20    153.90  41%1 o
  13  -2  -1   2993.80   3650.10    219.10  41%1 o
  14   0  -2   1869.70   2249.30    219.70  41%1 o
  15   2  -3   4653.30   5385.30    239.20  41%1 o
  15   5  -4   1622.10   1352.50    138.90  41%1 o
  16  -3  -1    488.96    408.60    134.10  41%1 o
  16   4  -4    690.97   1212.90    143.10  41%1 o
  17  -5   0    455.96    367.00     98.60  41%1 o
  17  -1  -2   3071.40   2158.00    192.00  41%1 o
  18   1  -3    238.69   1528.30    181.80  41%1 o
  18   4  -4    198.23    191.00    111.40  41%1 <
  19  -4  -1    475.24    704.70    108.50  41%1 o
  19   0  -3     51.59    866.00    152.50  41%1 o
  19   3  -4    289.82    154.10    120.80  41%1 <
  20  -2  -2    358.49    466.70    121.30  41%1 o
  21  -4  -1     36.34    -13.10     87.90  41%1 <
  21   0  -3   5194.20   6884.90    239.90  41%1 o
  22  -1  -3   2418.10   1597.70    148.10  41%1 o
  22   2  -4   2823.40   3133.40    173.80  41%1 o
  23  -3  -2   1092.00    732.20    116.60  41%1 o
  23   1  -4    406.08    832.70    128.60  41%1 o
  23   4  -5    695.25    748.40    112.80  41%1 o
  24  -1  -3   1219.20   1520.80    144.00  41%1 o
  25  -2  -3    404.02    306.10    100.20  41%1 o
  25   1  -4    476.94   1162.10    129.30  41%1 o
  25   4  -5    307.58    336.60     99.10  41%1 o
  26  -4  -2    352.73    188.30     83.40  41%1 <
  26   0  -4    134.16    105.90     98.20  41%1 <
  26   3  -5   1373.90   1238.80    128.80  41%1 o
  27  -2  -3    527.60    339.80    104.40  41%1 o
  27   2  -5    251.00    256.90    100.30  41%1 <
  28  -4  -2    206.48    193.90     77.80  41%1 <
  28  -3  -3   1049.70    792.80    114.00  41%1 o
  28   0  -4   1078.70    466.50    116.10  41%1 o
  28   3  -5    440.34    633.90    105.10  41%1 o
  29  -1  -4    960.55    784.90    116.10  41%1 o
  29   2  -5   1302.90    403.90    110.50  41%1 o
  30  -3  -3     61.85    199.50     84.90  41%1 <
  30   1  -5   1679.10   1150.90    125.90  41%1 o
  30   4  -6     58.04    129.50     70.30  41%1 <
  31  -1  -4   1174.00    625.70    112.10  41%1 o
  31   3  -6    446.13    326.90     94.40  41%1 o
  32  -3  -3    242.34    279.30     74.60  41%1 o
  32  -2  -4    700.02    720.90    103.10  41%1 o
  32   1  -5    421.37    533.90    107.00  41%1 o
  33   0  -5     20.24    225.40     90.30  41%1 <
  33   3  -6    239.82    113.10     82.50  41%1 <
  34  -2  -4    345.48    340.40     84.30  41%1 o
  34   1  -5   1279.50    999.40    111.40  41%1 o
  34   2  -6    452.99    294.50     84.40  41%1 o
  35  -3  -4     44.04     73.60     67.00  41%1 <
  35   0  -5    251.22    281.60     90.00  41%1 o
  35   3  -6    252.90    137.50     68.00  41%1 <
  36  -2  -4    419.62    268.20     79.00  41%1 o
  36  -1  -5    162.63    206.60     83.70  41%1 <
  36   2  -6    560.79    693.10     95.90  41%1 o
  37  -3  -4     89.39    125.40     65.60  41%1 <
  37   0  -5    168.05     80.70     69.20  41%1 <
  37   1  -6     42.71     81.90     78.70  41%1 <
  38  -1  -5    552.12    426.50     90.70  41%1 o
  38   2  -6     44.92     87.90     67.10  41%1 <
  39  -2  -5     48.19     64.50     57.30  41%1 <
  39   1  -6    103.55     89.40     80.30  41%1 <
  40  -1  -5     76.54    103.70     67.40  41%1 <
  40   0  -6    214.80    228.20     78.90  41%1 <
  41  -2  -5     27.17     70.70     56.00  41%1 <
  41   1  -6    111.56    162.10     63.90  41%1 <
  41   2  -7     51.63     28.30     55.20  41%1 <
  42   0  -6    144.86    132.30     68.80  41%1 <
  43  -1  -6     35.99     92.80     53.40  41%1 <
  44   0  -6    166.30    107.90     56.80  41%1 <
 -44   0   8     74.98     27.90     53.70  42%1 <
 -43  -1   8     43.84    104.70     53.40  42%1 <
 -42   0   8    182.74    123.90     70.60  42%1 <
 -42   1   7     84.92    118.60     68.10  42%1 <
 -41  -1   8    127.90     57.70     61.00  42%1 <
 -41   0   7    193.01    151.60     69.10  42%1 <
 -41   2   7     60.38     26.00     63.20  42%1 <
 -40  -2   8     66.61    131.10     60.20  42%1 <
 -40   1   7    185.81     31.70     62.30  42%1 <
 -39   0   7    406.81    377.50     88.30  42%1 o
 -38  -2   8     37.53     13.10     70.40  42%1 <
 -38  -1   7     87.22    208.10     82.40  42%1 <
 -38   2   6     29.21     24.10     70.80  42%1 <
 -37  -3   8    100.42     66.50     64.10  42%1 <
 -37   0   7     44.43    109.20     78.50  42%1 <
 -37   1   6     41.71     36.70     79.80  42%1 <
 -36  -1   7    745.48    448.40     90.60  42%1 o
 -36   2   6    299.28    488.10     89.50  42%1 o
 -36   3   5     23.43    119.50     66.00  42%1 <
 -35  -3   8    172.56    101.90     65.40  42%1 <
 -35  -2   7     74.49     44.10     81.00  42%1 <
 -35   1   6    525.27    405.50     92.90  42%1 o
 -34   0   6    369.42    462.20     88.60  42%1 o
 -34   3   5    242.68    142.00     73.50  42%1 <
 -33  -2   7    208.80     85.30     85.10  42%1 <
 -33   2   5    104.96     65.20     85.70  42%1 <
 -32  -3   7    284.07    165.60     83.40  42%1 <
 -32   0   6    108.19     74.10     90.50  42%1 <
 -32   1   5   1083.70    766.50    106.20  42%1 o
 -31  -1   6    349.57    336.70     90.70  42%1 o
 -31   2   5    478.78    503.80     99.70  42%1 o
 -30  -3   7    246.40    188.90     83.10  42%1 <
 -30  -2   6   2933.20   3504.50    164.40  42%1 o
 -30   1   5    612.99    951.30    118.80  42%1 o
 -30   4   4    202.33     88.90     75.60  42%1 <
 -29  -4   7     78.77     45.50     71.60  42%1 <
 -29   0   5   2343.40   2081.90    138.60  42%1 o
 -29   3   4    796.42    601.30     99.00  42%1 o
 -28  -2   6   2498.30   1661.80    144.90  42%1 o
 -28   2   4    593.36    754.90    115.50  42%1 o
 -27  -3   6   1023.80    755.30    115.40  42%1 o
 -27   0   5    394.88    392.70    113.50  42%1 o
 -26  -1   5    508.63    778.20    121.80  42%1 o
 -26   2   4   1013.90    645.10    105.30  42%1 o
 -25  -3   6    167.29    315.00    105.60  42%1 <
 -25   1   4    844.52    440.10    119.40  42%1 o
 -25   4   3    147.38     34.00     86.00  42%1 <
 -24  -4   6     52.91     50.00     95.30  42%1 <
 -24   3   3    915.10    707.00    114.70  42%1 o
 -23  -2   5    294.04    368.70    122.80  42%1 o
 -22  -4   6    550.58    434.70    109.70  42%1 o
 -22   0   4   1237.30    507.10    135.00  42%1 o
 -22   3   3     34.32    140.80    100.50  42%1 <
 -21  -1   4   3002.80   2819.10    186.20  42%1 o
 -21   2   3   1327.60   1269.50    147.20  42%1 o
 -20  -3   5    923.38    697.40    132.70  42%1 o
 -20   1   3   2744.60   2632.30    184.40  42%1 o
 -20   4   2   1156.60    891.40    123.30  42%1 o
 -18  -2   4    109.61    477.60    139.30  42%1 o
 -17  -4   5   1119.80    413.60    133.90  42%1 o
 -17   0   3   3492.20   3636.40    220.20  42%1 o
 -17   3   2    753.81    580.20    129.90  42%1 o
 -16   2   2   3365.60   3418.20    206.00  42%1 o
 -16   5   1    307.27    340.00     95.70  42%1 o
 -15  -3   4    522.94    684.50    148.50  42%1 o
 -15   4   1    752.22    515.30    114.40  42%1 o
 -14  -5   5    313.29    507.40    123.00  42%1 o
 -14  -1   3   2282.50   2297.20    218.80  42%1 o
 -13   1   2    628.39    313.60    219.50  42%1 <
 -12  -4   4   1243.60   1361.30    168.90  42%1 o
 -12   0   2   3550.10   3379.20    266.40  42%1 o
 -12   3   1   2905.30   3163.60    195.20  42%1 o
  -9  -5   4    271.74    309.40    155.90  42%1 <
  -9  -1   2   2198.00   4037.10    313.20  42%1 o
  -8   1   1  80190.00  83856.50    755.30  42%1 o
  -8   4   0   2287.00   2629.10    193.80  42%1 o
  -7   3   0   1544.50   1472.40    204.30  42%1 o
   2  -3   1  11264.00   4492.60    294.50  42%1 o
   5  -4   1   7573.10   7672.60    277.20  42%1 o
   5   3  -2   3839.90   3775.10    279.00  42%1 o
   8  -5   1    225.53    458.80    141.40  42%1 o
   8  -1  -1  76030.00  86511.30    761.30  42%1 o
   9   1  -2   3286.20   4259.90    314.60  42%1 o
   9   4  -3    533.54   1054.80    179.60  42%1 o
  11  -2  -1   4971.30   4986.80    252.10  42%1 o
  12   0  -2   3779.30   3440.70    257.70  42%1 o
  13   2  -3   1694.90   2944.90    213.60  42%1 o
  13   5  -4    372.66    298.60    128.10  42%1 <
  14  -3  -1   2544.70   2083.80    168.80  42%1 o
  15  -5   0     47.01    305.90    103.20  42%1 <
  15  -1  -2   5745.00   6114.50    248.70  42%1 o
  16  -2  -2   2392.60   3551.80    205.80  42%1 o
  16   1  -3   2362.10   2982.50    204.50  42%1 o
  17  -4  -1   1367.00   1905.00    148.50  42%1 o
  17   0  -3    690.88   2127.70    203.10  42%1 o
  17   3  -4    189.67    250.80    127.40  42%1 <
  18  -2  -2    247.30    355.40    146.00  42%1 <
  18   2  -4    367.99    286.70    144.30  42%1 <
  18   5  -5    788.75    898.30    120.30  42%1 o
  19  -3  -2   1259.60   1494.90    153.10  42%1 o
  20  -1  -3   2411.70   2822.00    191.10  42%1 o
  20   2  -4    330.06    673.50    141.60  42%1 o
  21  -3  -2   1206.90   1378.70    133.10  42%1 o
  21   1  -4   2914.50   2508.80    173.50  42%1 o
  21   4  -5    597.85    687.40    119.90  42%1 o
  22  -4  -2    447.56    394.10    104.80  42%1 o
  22   3  -5    990.41    739.30    122.20  42%1 o
  23  -2  -3    137.93    542.30    119.20  42%1 o
  24  -4  -2    185.09    145.20     92.30  42%1 <
  24   0  -4    434.11    442.10    122.60  42%1 o
  24   3  -5    523.34    352.50    106.40  42%1 o
  25  -1  -4    495.58    446.10    121.30  42%1 o
  25   2  -5   1072.10   1011.60    134.50  42%1 o
  26  -3  -3   1057.10    422.20    104.30  42%1 o
  26   1  -5    423.17    493.80    119.60  42%1 o
  26   4  -6    515.56    477.40     93.70  42%1 o
  27  -1  -4    260.51    143.50    104.90  42%1 <
  28  -3  -3    987.98    792.80    114.00  42%1 o
  28  -2  -4    743.25    720.20    113.30  42%1 o
  28   1  -5    865.52    949.30    122.00  42%1 o
  28   4  -6     32.63     59.30     78.10  42%1 <
  29  -4  -3    121.62    159.70     77.20  42%1 <
  29   0  -5   3032.90   2703.40    163.80  42%1 o
  29   3  -6    465.18    378.50     98.00  42%1 o
  30  -2  -4    114.44    154.40     89.70  42%1 <
  30   2  -6   1516.30   2356.60    157.90  42%1 o
  31  -3  -4     32.26    103.80     83.50  42%1 <
  31   0  -5   2674.70   2313.50    151.00  42%1 o
  31   3  -6    469.86    326.90     94.40  42%1 o
  32  -1  -5    908.90    637.10     96.40  42%1 o
  32   2  -6   1420.90    921.90    108.90  42%1 o
  33  -3  -4    113.37     -3.80     76.40  42%1 <
  33   1  -6     65.68     82.40     81.60  42%1 <
  34  -1  -5   1233.70   1179.60    115.90  42%1 o
  34   0  -6    483.05    355.80     86.10  42%1 o
  34   3  -7    160.53     74.50     85.10  42%1 <
  35  -2  -5    193.08    103.30     79.10  42%1 <
  35   1  -6    682.68    579.80     99.40  42%1 o
  36   0  -6    568.88    546.90    101.00  42%1 o
  36   3  -7     35.66    -58.40     73.40  42%1 <
  37  -2  -5    167.57    188.80     74.80  42%1 <
  37  -1  -6    243.57    261.40     88.20  42%1 <
  37   2  -7     59.88    -41.00     73.50  42%1 <
  38   0  -6    314.21    223.90     70.40  42%1 o
  38   1  -7    868.94    661.50     98.10  42%1 o
  39  -1  -6     36.09     76.20     66.10  42%1 <
  39   2  -7      6.28    -22.30     64.70  42%1 <
  40  -2  -6    540.06    168.60     62.50  42%1 <
  40   1  -7    204.53    188.20     69.70  42%1 <
  41  -1  -6    176.08     94.70     57.70  42%1 <
  41   0  -7    312.77    149.70     69.40  42%1 <
  42   1  -7     78.07     89.00     55.70  42%1 <
  43   0  -7     48.53     39.30     65.30  42%1 <
 -47   0   1      3.55    -20.80     55.40   1%2 <
 -46   0   0     13.51     -1.50     43.60   1%2 <
 -45   0   1    122.22     10.40     59.90   1%2 <
 -45   1   2     11.79     40.20     58.70   1%2 <
 -44  -1  -1     33.58     38.90     62.60   1%2 <
 -44   0   0      5.63     -2.80     50.90   1%2 <
 -44   2   4     50.39     82.90     62.80   1%2 <
 -43   0   1      4.82    -11.70     80.00   1%2 <
 -43   1   2     88.00     76.20     66.00   1%2 <
 -42  -1  -1     14.02     -7.50     64.60   1%2 <
 -42   0   0     32.24     58.40     62.10   1%2 <
 -42   2   4    179.46     75.40     72.30   1%2 <
 -41  -2  -3     11.86     37.40     61.80   1%2 <
 -41   1   2     33.31     14.30     71.00   1%2 <
 -41   3   6     68.65     -1.60     69.40   1%2 <
 -40  -1  -1     24.94     72.50     70.20   1%2 <
 -40   0   0     14.64    132.00     73.20   1%2 <
 -40   2   4     69.01    161.90     76.70   1%2 <
 -39  -2  -3     11.17     33.40     61.10   1%2 <
 -39   1   2    185.31    214.80     81.50   1%2 <
 -39   3   6     42.75    161.10     75.30   1%2 <
 -38  -3  -5      5.83     29.00     53.50   1%2 <
 -38  -1  -1     39.60     39.40     87.70   1%2 <
 -38   0   0     60.50     34.30     70.90   1%2 <
 -38   2   4    217.34     76.60     93.30   1%2 <
 -37  -2  -3     23.01    -27.10     64.90   1%2 <
 -37   1   2    102.45    131.40     98.00   1%2 <
 -37   3   6     52.93    101.30     78.40   1%2 <
 -36  -3  -5     44.50     44.80     54.90   1%2 <
 -36  -1  -1    209.75    237.80    106.30   1%2 <
 -36   0   0    148.60     24.00     73.50   1%2 <
 -36   2   4    483.86    302.40    105.20   1%2 <
 -36   4   8    109.47    147.00     80.70   1%2 <
 -35  -2  -3     30.81     17.30     75.40   1%2 <
 -35   1   2    390.74    218.10    122.30   1%2 <
 -35   3   6     38.32      9.80     87.30   1%2 <
 -34  -3  -5      4.20    -12.20     58.90   1%2 <
 -34  -1  -1    310.97    389.00    116.80   1%2 o
 -34   0   0     19.14      3.20     95.10   1%2 <
 -34   2   4    417.36    125.70    129.70   1%2 <
 -34   4   8    122.91    165.40     90.20   1%2 <
 -33  -2  -3     14.24     62.70     82.00   1%2 <
 -33   1   2    269.61    494.00    137.00   1%2 o
 -33   3   6    337.47    231.80    106.80   1%2 <
 -32  -3  -5    100.43     91.70     71.10   1%2 <
 -32   0   0    279.57    330.90     98.40   1%2 o
 -32   2   4    339.19    692.60    148.80   1%2 o
 -32   4   8     61.53     80.70     91.80   1%2 <
 -31  -4  -7      6.84     45.80     52.80   1%2 <
 -31  -2  -3     18.64     49.10    100.70   1%2 <
 -31   1   2   1023.40    421.00    130.10   1%2 o
 -31   3   6    275.75    309.10    133.70   1%2 <
 -30  -3  -5     10.97     69.30     79.20   1%2 <
 -30   0   0     34.27     55.20    125.20   1%2 <
 -30   2   4    221.98    536.30    162.90   1%2 o
 -30   4   8     23.15    205.80    100.00   1%2 <
 -29  -4  -7     96.11     41.80     58.30   1%2 <
 -29  -2  -3    401.74    444.00    111.70   1%2 o
 -29   1   2    214.86    147.90    153.30   1%2 <
 -29   3   6    613.38    510.80    155.70   1%2 o
 -28  -3  -5    182.34    116.20     79.40   1%2 <
 -28   0   0    534.38    397.90    151.60   1%2 <
 -28   2   4    317.14    332.40    160.10   1%2 <
 -27  -4  -7     59.92     31.90     60.90   1%2 <
 -27  -2  -3    175.72    126.30    118.50   1%2 <
 -27   1   2   2267.70    701.00    161.40   1%2 o
 -27   3   6    607.83    807.80    165.20   1%2 o
 -26  -3  -5     52.02     56.30     91.80   1%2 <
 -26   0   0   1336.00   1041.30    175.30   1%2 o
 -26   2   4    761.88    475.50    175.20   1%2 <
 -25  -4  -7     66.26     51.80     71.40   1%2 <
 -25  -2  -3     31.08     85.40    117.90   1%2 <
 -25   1   2    623.69    492.30    195.40   1%2 <
 -24  -3  -5     97.24    133.80    101.90   1%2 <
 -24   0   0    385.72    381.10    182.00   1%2 <
 -24   2   4    936.49    908.10    220.60   1%2 o
 -23  -4  -7     80.78     66.60     80.20   1%2 <
 -23   1   2    901.43    807.60    201.30   1%2 o
 -22  -3  -5    358.94    294.20    113.60   1%2 <
 -22   0   0     85.81    130.30    238.60   1%2 <
 -22   2   4   1841.90   1835.80    230.90   1%2 o
 -21  -4  -7    300.42    158.20     88.30   1%2 <
 -21   1   2    736.90    413.60    301.70   1%2 <
 -20  -5  -9     39.92     27.60     57.80   1%2 <
 -20  -3  -5     31.08     86.40    121.90   1%2 <
 -20   0   0   4143.60   3799.90    262.60   1%2 o
 -20   2   4    511.25    465.90    227.50   1%2 <
 -19  -4  -7    212.02    237.10     96.50   1%2 <
 -19   1   2   5451.00   6139.30    320.50   1%2 o
 -18  -5  -9     36.17     57.30     59.20   1%2 <
 -18  -3  -5    104.46    172.30    132.90   1%2 <
 -18   0   0    863.10    971.80    336.10   1%2 <
 -17  -4  -7     31.43    104.40     99.10   1%2 <
 -17   1   2   1487.60   1058.20    402.70   1%2 <
 -16  -5  -9     42.95     67.90     66.40   1%2 <
 -16  -3  -5    293.75    387.50    128.50   1%2 o
 -16   0   0   2201.00   2925.30    355.50   1%2 o
 -15  -4  -7    103.87    219.00    112.50   1%2 <
 -15   1   2   4994.60   3716.10    359.50   1%2 o
 -14  -5  -9     47.00     73.80     65.60   1%2 <
 -14  -3  -5     69.29     -9.20    139.50   1%2 <
 -14   0   0   1684.40   2580.20    450.10   1%2 o
 -13  -4  -7    231.37    430.90    122.70   1%2 o
 -13   1   2    385.21    421.90    511.30   1%2 <
 -12  -5  -9     70.29     26.80     64.80   1%2 <
 -12  -3  -5    471.91    357.40    150.50   1%2 <
 -12   0   0  10975.00   9681.60    494.40   1%2 o
 -11  -4  -7    334.25    249.80    130.10   1%2 <
 -10  -5  -9    134.69     13.10     65.40   1%2 <
 -10   0   0   1118.00   1718.30    789.10   1%2 <
  -9  -4  -7    238.60    275.80    130.00   1%2 <
  -8  -5  -9    267.63    172.20     76.70   1%2 <
  -8   0   0  57900.00  59085.10    823.80   1%2 o
  -7  -4  -7    161.94    426.60    154.00   1%2 <
  -6  -5  -9     68.17     76.90     94.00   1%2 <
  -6   0   0   8932.30   5806.00   1105.70   1%2 o
  -5  -4  -7    323.52    608.50    171.30   1%2 o
  -4   0   0  12565.00  13333.60   2796.60   1%2 o
  -3  -4  -7    886.17   1038.60    186.00   1%2 o
  -2   0   0   6480.90  17341.40   2796.50   1%2 o
  -1  -4  -7    256.84    369.20    182.80   1%2 <
   1  -4  -7    200.32    472.30    187.20   1%2 <
   3  -4  -7   1036.50   1250.80    228.90   1%2 o
   4   0   0  12259.00  13932.50   2733.20   1%2 o
   5  -4  -7   2620.90   2284.20    243.90   1%2 o
   6   0   0   9047.30   7201.10   1146.00   1%2 o
   7  -4  -7    139.12    379.30    263.80   1%2 <
   8   0   0  57592.00  64213.20    873.30   1%2 o
   9   1   2   1259.00   1101.90    378.10   1%2 <
  10   0   0   1110.00   1731.80    847.10   1%2 <
  11   1   2    966.00    534.50    308.00   1%2 <
  12   0   0  10579.00  10063.00    500.60   1%2 o
  13   1   2   1327.80   1059.90    299.90   1%2 o
  14   0   0   1889.50   2900.40    477.00   1%2 o
  14   2   4   1382.10   1238.80    184.90   1%2 o
  15   1   2   2641.00   2171.30    291.30   1%2 o
  15   3   6    236.80    279.20    133.10   1%2 <
  15   5  10    189.52    188.60     71.60   1%2 <
  16   0   0   2324.70   3621.60    374.00   1%2 o
  16   2   4    392.62    285.90    179.60   1%2 <
  16   4   8     50.52     55.70     79.20   1%2 <
  17  -4  -7   1883.00   1393.70    244.40   1%2 o
  17   1   2    900.89   1082.60    276.60   1%2 o
  17   3   6    692.07    561.70    132.00   1%2 o
  17   5  10     59.58     19.20     65.10   1%2 <
  18   0   0    840.15   1271.30    348.80   1%2 o
  18   2   4    257.44    407.70    149.10   1%2 <
  18   4   8    119.54     81.20     78.50   1%2 <
  19  -4  -7    546.03    590.30    213.10   1%2 <
  19   1   2    919.71   1175.30    216.50   1%2 o
  19   3   6    203.99    180.90    132.90   1%2 <
  19   5  10     17.39     30.50     55.70   1%2 <
  20   0   0   4087.60   3454.70    272.10   1%2 o
  20   2   4    471.81    263.90    140.90   1%2 <
  20   4   8    130.29    119.60     78.70   1%2 <
  21  -4  -7   2118.20   1070.90    177.00   1%2 o
  21   1   2    439.87    496.40    189.40   1%2 <
  21   3   6    573.10    374.80    110.60   1%2 o
  22   0   0     63.56    145.80    247.30   1%2 <
  22   2   4    132.10    189.70    131.60   1%2 <
  22   4   8     81.71     45.20     70.10   1%2 <
  23  -4  -7    231.56    157.60    152.50   1%2 <
  23   1   2    127.91    357.90    159.60   1%2 <
  23   3   6     78.01     72.60    107.10   1%2 <
  24   0   0    355.27    462.70    198.10   1%2 <
  24   2   4    177.05    190.80    113.80   1%2 <
  24   4   8     86.76    126.20     65.00   1%2 <
  25  -4  -7    223.68    246.00    117.20   1%2 <
  25   1   2    156.08    197.50    155.10   1%2 <
  25   3   6    126.48    215.10     89.80   1%2 <
  26   0   0   1327.70   1230.60    191.10   1%2 o
  26   2   4     79.06     73.50    109.40   1%2 <
  26   4   8     94.37    105.00     66.30   1%2 <
  27  -4  -7     61.10    117.60    105.20   1%2 <
  27   1   2   1243.20    562.80    141.30   1%2 o
  27   3   6     54.68    140.60     85.90   1%2 <
  28  -3  -5    252.79    176.40    126.70   1%2 <
  28   0   0    456.00    285.00    170.70   1%2 <
  28   2   4     76.10    266.00    102.00   1%2 <
  28   4   8     58.23     41.90     65.40   1%2 <
  29  -4  -7     77.18     54.60     93.40   1%2 <
  29   1   2    295.42    128.10    131.20   1%2 <
  29   3   6     69.46    102.20     79.90   1%2 <
  30  -3  -5     73.25     16.50     99.90   1%2 <
  30   0   0     38.39    115.60    139.10   1%2 <
  30   2   4     72.54    168.20    109.90   1%2 <
  30   4   8      9.36     25.10     58.20   1%2 <
  31  -4  -7     65.52     65.00     86.80   1%2 <
  31   1   2    209.82     53.60    119.80   1%2 <
  31   3   6     96.77     52.70     73.40   1%2 <
  32  -3  -5    300.10    175.60     87.40   1%2 <
  32   0   0    235.73    323.00    117.60   1%2 <
  32   2   4    237.45    196.60     90.40   1%2 <
  33  -4  -7     72.00     92.20     83.80   1%2 <
  33   1   2    338.04    440.10    113.40   1%2 o
  33   3   6     43.25    127.70     70.70   1%2 <
  34  -3  -5     49.29     57.60     84.00   1%2 <
  34   0   0     18.97     58.80    108.00   1%2 <
  34   2   4     37.57     63.90     78.50   1%2 <
  35  -4  -7     64.00     88.40     79.80   1%2 <
  35  -2  -3     33.31     47.70     76.80   1%2 <
  35   1   2    113.66    205.20    106.70   1%2 <
  35   3   6     18.95     45.30     62.30   1%2 <
  36  -3  -5     35.24     23.00     71.10   1%2 <
  36   0   0    152.99     53.90     93.20   1%2 <
  36   2   4     26.33     32.80     66.40   1%2 <
  37  -2  -3    109.03     57.20     73.30   1%2 <
  37   1   2     43.50     76.10     86.80   1%2 <
  37   3   6     90.57     89.60     60.10   1%2 <
  38  -3  -5     27.44      5.80     67.10   1%2 <
  38   0   0     58.89     57.00     85.60   1%2 <
  38   2   4     36.44    100.80     63.30   1%2 <
  39  -2  -3     14.62    -17.20     66.00   1%2 <
  39   1   2     38.12     -9.10     70.10   1%2 <
  40  -3  -5     43.95     58.80     68.90   1%2 <
  40  -1  -1     34.59     16.60     60.60   1%2 <
  40   0   0     16.83     62.20     79.10   1%2 <
  40   2   4     73.74     43.70     68.00   1%2 <
  41  -2  -3     17.22     61.90     61.20   1%2 <
  41   1   2     82.58     37.40     72.50   1%2 <
  42  -3  -5     28.50     61.80     62.90   1%2 <
  42  -1  -1     17.29     19.80     58.70   1%2 <
  42   0   0     21.85     14.00     82.50   1%2 <
  42   2   4     59.03     66.80     61.70   1%2 <
  43  -2  -3     69.98     42.60     61.20   1%2 <
  43   1   2     30.12     72.20     66.90   1%2 <
  44  -1  -1     15.65     22.30     56.40   1%2 <
  44   0   0      6.30     39.90     65.00   1%2 <
  45  -2  -3     32.66     35.90     59.00   1%2 <
  45   0   1      9.29    -13.00     56.10   1%2 <
  45   1   2     49.45      1.10     58.30   1%2 <
  46  -1  -1    105.07     90.60     61.20   1%2 <
  46   0   0      7.52     -8.90     61.70   1%2 <
 -46   0   2     10.24     89.60     64.80   2%2 <
 -46   1   3     20.39     12.80     63.80   2%2 <
 -45  -1   0     14.54    -13.10     54.30   2%2 <
 -45   0   1    114.74     10.40     59.90   2%2 <
 -45   2   5     52.14     79.70     65.90   2%2 <
 -44   0   2     29.64     58.80     78.40   2%2 <
 -44   1   3     27.75      5.00     73.10   2%2 <
 -43  -1   0      2.06    -13.10     66.90   2%2 <
 -43   0   1      5.09    -11.70     80.00   2%2 <
 -43   2   5     35.14     10.50     72.60   2%2 <
 -42  -2  -2     21.95     46.30     58.70   2%2 <
 -42   1   3     98.90    144.80     82.20   2%2 <
 -42   3   7     33.36     43.30     70.20   2%2 <
 -41  -1   0    145.80    144.70     74.40   2%2 <
 -41   0   1    236.75    343.20     85.90   2%2 o
 -41   2   5     48.37     70.70     74.00   2%2 <
 -40  -2  -2     26.47     70.50     63.50   2%2 <
 -40   1   3     46.98     57.80     84.60   2%2 <
 -40   3   7     13.81     57.20     79.10   2%2 <
 -39  -1   0     32.67     39.00     77.80   2%2 <
 -39   0   1     11.74     -1.10     85.30   2%2 <
 -39   2   5     18.78     51.60     90.60   2%2 <
 -38  -2  -2     23.84     51.00     71.70   2%2 <
 -38  -1  -1     42.62     39.40     87.70   2%2 <
 -38   1   3     87.21      9.70     87.90   2%2 <
 -37  -3  -4     14.75     41.50     62.10   2%2 <
 -37   0   1     23.38     64.00     91.70   2%2 <
 -37   2   5      7.22    143.20     99.40   2%2 <
 -36  -2  -2     21.73     -8.20     80.30   2%2 <
 -36  -1  -1    157.77    237.80    106.30   2%2 <
 -36   1   3     50.40     58.30    140.20   2%2 <
 -35  -3  -4     30.97     27.50     62.90   2%2 <
 -35   0   1    139.21    131.40    100.80   2%2 <
 -35   2   5     14.19     92.50    108.80   2%2 <
 -34  -2  -2    377.03    282.10     95.70   2%2 <
 -34  -1  -1    266.66    389.00    116.80   2%2 o
 -34   1   3   1253.90   1558.80    148.10   2%2 o
 -33  -3  -4      7.78     -3.80     70.00   2%2 <
 -33   0   1      9.22     53.60    104.10   2%2 <
 -32  -4  -6     19.52     19.10     60.00   2%2 <
 -32  -2  -2     85.60    121.90    109.50   2%2 <
 -32  -1  -1     96.84    182.40    134.40   2%2 <
 -32   1   3    194.95    193.90    176.50   2%2 <
 -32   4   8     73.60     80.70     91.80   2%2 <
 -31  -3  -4     67.18    105.90     77.00   2%2 <
 -31   0   1     14.22     48.20    138.10   2%2 <
 -30  -4  -6    104.77     21.00     65.00   2%2 <
 -30  -1  -1    493.33    779.00    135.90   2%2 o
 -30   1   3    382.27    727.30    172.70   2%2 o
 -30   4   8     24.61    205.80    100.00   2%2 <
 -29  -3  -4     19.76     49.70     85.40   2%2 <
 -29  -2  -3    316.51    444.00    111.70   2%2 o
 -29   0   1    833.37   1021.90    150.70   2%2 o
 -28  -4  -6     70.08      7.20     64.00   2%2 <
 -28  -1  -1    345.50    431.70    145.10   2%2 <
 -28   4   8    209.54    113.20    109.30   2%2 <
 -27  -3  -4     15.65     77.20     94.50   2%2 <
 -27  -2  -3    167.41    126.30    118.50   2%2 <
 -27   0   1    226.44    172.90    160.10   2%2 <
 -27   3   6    528.52    807.80    165.20   2%2 o
 -26  -4  -6     21.74    -27.40     74.30   2%2 <
 -26  -1  -1    212.46     57.30    144.80   2%2 <
 -26   4   8     23.33    191.10    126.60   2%2 <
 -25  -3  -4     50.08    181.30    107.30   2%2 <
 -25  -2  -3     26.93     85.40    117.90   2%2 <
 -25   0   1    287.61     90.70    139.20   2%2 <
 -25   3   6    293.28    329.50    169.80   2%2 <
 -24  -4  -6    143.65    214.90     88.10   2%2 <
 -24  -1  -1    539.41    299.70    147.30   2%2 <
 -24   4   8    393.49    447.10    142.30   2%2 o
 -23  -2  -3    268.45    156.10    145.60   2%2 <
 -23   3   6    483.88    374.90    158.20   2%2 <
 -22  -4  -6     89.04    159.00     98.10   2%2 <
 -22  -1  -1    300.70    284.70    174.90   2%2 <
 -22   2   4   1571.30   1835.80    230.90   2%2 o
 -22   4   8    361.32    298.40    157.30   2%2 <
 -21  -5  -8     48.53     56.70     72.00   2%2 <
 -21  -2  -3    631.05    780.50    158.00   2%2 o
 -21   3   6    199.28     86.00    189.30   2%2 <
 -20  -4  -6      8.70     57.20     89.50   2%2 <
 -20  -1  -1    630.22    911.80    195.00   2%2 o
 -20   2   4    438.15    465.90    227.50   2%2 <
 -19  -5  -8    109.46    115.40     73.10   2%2 <
 -19  -2  -3    442.33    294.00    197.70   2%2 <
 -19   3   6    886.80   1018.70    219.50   2%2 o
 -18  -4  -6     61.21    -14.50     97.40   2%2 <
 -18  -1  -1    502.78    518.70    247.30   2%2 <
 -18   2   4    131.04    304.40    212.20   2%2 <
 -17  -5  -8     20.28     21.50     80.00   2%2 <
 -17  -2  -3    923.77   1306.30    217.40   2%2 o
 -16  -4  -6     60.78    136.70    111.80   2%2 <
 -16  -3  -5    277.46    387.50    128.50   2%2 o
 -16   2   4    358.92    256.70    311.50   2%2 <
 -15  -5  -8     71.91    139.30     85.70   2%2 <
 -15  -2  -3    874.07   1331.60    234.00   2%2 o
 -14  -3  -5     78.84     -9.20    139.50   2%2 <
 -14   2   4   3518.00   4776.40    372.90   2%2 o
 -13  -5  -8    117.34    141.90     88.40   2%2 <
 -13  -2  -3    916.73    560.00    252.60   2%2 <
 -13   1   2    351.77    421.90    511.30   2%2 <
 -12  -3  -5    383.17    357.40    150.50   2%2 <
 -11  -5  -8     17.50      4.00     94.80   2%2 <
 -11  -2  -3   1537.20   1700.10    267.30   2%2 o
 -11   1   2  17492.00  14575.60    516.60   2%2 o
 -10  -3  -5    530.02    450.10    168.80   2%2 <
  -9  -5  -8     50.46     96.20     91.30   2%2 <
  -9   1   2   1728.60   1181.90    713.70   2%2 <
  -8  -3  -5     47.93    240.40    172.20   2%2 <
  -7  -5  -8     12.07     24.20    104.50   2%2 <
  -6  -3  -5    435.16    255.30    193.90   2%2 <
  -4  -3  -5    719.67   1117.00    232.30   2%2 o
  -2  -3  -5   1057.90   1185.10    319.10   2%2 o
   0   5   9     59.12    179.40    136.70   2%2 <
   2   5   9     12.97    391.00    141.50   2%2 <
   4   5   9    616.35    731.00    135.40   2%2 o
   5  -4  -7   2222.50   2284.20    243.90   2%2 o
   5   4   7    427.04    513.00    184.10   2%2 <
   6   5   9     85.30     98.90    117.80   2%2 <
   7  -4  -7    144.02    379.30    263.80   2%2 <
   7   4   7    203.13    210.70    155.40   2%2 <
   8   5   9    215.51    308.90    100.30   2%2 o
   9  -4  -7   2009.60   1765.70    296.70   2%2 o
   9  -1  -2   1929.10   1386.20    738.40   2%2 <
   9   4   7    119.63    237.40    139.70   2%2 <
  10   3   5    310.63    600.40    175.20   2%2 o
  10   5   9     94.54    127.20     92.30   2%2 <
  11  -4  -7   3580.80   2437.40    473.10   2%2 o
  11  -1  -2  18022.00  15379.70    513.90   2%2 o
  11   4   7     24.50    236.40    139.10   2%2 <
  12   3   5    262.98    392.00    164.00   2%2 <
  12   5   9     34.01    109.10     87.90   2%2 <
  13  -1  -2    286.29    517.20    528.10   2%2 <
  13   4   7    245.75    552.80    137.60   2%2 o
  14   3   5     10.34     78.20    159.30   2%2 <
  14   5   9     74.01    198.20     93.00   2%2 <
  15  -1  -2   4014.50   3890.10    382.10   2%2 o
  15   4   7    119.81    219.30    132.40   2%2 <
  16   3   5    198.86    516.00    148.20   2%2 o
  16   5   9     18.46    131.20     85.10   2%2 <
  17  -1  -2   1363.90   1529.90    412.30   2%2 o
  17   2   3    815.75   1309.00    222.50   2%2 o
  17   4   7    127.13    254.60    120.90   2%2 <
  18   3   5    229.45    417.70    146.50   2%2 <
  18   5   9      8.80     37.90     76.20   2%2 <
  19  -1  -2   6201.70   6020.30    345.60   2%2 o
  19   2   3    535.24    584.60    203.00   2%2 <
  19   4   7    304.64    558.00    111.90   2%2 o
  20  -2  -4    636.83    477.60    225.20   2%2 <
  20   3   5    107.07    132.80    137.20   2%2 <
  20   5   9     48.04     43.20     68.40   2%2 <
  21  -1  -2    695.23    630.60    300.50   2%2 <
  21   2   3    661.94    851.60    175.20   2%2 o
  21   4   7     76.16    101.70     98.80   2%2 <
  22  -2  -4   1601.60   1711.60    244.10   2%2 o
  22   3   5    223.28    457.80    121.90   2%2 o
  23  -1  -2   1030.10    420.90    211.60   2%2 <
  23   2   3    145.47    240.90    150.10   2%2 <
  23   4   7     42.17    -37.80     77.50   2%2 <
  24  -2  -4    905.12   1231.00    236.40   2%2 o
  24   3   5     68.58    146.60    113.70   2%2 <
  25  -1  -2    401.43    612.60    193.30   2%2 o
  25   2   3     41.76     56.70    120.90   2%2 <
  25   4   7      5.82    -35.00     71.50   2%2 <
  26  -5  -9    155.84    160.20    111.00   2%2 <
  26  -2  -4    572.33    459.20    199.30   2%2 <
  26   1   1    148.70    200.80    147.20   2%2 <
  26   3   5     17.70    150.40    103.00   2%2 <
  27  -1  -2    442.14    615.80    174.30   2%2 o
  27   2   3     89.05    128.10    117.30   2%2 <
  27   4   7     48.02    100.60     71.80   2%2 <
  28  -2  -4    242.81    296.40    159.50   2%2 <
  28   1   1    281.79    312.70    148.90   2%2 <
  28   3   5     81.54    134.10     87.30   2%2 <
  29  -1  -2    179.15    118.30    154.30   2%2 <
  29   2   3    211.65    430.60    109.20   2%2 o
  29   4   7     68.96     42.50     70.60   2%2 <
  30  -2  -4     93.78    135.10    154.10   2%2 <
  30   1   1    379.86    899.80    144.80   2%2 o
  30   3   5      7.23     41.50     79.50   2%2 <
  31  -1  -2    155.96    168.20    135.90   2%2 <
  31   2   3     13.06     39.30    102.20   2%2 <
  31   4   7     10.47     13.40     59.80   2%2 <
  32  -2  -4    421.69    671.70    144.60   2%2 o
  32   1   1    109.85    202.80    136.50   2%2 <
  32   3   5     50.36    109.30     76.70   2%2 <
  33  -1  -2    729.65    286.80    128.90   2%2 <
  33   2   3     61.85      8.50     84.80   2%2 <
  34  -2  -4    220.83    198.20    139.00   2%2 <
  34   1   1    280.29    403.00    117.90   2%2 o
  34   3   5      5.35     38.40     71.50   2%2 <
  35  -3  -6     24.72     26.30     94.20   2%2 <
  35  -1  -2     97.51     65.00    136.30   2%2 <
  35   2   3     17.37     72.90     75.40   2%2 <
  36  -2  -4    240.32    266.80    104.10   2%2 <
  36   1   1    200.94    299.80    102.30   2%2 <
  36   3   5     44.76     59.40     66.60   2%2 <
  37  -3  -6     97.80     34.80     81.60   2%2 <
  37  -1  -2    116.01    452.50    114.20   2%2 o
  37   0  -1      3.50     11.60     92.50   2%2 <
  37   2   3      9.56    -39.10     73.40   2%2 <
  38  -2  -4      8.79     30.40     90.20   2%2 <
  38   1   1     26.23     15.30     86.00   2%2 <
  38   3   5      2.75     -0.60     60.50   2%2 <
  39  -3  -6     82.82     69.40     82.30   2%2 <
  39  -1  -2    125.64    105.20     89.10   2%2 <
  39   0  -1     29.82     51.40     92.50   2%2 <
  39   2   3     41.54     47.80     70.10   2%2 <
  40  -2  -4     21.66     84.40     81.10   2%2 <
  40   1   1     18.74     96.50     75.70   2%2 <
  41  -3  -6    126.53     37.80     77.30   2%2 <
  41  -1  -2     59.92     65.70     79.90   2%2 <
  41   0  -1    254.74    469.00     88.60   2%2 o
  41   2   3      3.84     25.40     64.80   2%2 <
  42  -2  -4     14.45     70.10     78.70   2%2 <
  42   1   1     52.66     31.00     76.40   2%2 <
  43  -1  -2     47.53     16.60     76.90   2%2 <
  43   0  -1     25.69     31.80     84.90   2%2 <
  44  -2  -4     42.14     82.00     73.50   2%2 <
  44   0   0      5.69     39.90     65.00   2%2 <
  44   1   1      8.74     43.30     59.40   2%2 <
  45  -1  -2     10.97     54.50     69.20   2%2 <
  45   0  -1     71.44     75.70     66.30   2%2 <
  46   0   0      7.10     -8.90     61.70   2%2 <
  47   0  -1     14.53     50.50     59.40   2%2 <
 -47   0   3     53.41     73.20     65.40   3%2 <
 -47   1   4     25.57     19.70     64.40   3%2 <
 -46  -1   1     85.90    120.50     63.20   3%2 <
 -46   0   2     17.90     89.60     64.80   3%2 <
 -45   0   3     94.63    138.60     71.70   3%2 <
 -45   1   4     85.22     68.10     69.60   3%2 <
 -44  -1   1     17.40      3.40     63.80   3%2 <
 -44   0   2     37.95     58.80     78.40   3%2 <
 -44   2   6     27.57      5.50     67.30   3%2 <
 -43  -2  -1     19.87     80.30     60.70   3%2 <
 -43   1   4     30.31     40.00     75.40   3%2 <
 -42  -1   1      8.40     31.00     66.40   3%2 <
 -42   0   2    115.56    129.50     77.40   3%2 <
 -42   2   6     40.91     56.30     67.90   3%2 <
 -41  -2  -1     61.59     13.90     60.60   3%2 <
 -41   1   4     44.59     74.20     84.30   3%2 <
 -40  -1   1     22.68     57.30     77.40   3%2 <
 -40   0   2      8.59    -15.60     86.40   3%2 <
 -40   2   6    107.55      4.90     81.30   3%2 <
 -40   3   7     14.67     57.20     79.10   3%2 <
 -39  -2  -1     14.40     13.40     63.10   3%2 <
 -39  -1   0     36.56     39.00     77.80   3%2 <
 -39   1   4     60.13    112.60     94.80   3%2 <
 -38  -3  -3     11.20     13.10     63.80   3%2 <
 -38   0   2    141.07    181.90     87.20   3%2 <
 -38   3   7     14.42     40.20     84.80   3%2 <
 -37  -2  -1     26.64     26.70     75.80   3%2 <
 -37  -1   0    100.19     93.60     94.20   3%2 <
 -37   1   4     79.15    104.30    113.20   3%2 <
 -36  -3  -3     34.27     97.40     67.40   3%2 <
 -36   0   2     19.22     -0.10     99.60   3%2 <
 -36   3   7     36.00     44.20     89.30   3%2 <
 -35  -2  -1    170.67    176.30     93.00   3%2 <
 -35  -1   0    411.58    317.60    110.60   3%2 <
 -35   2   5     15.44     92.50    108.80   3%2 <
 -35   4   9      5.98    163.60     98.70   3%2 <
 -34  -3  -3     30.95     60.70     76.80   3%2 <
 -34  -2  -2    453.27    282.10     95.70   3%2 <
 -34   0   2    152.31    204.00    110.50   3%2 <
 -34   3   7     21.45     78.00     99.50   3%2 <
 -33  -1   0     78.00    160.40    121.90   3%2 <
 -33   2   5     35.61    129.00    130.90   3%2 <
 -32  -3  -3     85.86     61.30     77.50   3%2 <
 -32  -2  -2    100.08    121.90    109.50   3%2 <
 -32   0   2    146.99    171.00    124.10   3%2 <
 -32   3   7    175.35    221.40    123.30   3%2 <
 -31  -4  -5      7.11     42.60     68.50   3%2 <
 -31  -1   0    299.37    376.60    120.50   3%2 o
 -31   2   5    386.78    612.80    164.00   3%2 o
 -30  -3  -3     83.16    117.60     90.00   3%2 <
 -30  -2  -2    200.76    262.20    122.70   3%2 <
 -30   1   3    443.22    727.30    172.70   3%2 o
 -29  -4  -5    232.17    127.50     68.60   3%2 <
 -29  -1   0     41.26    158.10    128.20   3%2 <
 -29   2   5    426.63    572.30    167.30   3%2 o
 -28  -2  -2    467.66    455.50    126.90   3%2 o
 -28   1   3    946.16    899.10    189.00   3%2 o
 -27  -4  -5      9.37     -6.40     78.80   3%2 <
 -27  -1   0    608.71    182.60    138.80   3%2 <
 -27   2   5    105.91    202.50    175.10   3%2 <
 -26  -2  -2    225.15    161.00    142.20   3%2 <
 -26   1   3    665.05    701.10    199.30   3%2 o
 -25  -4  -5    116.67    232.70     90.70   3%2 <
 -25  -3  -4     92.76    181.30    107.30   3%2 <
 -25   0   1    315.23     90.70    139.20   3%2 <
 -25   5  10     87.61     90.10    115.40   3%2 <
 -24  -2  -2    565.25    539.00    136.00   3%2 o
 -24   1   3    753.90    849.10    220.20   3%2 o
 -23  -4  -5    203.37    263.50    105.60   3%2 <
 -23  -3  -4     61.23    120.50    115.70   3%2 <
 -23   0   1    349.60    -15.20    218.00   3%2 <
 -23   5  10     60.58    163.60    144.40   3%2 <
 -22  -5  -7     67.11     14.80     66.60   3%2 <
 -22  -2  -2     56.41    115.50    162.30   3%2 <
 -22   1   3   1617.00   1312.50    255.40   3%2 o
 -22   4   8    460.14    298.40    157.30   3%2 <
 -21  -3  -4    255.74    264.90    133.80   3%2 <
 -21   0   1   5017.00   3579.20    253.60   3%2 o
 -20  -5  -7     34.29     48.50     68.50   3%2 <
 -20  -2  -2    721.62    806.20    174.10   3%2 o
 -20   4   8    218.07    224.80    183.90   3%2 <
 -19  -3  -4    689.51    584.00    136.90   3%2 o
 -19   0   1   1311.30   1619.90    342.30   3%2 o
 -18  -5  -7     32.92     33.60     72.50   3%2 <
 -18  -4  -6     60.83    -14.50     97.40   3%2 <
 -18  -1  -1    559.76    518.70    247.30   3%2 <
 -17  -3  -4     66.33     76.00    143.40   3%2 <
 -17   0   1   4676.50   4036.20    382.50   3%2 o
 -17   3   6   1031.20    954.00    290.60   3%2 o
 -16  -5  -7     11.79     40.80     74.60   3%2 <
 -16  -4  -6     88.52    136.70    111.80   3%2 <
 -16  -1  -1   2278.40   1922.60    286.50   3%2 o
 -15  -3  -4    330.47    227.40    126.90   3%2 <
 -14  -5  -7    118.43      7.80     81.80   3%2 <
 -14  -4  -6    323.42    333.40    125.40   3%2 <
 -14  -1  -1   1844.90   1971.90    284.00   3%2 o
 -12  -4  -6    220.96    331.70    136.70   3%2 <
 -12  -1  -1    589.50    113.70    462.50   3%2 <
 -12   2   4   3048.50   1697.70    512.40   3%2 o
 -11  -2  -3   1573.30   1700.10    267.30   3%2 o
 -10  -4  -6    419.31    311.20    137.10   3%2 <
  -9  -2  -3    591.71    767.50    277.00   3%2 <
  -8  -4  -6    136.82    148.10    161.40   3%2 <
  -7  -5  -8     14.34     24.20    104.50   3%2 <
  -7  -2  -3    541.35    421.50    288.60   3%2 <
  -7   1   2  14652.00  12164.10    794.30   3%2 o
  -6  -4  -6   1006.70    931.40    173.50   3%2 o
  -6   5   9    162.80    330.30    163.80   3%2 <
  -5  -5  -8    228.35    212.00    134.20   3%2 <
  -5  -2  -3    744.17   1016.60    294.30   3%2 o
  -4   5   9    325.75    475.10    161.60   3%2 <
  -3  -5  -8    749.45   1332.40    153.10   3%2 o
  -2   5   9    294.39    739.20    147.90   3%2 o
  -1  -5  -8    249.89    289.80    157.40   3%2 <
  -1   4   7    422.37    862.40    226.10   3%2 o
   0  -3  -5   3700.00   5231.30    334.40   3%2 o
   0   5   9     74.70    179.40    136.70   3%2 <
   1  -5  -8     99.81    188.40    134.60   3%2 <
   1   4   7    159.18    319.80    210.10   3%2 <
   2  -3  -5    873.99   1295.70    332.80   3%2 o
   2   3   5    987.27   1098.50    315.50   3%2 o
   3   4   7   1075.80   1415.60    199.40   3%2 o
   4   3   5    942.17   1527.70    240.10   3%2 o
   5   4   7    493.54    513.00    184.10   3%2 <
   6   3   5    387.02    263.20    209.80   3%2 <
   7  -1  -2  14255.00  12428.00    764.10   3%2 o
   7   2   3    659.66    701.00    300.20   3%2 <
   8   3   5     19.59    267.30    178.20   3%2 <
   9  -1  -2   2159.30   1386.20    738.40   3%2 <
   9   2   3    741.64    823.00    283.30   3%2 <
  10   3   5    474.91    600.40    175.20   3%2 o
  11  -4  -7   3792.50   2437.40    473.10   3%2 o
  11   2   3   1850.00   1471.20    264.40   3%2 o
  13   2   3   1208.30    743.00    258.20   3%2 <
  13   5   8    100.41     72.70     88.40   3%2 <
  14  -2  -4   3587.00   4305.00    369.70   3%2 o
  14   1   1   1286.20   1875.10    298.30   3%2 o
  15   2   3    852.79   1358.90    235.20   3%2 o
  15   5   8    118.00    170.30     86.10   3%2 <
  16  -2  -4    444.53    142.20    301.10   3%2 <
  16   1   1   2654.90   1966.10    289.30   3%2 o
  16   4   6     47.33    190.90    113.80   3%2 <
  17   2   3    910.25   1309.00    222.50   3%2 o
  17   5   8     11.17     12.40     80.20   3%2 <
  18  -2  -4     57.53    -13.80    204.40   3%2 <
  18   1   1    343.58    620.90    251.60   3%2 <
  18   4   6     44.84      2.00    105.40   3%2 <
  19   0  -1    904.39   1664.30    331.60   3%2 o
  19   2   3    682.30    584.60    203.00   3%2 <
  19   5   8     79.15     78.30     71.50   3%2 <
  20  -2  -4    686.87    477.60    225.20   3%2 <
  20   1   1    886.43    925.50    192.80   3%2 o
  20   4   6      5.57     94.20     94.60   3%2 <
  21   0  -1   5495.80   4029.70    265.40   3%2 o
  21   3   4    280.65    244.90    130.90   3%2 <
  21   5   8     65.86     12.80     69.10   3%2 <
  22  -5  -9    344.28    106.30    150.70   3%2 <
  22   1   1    128.24    357.40    178.50   3%2 <
  22   4   6     85.00    170.80     91.40   3%2 <
  23  -3  -6    761.45    555.10    186.50   3%2 <
  23   0  -1    112.95     89.90    228.00   3%2 <
  23   3   4     47.52     73.30    114.90   3%2 <
  24  -5  -9    329.02    218.80    123.90   3%2 <
  24   1   1    487.95    546.30    157.10   3%2 o
  24   4   6     69.32    183.80     88.50   3%2 <
  25  -3  -6    673.98    343.60    195.60   3%2 <
  25   0  -1    139.47    104.40    141.90   3%2 <
  25   3   4    161.19    320.00    109.70   3%2 <
  26  -5  -9    113.15    160.20    111.00   3%2 <
  26   1   1    180.81    200.80    147.20   3%2 <
  26   4   6     29.14      9.00     78.50   3%2 <
  27  -3  -6    590.61    979.80    179.70   3%2 o
  27   0  -1    126.47     80.40    158.20   3%2 <
  27   3   4     28.19    150.70    102.90   3%2 <
  28  -1  -3    232.63    713.40    184.70   3%2 o
  28   1   1    364.32    312.70    148.90   3%2 <
  28   2   2    466.74    414.40    124.80   3%2 o
  28   4   6     95.01     89.20     68.50   3%2 <
  29  -3  -6    397.58    341.50    160.30   3%2 <
  29   0  -1   1125.30   1254.50    149.10   3%2 o
  29   3   4      6.38     98.40     94.10   3%2 <
  30  -1  -3    347.03    613.70    171.20   3%2 o
  30   2   2    152.81    286.40    121.60   3%2 <
  30   4   6     51.86     11.70     65.30   3%2 <
  31  -3  -6    232.73    153.00    124.70   3%2 <
  31   0  -1     12.40     23.80    144.10   3%2 <
  31   3   4    111.35    129.00     81.30   3%2 <
  32  -1  -3    241.45    256.40    177.10   3%2 <
  32   2   2    104.10    125.50    104.90   3%2 <
  32   4   6     32.82     33.00     58.80   3%2 <
  33  -3  -6    130.71    200.70    108.40   3%2 <
  33   0  -1     16.25     69.90    107.70   3%2 <
  33   3   4      6.39     48.10     75.70   3%2 <
  34  -4  -8     36.87    169.00     97.60   3%2 <
  34  -1  -3   1314.30   1656.50    154.70   3%2 o
  34   2   2    428.12    227.40     91.50   3%2 <
  35  -3  -6     31.13     26.30     94.20   3%2 <
  35   0  -1    275.35    167.30    101.40   3%2 <
  35   1   0    452.46    543.00    117.60   3%2 o
  35   3   4     53.21     20.60     65.50   3%2 <
  36  -4  -8    124.74    129.20     90.20   3%2 <
  36  -1  -3     68.43    166.80    145.50   3%2 <
  36   2   2     42.52     16.30     83.60   3%2 <
  37  -3  -6    104.31     34.80     81.60   3%2 <
  37  -2  -5     42.21     67.10     97.00   3%2 <
  37   0  -1      4.84     11.60     92.50   3%2 <
  37   1   0     46.12     94.30    102.30   3%2 <
  37   3   4     15.61     47.80     59.80   3%2 <
  38  -1  -3    184.97    136.40     99.40   3%2 <
  38   2   2     76.84    119.20     75.50   3%2 <
  39  -3  -6     72.39     69.40     82.30   3%2 <
  39  -2  -5     41.72     75.30     87.20   3%2 <
  39   0  -1     35.81     51.40     92.50   3%2 <
  39   1   0      6.92      9.10     78.20   3%2 <
  40  -1  -3     56.31     70.50     83.90   3%2 <
  40   2   2     43.46     60.20     67.30   3%2 <
  41  -2  -5     97.96    102.10     80.10   3%2 <
  41   0  -1    278.15    469.00     88.60   3%2 o
  41   1   0    176.17    216.10     79.70   3%2 <
  42  -1  -3    177.95     68.80     78.70   3%2 <
  42   0  -2     93.87    291.70     82.90   3%2 o
  42   2   2     16.99     33.20     60.30   3%2 <
  43  -2  -5     54.29     83.40     75.50   3%2 <
  43   0  -1     38.59     31.80     84.90   3%2 <
  43   1   0      5.82      9.70     76.60   3%2 <
  44  -1  -3     39.05     23.90     76.10   3%2 <
  44   0  -2     27.79     76.60     80.00   3%2 <
  45  -2  -5     65.20     81.10     69.10   3%2 <
  45   0  -1     91.69     75.70     66.30   3%2 <
  45   1   0     11.33     26.40     61.10   3%2 <
  46  -1  -3     11.67     77.10     68.70   3%2 <
  46   0  -2     15.63      2.10     65.10   3%2 <
  47   0  -1     14.33     50.50     59.40   3%2 <
 -48   0   4      3.74    -13.50     58.90   4%2 <
 -46   0   4     16.38     60.20     71.90   4%2 <
 -46   1   5     29.26     72.50     64.80   4%2 <
 -45  -1   2     16.24     -0.10     58.70   4%2 <
 -45   0   3     92.20    138.60     71.70   4%2 <
 -45   2   7     40.11     71.20     63.00   4%2 <
 -44  -2   0     30.59     59.40     58.90   4%2 <
 -44   1   5     10.28     78.80     70.60   4%2 <
 -43  -1   2     25.23     23.80     61.10   4%2 <
 -43   0   3     61.75     24.30     71.20   4%2 <
 -43   2   7     20.03     -0.80     70.00   4%2 <
 -42  -2   0     15.87    102.30     62.30   4%2 <
 -42   1   5      8.65     35.60     77.00   4%2 <
 -41  -1   2     32.55    -29.90     73.70   4%2 <
 -41   0   3     85.44     50.10     71.70   4%2 <
 -41   3   8    123.93     61.40     77.20   4%2 <
 -40  -2   0     34.45     26.50     60.80   4%2 <
 -40  -1   1     27.91     57.30     77.40   4%2 <
 -40   1   5     12.67     36.00     89.30   4%2 <
 -40   2   6     75.47      4.90     81.30   4%2 <
 -39  -3  -2     27.47     29.60     63.60   4%2 <
 -39   0   3     16.84    -12.70     75.80   4%2 <
 -39   3   8     68.17    149.90     85.00   4%2 <
 -38  -2   0     10.69     19.60     65.00   4%2 <
 -38  -1   1      9.60     11.20    111.30   4%2 <
 -38   2   6     23.32    126.70    101.50   4%2 <
 -37  -3  -2     68.60    126.60     63.60   4%2 <
 -37   0   3     20.69    -21.60     89.70   4%2 <
 -37   1   4     59.44    104.30    113.20   4%2 <
 -37   3   8      7.06     70.90     90.50   4%2 <
 -36  -2   0     31.74     57.10     86.40   4%2 <
 -36  -1   1    985.32    970.70    114.40   4%2 o
 -36   2   6    176.59    456.60    113.80   4%2 o
 -35  -3  -2     20.52     -5.30     71.90   4%2 <
 -35  -2  -1    159.85    176.30     93.00   4%2 <
 -35   0   3     94.98    195.00     94.90   4%2 <
 -35   1   4    146.71    401.00    117.90   4%2 o
 -34  -1   1     21.40     31.40    115.80   4%2 <
 -34   2   6    238.88    169.50    140.60   4%2 <
 -33  -3  -2     71.40     65.10     74.40   4%2 <
 -33  -2  -1    492.75    316.50    105.40   4%2 o
 -33   1   4     27.28    113.80    131.10   4%2 <
 -33   4   9    175.90     48.70     98.30   4%2 <
 -32  -4  -4      9.96     53.90     63.60   4%2 <
 -32  -1   1    169.63    111.30    113.90   4%2 <
 -32   0   2    108.25    171.00    124.10   4%2 <
 -31  -3  -2    145.96     25.80     92.10   4%2 <
 -31  -2  -1    200.76    118.30    122.40   4%2 <
 -31   1   4    418.10    399.10    149.20   4%2 <
 -31   4   9    206.02     66.20    101.30   4%2 <
 -30  -4  -4     25.99     19.80     63.40   4%2 <
 -30  -3  -3     85.74    117.60     90.00   4%2 <
 -30   0   2    369.97    207.40    140.00   4%2 <
 -30   3   7    125.64    342.30    158.50   4%2 <
 -29  -2  -1    263.53    442.00    129.30   4%2 o
 -29   1   4    450.00    534.90    149.20   4%2 o
 -29   4   9    246.35    116.00    125.80   4%2 <
 -28  -4  -4     44.29     34.60     70.20   4%2 <
 -28  -3  -3     91.43    152.10    113.40   4%2 <
 -28   0   2    128.80    496.40    138.70   4%2 o
 -28   3   7    499.64    970.40    201.00   4%2 o
 -27  -2  -1    319.84    315.90    133.00   4%2 <
 -27  -1   0    666.15    182.60    138.80   4%2 <
 -27   2   5    109.72    202.50    175.10   4%2 <
 -26  -4  -4     36.67     30.80     77.60   4%2 <
 -26  -3  -3    556.76    661.60    117.30   4%2 o
 -26   0   2    210.04     45.50    135.70   4%2 <
 -26   3   7   1504.40   1327.90    205.60   4%2 o
 -25  -2  -1    179.36    243.40    150.30   4%2 <
 -25  -1   0    443.44    530.90    150.80   4%2 o
 -25   2   5    404.78    756.80    183.00   4%2 o
 -24  -3  -3    167.63    135.10    114.40   4%2 <
 -24   0   2     45.63    -25.10    143.60   4%2 <
 -23  -5  -6     30.01      2.00     68.20   4%2 <
 -23  -4  -5    137.08    263.50    105.60   4%2 <
 -23  -1   0    865.20    589.90    197.70   4%2 <
 -23   2   5    800.89    473.50    207.60   4%2 <
 -22  -3  -3     32.48    -45.10    103.00   4%2 <
 -22   1   3   1528.00   1312.50    255.40   4%2 o
 -21  -5  -6    121.60     57.30     71.10   4%2 <
 -21  -4  -5    281.24    433.10    110.10   4%2 o
 -21  -1   0   1495.50   1964.30    205.30   4%2 o
 -21   5  10    640.76    855.10    169.80   4%2 o
 -20  -3  -3    127.48    109.80    106.20   4%2 <
 -20  -2  -2    642.27    806.20    174.10   4%2 o
 -20   1   3   3207.20   1916.30    286.40   4%2 o
 -19  -5  -6     36.88     81.30     77.10   4%2 <
 -19  -4  -5    233.27    172.10    102.90   4%2 <
 -19  -1   0    205.93    148.20    263.50   4%2 <
 -18  -2  -2    662.83    699.70    242.60   4%2 <
 -18   1   3   2586.30   1130.40    320.60   4%2 o
 -18   4   8    370.54    630.30    238.80   4%2 <
 -17  -4  -5      8.89     49.40    118.90   4%2 <
 -17   0   1   4538.40   4036.20    382.50   4%2 o
 -16  -5  -7      9.25     40.80     74.60   4%2 <
 -16  -2  -2   3395.60   3834.20    248.00   4%2 o
 -15  -4  -5    555.35    483.30    121.50   4%2 o
 -15   0   1   7156.10   7404.70    442.50   4%2 o
 -15   3   6   2519.30   3177.10    340.20   4%2 o
 -14  -5  -7     93.83      7.80     81.80   4%2 <
 -14  -2  -2   1735.90    996.40    271.70   4%2 o
 -13  -3  -4    152.03     84.70    161.70   4%2 <
 -13   0   1   9376.30   7993.90    476.80   4%2 o
 -12  -5  -7     37.73    109.60     98.30   4%2 <
 -11  -3  -4    526.57    990.20    170.00   4%2 o
 -10  -5  -7    235.30    431.40    107.70   4%2 o
 -10  -1  -1  23895.00  22074.40    554.90   4%2 o
 -10   2   4   9420.30   6523.00    690.70   4%2 o
  -9  -3  -4    425.56    437.50    195.60   4%2 <
  -8  -5  -7    228.44    176.10    124.50   4%2 <
  -8  -1  -1  16677.00  12856.80    666.40   4%2 o
  -8   5   9    214.30    585.60    202.70   4%2 <
  -6  -4  -6    941.83    931.40    173.50   4%2 o
  -6   5   9    148.60    330.30    163.80   4%2 <
  -5   4   7   2231.80   2744.90    279.30   4%2 o
  -4  -4  -6    494.42    527.80    196.10   4%2 <
  -3  -2  -3    271.98    672.20    360.50   4%2 <
  -3   4   7    869.16   1323.50    272.00   4%2 o
  -2  -4  -6    533.07    751.70    190.00   4%2 o
   0   3   5   1057.30   4514.20    319.00   4%2 o
   2   3   5    858.73   1098.50    315.50   4%2 o
   3  -5  -8     64.03    131.30    152.20   4%2 <
   3   2   3    501.03    468.10    355.90   4%2 <
   4  -3  -5    361.07    432.40    309.10   4%2 <
   5  -5  -8    500.05    983.70    170.30   4%2 o
   5   2   3   1697.60   1082.00    301.80   4%2 o
   5   5   8     50.40    371.90    141.10   4%2 <
   7   2   3    591.52    701.00    300.20   4%2 <
   7   5   8     16.49     34.30    109.30   4%2 <
   8   1   1  15682.00  12673.00    690.50   4%2 o
   8   4   6    315.42    196.10    167.30   4%2 <
   9   5   8     34.71     30.70     89.20   4%2 <
  10   1   1  23571.00  25303.60    585.70   4%2 o
  10   4   6    206.87    404.00    139.20   4%2 <
  11   5   8     25.22    124.20     93.60   4%2 <
  12  -2  -4   4090.20   1460.60    512.20   4%2 <
  12   1   1    386.03    169.90    495.70   4%2 <
  12   4   6    235.25    180.50    140.20   4%2 <
  13   3   4    136.13    218.10    172.40   4%2 <
  13   5   8     63.90     72.70     88.40   4%2 <
  14  -2  -4   3559.00   4305.00    369.70   4%2 o
  14   4   6    283.66    353.80    126.80   4%2 <
  15   0  -1   6868.00   7493.20    428.00   4%2 o
  15   3   4    226.83    357.90    148.60   4%2 <
  16   4   6     69.99    190.90    113.80   4%2 <
  17   0  -1   4065.40   3407.40    382.80   4%2 o
  17   3   4     53.38    198.60    151.60   4%2 <
  18   2   2    750.93   1011.30    250.80   4%2 o
  18   4   6     40.80      2.00    105.40   4%2 <
  18   5   7     65.28     73.60     76.90   4%2 <
  19  -3  -6   1727.30    841.80    237.80   4%2 o
  19   0  -1    877.74   1664.30    331.60   4%2 o
  19   3   4    613.73    513.20    140.60   4%2 o
  20  -5  -9    543.77    557.20    216.60   4%2 <
  20  -1  -3   1449.60   1563.60    290.50   4%2 o
  20   2   2    753.27    980.00    184.20   4%2 o
  20   5   7     11.67      6.40     70.20   4%2 <
  21  -3  -6    115.87    219.70    213.10   4%2 <
  21   3   4    302.73    244.90    130.90   4%2 <
  22  -1  -3   1339.80   1847.10    263.70   4%2 o
  22   2   2    142.17    194.30    166.40   4%2 <
  22   5   7     38.10      2.50     68.60   4%2 <
  23  -3  -6    697.52    555.10    186.50   4%2 <
  23   1   0    800.87    822.00    213.80   4%2 o
  23   3   4     54.97     73.30    114.90   4%2 <
  23   4   5    217.45    228.30    100.40   4%2 <
  24  -1  -3   1182.40   1178.20    232.50   4%2 o
  24   2   2    453.55    516.80    138.50   4%2 o
  25   1   0    245.18    305.00    150.40   4%2 <
  25   4   5    171.31    256.40     94.40   4%2 <
  26  -1  -3    431.22    615.70    203.50   4%2 o
  26   2   2    107.18    171.60    140.20   4%2 <
  27  -2  -5     96.79    237.60    171.20   4%2 <
  27   1   0    244.49    -42.60    116.50   4%2 <
  27   4   5     36.15     -1.70     79.20   4%2 <
  28  -4  -8    460.70    131.70    122.20   4%2 <
  28  -1  -3    256.38    713.40    184.70   4%2 o
  28   0  -2    321.47    560.00    138.80   4%2 o
  28   2   2    465.80    414.40    124.80   4%2 o
  28   3   3    189.37    161.00    111.40   4%2 <
  29  -2  -5    641.05    355.50    159.80   4%2 <
  29   1   0     72.76     85.40    113.20   4%2 <
  29   4   5     28.74     71.20     65.70   4%2 <
  30  -4  -8     35.81    125.00    109.60   4%2 <
  30   0  -2    182.26    104.10    135.90   4%2 <
  30   3   3     81.99     78.00     88.30   4%2 <
  31  -2  -5    528.58    544.70    154.10   4%2 o
  31   1   0    194.56    329.50    122.40   4%2 <
  31   4   5      8.03    -13.50     60.90   4%2 <
  32  -4  -8     89.54    147.90    102.20   4%2 <
  32   0  -2    118.06    113.00    122.80   4%2 <
  32   3   3     79.09     52.70     79.40   4%2 <
  33  -2  -5     61.04     90.60    129.60   4%2 <
  33   1   0    212.37    329.80    131.00   4%2 <
  33   2   1    171.17    209.00    111.40   4%2 <
  34  -4  -8     31.18    169.00     97.60   4%2 <
  34  -3  -7     42.13    140.10    100.00   4%2 <
  34   0  -2    281.40    337.60    114.50   4%2 <
  34   3   3     50.07     59.70     72.10   4%2 <
  35  -2  -5     78.29    116.70    101.20   4%2 <
  35  -1  -4    213.93    273.90    113.60   4%2 <
  35   1   0    447.63    543.00    117.60   4%2 o
  35   2   1    153.75    285.10     93.80   4%2 o
  36  -3  -7     17.33    -32.10     89.10   4%2 <
  36   0  -2     26.15     95.40    111.20   4%2 <
  36   3   3     34.76     10.20     66.60   4%2 <
  37  -2  -5     25.68     67.10     97.00   4%2 <
  37  -1  -4     64.99    139.10    111.40   4%2 <
  37   1   0     45.22     94.30    102.30   4%2 <
  37   2   1     53.86     47.70     82.20   4%2 <
  38  -3  -7     46.90    104.80     80.20   4%2 <
  38   0  -2    192.10    246.60     92.70   4%2 <
  38   1  -1     11.27     40.60    106.00   4%2 <
  38   3   3     10.91      9.50     56.60   4%2 <
  39  -1  -4     51.64     82.40     91.10   4%2 <
  39   2   1      4.03     -5.80     70.40   4%2 <
  40  -3  -7      4.94     -2.40     77.00   4%2 <
  40   0  -2      2.88     -2.40     95.70   4%2 <
  40   1  -1     11.73     35.70     75.30   4%2 <
  41  -1  -4     22.93    136.70     82.10   4%2 <
  41   2   1    128.81    110.40     63.80   4%2 <
  42  -3  -7     30.52     17.00     67.90   4%2 <
  42  -2  -6     38.47     -8.20     72.70   4%2 <
  42   0  -2     83.19    291.70     82.90   4%2 o
  42   1  -1     12.98     24.40     67.60   4%2 <
  43  -1  -4     13.95     75.00     78.30   4%2 <
  43   2   1     20.45     67.20     65.70   4%2 <
  44  -2  -6     18.24     48.70     65.40   4%2 <
  44   0  -2     23.63     76.60     80.00   4%2 <
  44   1  -1      6.24     -9.30     59.80   4%2 <
  45  -1  -4     23.18     72.70     70.50   4%2 <
  45   0  -3     24.26     57.50     71.20   4%2 <
  46   0  -2     14.89      2.10     65.10   4%2 <
  46   1  -1    101.45     49.00     58.80   4%2 <
  47  -1  -4     22.66     32.80     65.80   4%2 <
  47   0  -3     84.61     52.50     63.90   4%2 <
 -47   0   5     37.56     48.90     65.40   5%2 <
 -47   1   6     10.76    -15.90     60.50   5%2 <
 -46  -1   3      6.55     66.30     62.20   5%2 <
 -46   0   4     19.49     60.20     71.90   5%2 <
 -45   1   6     68.51     10.00     67.30   5%2 <
 -44  -1   3     44.13     35.70     66.70   5%2 <
 -44   0   4     37.55     90.70     72.50   5%2 <
 -43  -2   1      5.22     84.60     62.00   5%2 <
 -43   1   6     22.14     74.20     72.70   5%2 <
 -43   2   7     16.45     -0.80     70.00   5%2 <
 -42  -1   3     49.80    133.10     71.20   5%2 <
 -42   0   4     92.29     19.20     75.80   5%2 <
 -42   3   9      5.67     59.20     68.30   5%2 <
 -41  -2   1     16.11     58.40     65.30   5%2 <
 -41  -1   2     28.25    -29.90     73.70   5%2 <
 -41   2   7     15.27     64.30     74.00   5%2 <
 -40  -3  -1     14.38      6.10     57.00   5%2 <
 -40   0   4    110.69     75.70     98.90   5%2 <
 -40   1   5     19.74     36.00     89.30   5%2 <
 -39  -2   1     11.57     80.40     65.60   5%2 <
 -39  -1   2    181.56    153.50     89.70   5%2 <
 -39   2   7     20.04    -19.90     79.60   5%2 <
 -38  -3  -1      7.17     40.90     60.40   5%2 <
 -38   0   4    365.95    633.30    105.50   5%2 o
 -38   1   5    276.05    358.10    103.10   5%2 o
 -37  -2   1     94.05    125.60     74.50   5%2 <
 -37  -1   2    187.01    230.60     91.60   5%2 <
 -37   2   7     88.31     80.40     95.20   5%2 <
 -37   3   8     16.10     70.90     90.50   5%2 <
 -36  -3  -1      3.35     33.90     64.50   5%2 <
 -36  -2   0     33.69     57.10     86.40   5%2 <
 -36   1   5    351.10    115.10    127.80   5%2 <
 -36   4  10     40.25     85.10     94.40   5%2 <
 -35  -1   2     14.02     29.30     99.80   5%2 <
 -35   0   3     73.44    195.00     94.90   5%2 <
 -35   3   8     45.65     42.30     97.30   5%2 <
 -34  -3  -1      7.27     45.90     72.30   5%2 <
 -34  -2   0    239.24    272.40     92.00   5%2 <
 -34   1   5    589.80    742.30    144.40   5%2 o
 -33  -4  -3     19.55     -2.30     59.40   5%2 <
 -33  -1   2    276.57    210.20     99.40   5%2 <
 -33   0   3     23.27     16.60    105.20   5%2 <
 -33   3   8    137.78    197.80    110.60   5%2 <
 -32  -2   0     54.35    218.80    113.90   5%2 <
 -32   2   6    647.17    627.60    184.90   5%2 o
 -31  -4  -3     13.25     44.10     62.40   5%2 <
 -31  -3  -2    146.30     25.80     92.10   5%2 <
 -31   0   3     12.10     43.00    121.70   5%2 <
 -30  -2   0    272.96    320.00    114.50   5%2 <
 -30  -1   1    425.00    543.70    123.80   5%2 o
 -30   2   6   1581.60   2291.50    225.80   5%2 o
 -29  -4  -3      5.88     18.90     64.70   5%2 <
 -29  -3  -2    510.77    412.00     98.80   5%2 o
 -29   0   3    322.64    541.20    154.00   5%2 o
 -29   1   4    520.44    534.90    149.20   5%2 o
 -29   4   9    160.67    116.00    125.80   5%2 <
 -28  -1   1     22.47     35.70    142.90   5%2 <
 -28   2   6   2387.70   1813.40    229.80   5%2 o
 -27  -4  -3     11.02     36.30     73.40   5%2 <
 -27  -3  -2     23.34     64.80    104.50   5%2 <
 -27   1   4     85.22     25.30    153.70   5%2 <
 -27   4   9    169.56    562.20    142.70   5%2 o
 -26  -4  -4     31.29     30.80     77.60   5%2 <
 -26  -1   1    789.00    707.30    136.80   5%2 o
 -25  -3  -2     38.36    -13.10     90.70   5%2 <
 -25  -2  -1    167.44    243.40    150.30   5%2 <
 -25   1   4    401.70    327.40    159.30   5%2 <
 -24  -4  -4     39.96     74.00     79.60   5%2 <
 -24  -1   1    223.84    411.50    154.40   5%2 <
 -24   0   2     47.85    -25.10    143.60   5%2 <
 -24   3   7    416.88    582.80    211.00   5%2 <
 -23  -2  -1    743.67    891.70    165.80   5%2 o
 -22  -5  -5     53.47     85.70     72.90   5%2 <
 -22  -4  -4     26.96    114.20     86.90   5%2 <
 -22   0   2    241.63    412.00    172.50   5%2 <
 -21  -2  -1    570.64    701.50    174.00   5%2 o
 -21   2   5    978.20    817.90    202.10   5%2 o
 -20  -4  -4     28.51     68.40     99.40   5%2 <
 -20  -3  -3    126.41    109.80    106.20   5%2 <
 -20   0   2    352.85    445.70    254.30   5%2 <
 -19  -5  -6     42.20     81.30     77.10   5%2 <
 -19  -1   0    241.11    148.20    263.50   5%2 <
 -19   2   5     80.58    278.50    268.40   5%2 <
 -18  -4  -4    119.49    166.40    122.30   5%2 <
 -18  -3  -3     47.01     57.20    143.00   5%2 <
 -17  -5  -6     14.05      2.00     77.40   5%2 <
 -17  -1   0   5356.10   3839.20    254.30   5%2 o
 -16  -3  -3    917.58   1026.10    149.50   5%2 o
 -16   1   3   1398.50   1781.20    326.20   5%2 o
 -15  -5  -6     24.37     57.30     85.50   5%2 <
 -15  -1   0    654.69    557.00    275.00   5%2 <
 -14  -3  -3     53.55    133.50    161.10   5%2 <
 -14  -2  -2   1667.40    996.40    271.70   5%2 o
 -13  -5  -6    141.32    134.50     91.50   5%2 <
 -13  -4  -5    116.37    119.50    135.20   5%2 <
 -13   3   6   1843.20   2865.50    422.90   5%2 o
 -12  -2  -2    658.44    870.80    260.10   5%2 o
 -11  -4  -5    182.35    442.80    161.20   5%2 <
 -11   0   1   6652.00   4334.60    499.30   5%2 o
 -10  -2  -2   1250.40   1187.40    284.90   5%2 o
 -10   5   9   1764.10   2864.10    248.00   5%2 o
  -9  -4  -5    787.19   1079.70    188.10   5%2 o
  -7  -3  -4    605.15    493.00    176.70   5%2 <
  -6  -5  -7    321.27    595.90    124.10   5%2 o
  -6  -1  -1  13167.00  13098.50    665.90   5%2 o
  -5  -3  -4    168.60     74.90    235.80   5%2 <
  -5   1   2  12342.00   5612.50   1141.10   5%2 o
  -5   4   7   2573.30   2744.90    279.30   5%2 o
  -4  -5  -7     32.57     92.30    131.20   5%2 <
  -2   3   5    676.65   1233.60    333.10   5%2 o
  -1  -2  -3   3553.40   3900.10    415.50   5%2 o
   0  -4  -6     87.17    385.30    198.60   5%2 <
   1   2   3   4076.70   4053.50    395.40   5%2 o
   1   5   8    165.87    293.90    156.80   5%2 <
   3   2   3    571.38    468.10    355.90   5%2 <
   3   5   8    891.72   1300.10    159.00   5%2 o
   4   4   6    192.37    349.00    204.90   5%2 <
   5   5   8     80.19    371.90    141.10   5%2 <
   6   1   1  14237.00  13624.40    653.20   5%2 o
   6   4   6    958.29    985.00    172.50   5%2 o
   7  -5  -8    213.94    335.30    186.90   5%2 <
   8   1   1  14901.00  12673.00    690.50   5%2 o
   8   4   6    249.49    196.10    167.30   5%2 <
   9   3   4    277.98    320.60    180.30   5%2 <
  11   0  -1   4937.30   4704.70    487.60   5%2 o
  11   3   4    661.69    934.30    174.90   5%2 o
  12   2   2    334.74    606.10    261.80   5%2 <
  12   5   7     29.55     38.30    100.30   5%2 <
  13   0  -1   8682.40   7083.60    474.70   5%2 o
  13   3   4    210.30    218.10    172.40   5%2 <
  14   2   2   1501.90    890.90    270.90   5%2 o
  14   5   7     47.82     66.00     83.90   5%2 <
  15   4   5    104.26    451.20    122.00   5%2 o
  16  -1  -3   1465.30   1633.60    314.80   5%2 o
  16   2   2   2684.60   3985.20    258.20   5%2 o
  16   5   7     72.92     31.60     76.60   5%2 <
  17  -3  -6   1057.60   1199.60    313.50   5%2 o
  17   1   0   5211.00   4133.40    252.80   5%2 o
  17   4   5     71.73     18.40    116.70   5%2 <
  18  -1  -3    872.97   1211.50    310.50   5%2 o
  18   3   3     42.64     92.10    141.90   5%2 <
  18   5   7     68.67     73.60     76.90   5%2 <
  19   1   0     55.89     83.10    273.50   5%2 <
  19   4   5     51.87    170.20    101.80   5%2 <
  20  -1  -3   1320.20   1563.60    290.50   5%2 o
  20   3   3    110.74     63.10    120.20   5%2 <
  21   1   0   2505.40   2955.30    213.30   5%2 o
  21   4   5    327.20    241.30    109.20   5%2 <
  21   5   6     86.52    111.90     77.40   5%2 <
  22   0  -2    627.15    452.70    180.70   5%2 <
  22   3   3    229.69    270.30    114.20   5%2 <
  23  -2  -5    167.90    365.10    207.30   5%2 <
  23   1   0    723.74    822.00    213.80   5%2 o
  23   2   1    585.24    838.30    163.50   5%2 o
  23   4   5    200.11    228.30    100.40   5%2 <
  23   5   6     21.91    -14.60     66.30   5%2 <
  24  -4  -8    309.07    375.90    160.20   5%2 <
  24   0  -2     77.05    103.60    149.20   5%2 <
  24   3   3     60.71    198.80    124.10   5%2 <
  25  -2  -5    911.67    787.30    183.50   5%2 o
  25   2   1    142.02    224.20    148.60   5%2 <
  26  -4  -8    246.39    151.80    140.30   5%2 <
  26   0  -2     32.30     65.40    142.60   5%2 <
  26   3   3    670.48    577.70    119.40   5%2 o
  26   4   4     26.28     51.90     75.50   5%2 <
  27  -2  -5     58.06    237.60    171.20   5%2 <
  27  -1  -4    130.61     51.50    144.40   5%2 <
  27   2   1    129.57    297.00    121.30   5%2 <
  28  -3  -7   1050.80   1256.50    206.40   5%2 o
  28   0  -2    333.27    560.00    138.80   5%2 o
  28   1  -1     34.64     73.80    136.70   5%2 <
  28   3   3    187.01    161.00    111.40   5%2 <
  28   4   4     29.08     24.80     72.70   5%2 <
  29  -1  -4    358.20    353.70    140.90   5%2 <
  29   2   1    230.68    187.00    121.20   5%2 <
  30  -3  -7    160.40    259.30    157.60   5%2 <
  30   1  -1    410.90    466.40    119.30   5%2 o
  30   4   4     18.75     39.60     68.50   5%2 <
  31  -1  -4    284.83    482.90    141.80   5%2 o
  31   2   1    115.13    319.20    113.70   5%2 <
  31   3   2     16.42     91.20     99.30   5%2 <
  32  -3  -7     62.30    183.90    118.60   5%2 <
  32   1  -1    110.31     94.30    117.50   5%2 <
  32   4   4      9.07     52.80     61.80   5%2 <
  33  -1  -4    136.05    108.30    134.00   5%2 <
  33   0  -3     16.64     23.10    100.80   5%2 <
  33   2   1    182.17    209.00    111.40   5%2 <
  33   3   2     14.07     79.00     76.70   5%2 <
  34  -3  -7     54.43    140.10    100.00   5%2 <
  34  -2  -6    232.37    225.70    142.90   5%2 <
  34   1  -1     79.12    153.60    122.80   5%2 <
  34   2   0    213.78    366.30     98.10   5%2 o
  35  -4  -9     16.76     99.50     95.60   5%2 <
  35  -1  -4    235.74    273.90    113.60   5%2 <
  35   0  -3    141.16    120.60     94.90   5%2 <
  35   3   2     22.69      7.60     70.90   5%2 <
  36  -2  -6    254.84    353.30    112.00   5%2 o
  36   1  -1    398.74    937.10    116.00   5%2 o
  36   2   0     37.05    170.70     96.20   5%2 <
  37   0  -3      7.39    -15.60     89.80   5%2 <
  37   3   2     60.96    107.00     66.70   5%2 <
  38  -2  -6     52.56     93.40    100.40   5%2 <
  38   1  -1     15.63     40.60    106.00   5%2 <
  38   2   0     51.51     70.30     79.90   5%2 <
[truncated: 343,488 more chars]
